# Supplementary material for: Characterization of miRNAs in Extracellular Vesicles Released From Atlantic Salmon Monocyte-Like and Macrophage-Like Cells
Source: Front Immunol. 2020 Nov 11;11:587931. doi: 10.3389/fimmu.2020.587931 (PMC7686242; doi:10.3389/fimmu.2020.587931)
Supplement: Supplementary file 1 [file Table_1.xlsx]

## Sheet: Sheet1
Supplementary Table 1. Sequencing results
Sample_ID	Total reads processed a	Total reads passing filtersb	Total mapped reads to miRNAsc	Total mapped reads to miRNAs percentd	Accession Numbere
Fish 1 Day 1	10129776	1897437	22364	1.18	GSM4257611
Fish 1 Day 5	11867112	2674908	61094	2.29	GSM4257612
Fish 2 Day 1	12516464	3337493	32917	0.98	GSM4257613
Fish 2 Day 5	8831470	2293199	35532	1.55	GSM4257614
Fish 3 Day 1	8058457	1895858	26213	1.39	GSM4257615
Fish 3 Day 5	8267797	1047251	45386	4.33	GSM4257616
Fish 4 Day 1	9887724	1680357	28433	1.7	GSM4257617
Fish 4 Day 5	13052729	3170629	34039	1.07	GSM4257618
a Total number of reads in the raw fastq files.
b Total number of reads post adapter trimming and size filtering.
c Total number of reads mapped to the Atlantic salmon miRNAome.
d Percentage of total number of reads mapped to the Atlantic salmon miRNAome.
e Accession number of sequencing results for each sample submitted to NCBI's Gene Expressed Omnibus (GEO) database.
