# Supplementary material for: Characterization of miRNAs in Extracellular Vesicles Released From Atlantic Salmon Monocyte-Like and Macrophage-Like Cells
Source: Front Immunol. 2020 Nov 11;11:587931. doi: 10.3389/fimmu.2020.587931 (PMC7686242; doi:10.3389/fimmu.2020.587931)
Supplement: Supplementary file 2 [file Table_2.xlsx]

## Sheet: Sheet1
Supplementary Table 2. miRNA qPCR primer sequences
miRNA	Sequence (5'-3')a	Amplification Efficiency (%)
ssa-miR-21a-5p	TAGCTTATCAGACTGGTGTTGACT	84.5
ssa-miR-146a-5p	TGAGAACTGAATTCCATAGATGG	115.9
ssa-let-7a-5p	TGAGGTAGTAGGTTGTATAGTT	84.8
ssa-miR-221-5p	ACCTAGCATACAATGTAGATTTC	115.4
ssa-miR-16a-5p	TAGCAGCACGTAAATATTGGAG	81.2
ssa-miR-210-3p	CTGTGCGTGTGACAGCGGCT	82.4
ssa-miR-2188-3p	GCTGTGTGAGGTCAGACCTATC	116.5
ssa-miR-150-5p	TCTCCCAATCCTTGTACCAGTG	113.9
ssa-miR-27d-5p	AGGACTTAGCACACATGTGAACA	85.1
Normalizers
ssa-miR-30b-5p	TGTAAACATCCCCGACTGGAAGCT	84.4
ssa-miR-142a-3p	AGTGTTTCCTACTTTATGGATG	87.9
a Mature miRNA sequences were used as forward specific primer, whereas a universal primer was used as a reverse primer. All primers showed no amplification in the no-template controls and generated an amplicon with a single melting peak.
