# Supplementary material for: Characterization of miRNAs in Extracellular Vesicles Released From Atlantic Salmon Monocyte-Like and Macrophage-Like Cells
Source: Front Immunol. 2020 Nov 11;11:587931. doi: 10.3389/fimmu.2020.587931 (PMC7686242; doi:10.3389/fimmu.2020.587931)
Supplement: Supplementary file 3 [file Table_3.xlsx]

## Sheet: Sheet1
Supplementary Table 3. All miRNAs identified in HKL Evs
miRNAs	Fish1Day1a	Fish2Day1a	Fish3Day1a	Fish4Day1a	Fish1Day5a	Fish2Day5a	Fish3Day5a	Fish4Day5a	baseMean	log2 Fold Change	p-value (adj)b
ssa-let-7a-1-3-3p	0	3.14949	1.56144	3.2783	0	0.805486	0	2.82974	1.45306	-1.25944	NA
ssa-let-7a-2-3p	0	0	0	3.2783	1.02251	0	0	0	0.537601	-1.31192	NA
ssa-let-7a-4-5-3p	4.33292	2.09966	0	0	1.02251	0.805486	0.983218	2.82974	1.50919	-0.200961	NA
ssa-let-7b-3p	4.33292	4.19932	3.12288	2.18553	2.55627	0.805486	2.94965	1.88649	2.75482	-0.745983	0.653256
ssa-let-7d-c-1-3p	0	1.04983	1.56144	0	0	0	0	1.88649	0.56222	-0.534121	NA
ssa-let-7e-3p	0	0	1.56144	0	2.55627	3.22195	1.96644	4.71623	1.75279	3.01103	NA
ssa-let-7g-3p	0	1.04983	0	0	1.53376	1.61097	0	1.88649	0.760132	1.72749	NA
ssa-let-7h-3p	1.44431	0	0	0	1.53376	0.805486	0	2.82974	0.826661	1.75576	NA
ssa-let-7i-2-3p	0	0	0	0	1.02251	0.805486	0	0	0.228499	1.0267	NA
ssa-let-7j-3p	0	0	0	0	1.02251	0	1.96644	0.943245	0.491524	2.06276	NA
ssa-miR-1-3p	0	1.04983	0	0	0	1.61097	0	0	0.3326	0.138084	NA
ssa-miR-100a-1-3p	0	5.24915	0	0	2.04501	5.63841	2.94965	40.5595	7.05522	3.15891	0.0800292
ssa-miR-100a-2-3p	0	0	0	0	0.511254	0.805486	6.88253	0	1.02491	3.10658	NA
ssa-miR-101a-3p	31.7747	36.7441	24.9831	60.1022	49.0804	19.3317	33.4294	32.0703	35.9395	-0.199816	0.791231
ssa-miR-101b-3p	0	0	0	1.09277	0.511254	1.61097	1.96644	0.943245	0.765584	1.67766	NA
ssa-miR-103-3p	31.7747	23.0963	24.9831	22.9481	25.5627	20.1372	25.5637	32.0703	25.767	0.0107698	0.982723
ssa-miR-106a-3p	1.44431	4.19932	1.56144	1.09277	0.511254	2.41646	2.94965	0.943245	1.88981	-0.370905	NA
ssa-miR-106b-3p	0	0	0	0	1.02251	0	0	1.88649	0.363625	1.64576	NA
ssa-miR-107-3p	18.776	16.7973	21.8602	17.4843	22.4952	15.3042	15.7315	30.1838	19.8291	0.168527	0.809109
ssa-miR-10a-1-3p	0	0	0	0	1.53376	0.805486	0.983218	0	0.415308	1.86202	NA
ssa-miR-10b-1-4-3p	0	2.09966	0	0	0	0	0.983218	0	0.38536	-1.33262	NA
ssa-miR-10b-2-3-3p	1.44431	1.04983	0	1.09277	2.55627	0	2.94965	3.77298	1.60823	1.32053	NA
ssa-miR-10d-3p	2.88861	11.5481	3.12288	4.37107	1.02251	1.61097	0	0.943245	3.18843	-2.5963	0.0824401
ssa-miR-124abcd-3p	2.88861	5.24915	9.36865	7.64937	1.02251	4.02743	1.96644	0.943245	4.13943	-1.67966	0.183465
ssa-miR-125a-1-3p	8.66584	20.9966	78.0721	28.4119	12.7813	28.9975	30.4798	13.2054	27.7013	-0.668213	0.535932
ssa-miR-125a-2-3-3p	5.77722	2.09966	6.24577	1.09277	0.511254	3.22195	4.91609	1.88649	3.2189	-0.537061	0.772333
ssa-miR-125a-4-3p	1.44431	4.19932	6.24577	2.18553	2.04501	8.05486	6.88253	3.77298	4.35379	0.551458	0.724936
ssa-miR-125b-1-3p	10367.2	15367.4	23979.1	12956.9	2731.12	4998.85	2493.44	8817.46	10213.9	-1.71873	0.00491138
ssa-miR-125b-2-3p	8.66584	14.6976	35.9132	15.2987	1.53376	10.4713	0	10.3757	12.1195	-1.74523	0.136334
ssa-miR-125b-3-3p	2.88861	8.39865	9.36865	4.37107	3.06752	6.44389	0	3.77298	4.78892	-0.893802	0.542545
ssa-miR-126-3p	0	0	3.12288	0	0.511254	0	0	0	0.454267	-1.56014	NA
ssa-miR-128-3p	96.7685	120.731	56.2119	92.8852	80.7781	120.017	82.5903	90.5515	92.5667	0.022446	0.961941
ssa-miR-129-1-2-3p	0	1.04983	0	0	0	0	0.983218	0	0.254131	-0.690017	NA
ssa-miR-130a-1-3p	0	1.04983	0	1.09277	0.511254	0	0	0	0.331731	-1.35035	NA
ssa-miR-130a-2-3p	7.22153	2.09966	0	1.09277	1.02251	0.805486	0.983218	4.71623	2.24267	-0.490014	0.803908
ssa-miR-130b-3p	12.9988	17.8471	15.6144	16.3915	13.8039	15.3042	6.88253	9.43245	13.5344	-0.454071	0.608718
ssa-miR-130d-3p	2.88861	2.09966	1.56144	0	1.53376	0.805486	0	0	1.11112	-1.29678	NA
ssa-miR-132-3p	1.44431	13.6478	1.56144	10.9277	8.69131	7.24938	12.7818	5.65947	7.7454	0.256815	0.825712
ssa-miR-133-1-4-5-3p	5.77722	0	0	1.09277	1.02251	0	0.983218	3.77298	1.58109	-0.240133	NA
ssa-miR-133-2-3-3p	2.88861	0	0	1.09277	1.02251	0	0	1.88649	0.861297	-0.41047	NA
ssa-miR-1338-3p	72.2153	117.581	146.776	187.956	69.0193	52.3566	41.2952	19.8081	88.3759	-1.51519	0.0108686
ssa-miR-135a-3p	0	1.04983	0	1.09277	1.02251	0.805486	0	1.88649	0.732135	0.606597	NA
ssa-miR-135b-2-3p	0	0	0	0	0	0	0	1.88649	0.235811	0.973302	NA
ssa-miR-135b-3-3p	0	0	0	0	0	0	0	1.88649	0.235811	0.973302	NA
ssa-miR-137a-3p	0	2.09966	3.12288	0	1.02251	2.41646	0	2.82974	1.43641	0.287649	NA
ssa-miR-137bc-3p	0	2.09966	3.12288	0	0.511254	1.61097	0	2.82974	1.27181	-0.0753657	NA
ssa-miR-138-1-2-3p	0	2.09966	0	0	0	0	0	0.943245	0.380363	-1.33249	NA
ssa-miR-138-4-3p	1.44431	0	0	0	1.02251	3.22195	0	0	0.711095	1.48915	NA
ssa-miR-139-1-3p	0	2.09966	9.36865	0	0	0	1.96644	1.88649	1.91516	-1.6281	NA
ssa-miR-139-2-3p	2.88861	4.19932	0	6.5566	6.13504	5.63841	0	7.54596	4.12049	0.467171	0.784073
ssa-miR-140-3p	12.9988	11.5481	17.1759	16.3915	9.20257	8.86035	11.7986	12.2622	12.5297	-0.471046	0.584291
ssa-miR-142a-3p	15.8874	8.39865	3.12288	26.2264	28.119	25.7756	17.6979	28.2974	19.1906	0.879922	0.324143
ssa-miR-142b-3p	15.8874	10.4983	4.68433	34.9686	33.7427	26.5811	18.6811	27.3541	21.5497	0.672655	0.481846
ssa-miR-143-3p	30.3304	39.8936	32.7903	14.206	25.0514	8.05486	6.88253	33.9568	23.8957	-0.656703	0.503651
ssa-miR-144-3p	1.44431	3.14949	1.56144	0	4.09003	2.41646	0	3.77298	2.05434	0.764015	NA
ssa-miR-145-3p	0	0	0	0	0	0.805486	0	3.77298	0.572308	2.27012	NA
ssa-miR-146a-1-2-3p	2.88861	20.9966	1.56144	17.4843	78.7331	120.823	214.342	98.0975	69.3658	3.52286	1.40704e-06
ssa-miR-146a-3-3p	11.5544	9.44848	3.12288	19.6698	5.11254	4.83292	17.6979	3.77298	9.4015	-0.523271	0.677065
ssa-miR-146b-3p	1.44431	0	0	1.09277	8.18006	4.83292	27.5301	5.65947	6.09245	4.17591	0.00970973
ssa-miR-146d-1-3p	30.3304	14.6976	21.8602	22.9481	3.57878	4.83292	12.7818	10.3757	15.1757	-1.54911	0.0445899
ssa-miR-146d-2-3p	0	0	3.12288	2.18553	1.53376	3.22195	3.93287	0	1.74962	0.740668	NA
ssa-miR-148a-3p	18.776	12.598	15.6144	12.0204	86.9131	20.9426	10.8154	203.741	47.6776	2.45522	0.0108686
ssa-miR-148b-3p	1.44431	4.19932	0	0	2.04501	1.61097	0	3.77298	1.63407	0.343175	NA
ssa-miR-150-3p	2.88861	2.09966	0	2.18553	1.02251	0.805486	0.983218	2.82974	1.60184	-0.411627	NA
ssa-miR-152-3p	4.33292	2.09966	4.68433	8.74214	3.57878	1.61097	2.94965	1.88649	3.73562	-0.961837	0.503651
ssa-miR-153b-3p	1.44431	0	1.56144	0	0	1.61097	0.983218	1.88649	0.935804	0.692832	NA
ssa-miR-15a-3p	51.995	79.7871	67.142	36.0613	25.5627	37.8579	26.5469	61.3109	48.283	-0.641871	0.35547
ssa-miR-15c-1-3p	2.88861	2.09966	3.12288	3.2783	0	2.41646	0	2.82974	2.07946	-1.17617	0.578527
ssa-miR-15c-2-3p	0	2.09966	0	1.09277	0	0	0	0.943245	0.516959	-1.81623	NA
ssa-miR-15d-3p	0	0	6.24577	2.18553	0.511254	0	0.983218	0	1.24072	-2.44542	NA
ssa-miR-15e-3p	0	0	0	0	1.53376	1.61097	1.96644	2.82974	0.992613	3.07675	NA
ssa-miR-15f-3p	2.88861	0	0	0	0.511254	0	0	0	0.424983	-1.56272	NA
ssa-miR-16a-1-3p	1.44431	1.04983	0	4.37107	3.06752	0.805486	1.96644	0.943245	1.70599	-0.0325482	NA
ssa-miR-16a-2-3p	0	2.09966	0	2.18553	0	0	0	1.88649	0.771461	-1.38026	NA
ssa-miR-17-1-3p	1.44431	1.04983	0	3.2783	0.511254	0.805486	0.983218	0	1.00905	-1.38261	NA
ssa-miR-17-2-3-3p	0	1.04983	0	1.09277	0	0	0	0.943245	0.38573	-1.3517	NA
ssa-miR-1778-3p	0	1.04983	1.56144	0	0	0	0	0	0.326409	-2.12807	NA
ssa-miR-181a-1-3p	30.3304	24.1461	23.4216	7.64937	9.71382	12.0823	20.6476	5.65947	16.7063	-0.831137	0.35547
ssa-miR-181a-2-3p	194.981	193.169	213.918	156.266	240.289	157.875	1068.76	154.692	297.494	1.09605	NA
ssa-miR-181a-3-3p	1.44431	1.04983	0	3.2783	0.511254	1.61097	0	1.88649	1.22264	-0.598865	NA
ssa-miR-181a-4-3p	155.985	183.72	184.25	157.358	208.08	134.516	737.414	133.941	236.908	0.832221	0.325808
ssa-miR-181a-5-3p	131.432	73.4882	110.862	69.9371	33.7427	14.4988	330.361	17.9217	97.7805	0.0382006	NA
ssa-miR-181b-3p	0	8.39865	0	2.18553	4.09003	1.61097	5.89931	6.60272	3.5984	0.67592	0.725754
ssa-miR-181c-3p	2.88861	0	0	4.37107	0.511254	1.61097	0	0.943245	1.29064	-1.25862	NA
ssa-miR-181d-3p	1.44431	2.09966	4.68433	5.46384	1.02251	1.61097	0	0.943245	2.15861	-1.88829	0.281924
ssa-miR-181e-3p	5.77722	1.04983	7.80721	6.5566	0	0	1.96644	1.88649	3.13047	-2.60955	0.117826
ssa-miR-182-3p	1.44431	1.04983	0	0	0	0	0	0	0.311767	-2.12812	NA
ssa-miR-183-2-3p	0	0	0	1.09277	0.511254	0	0	0	0.200503	-0.690017	NA
ssa-miR-184-3p	0	1.04983	0	0	0	0.805486	0.983218	1.88649	0.590628	1.20246	NA
ssa-miR-187-3p	0	1.04983	0	2.18553	0	1.61097	0.983218	0	0.728695	-0.450624	NA
ssa-miR-18a-3p	5.77722	1.04983	1.56144	0	1.02251	1.61097	0	0.943245	1.49565	-1.13758	NA
ssa-miR-18b-3p	5.77722	1.04983	1.56144	0	2.04501	3.22195	0.983218	2.82974	2.18355	0.187443	0.911042
ssa-miR-18c-3p	0	0	0	4.37107	0	0	0	0	0.546384	-2.9483	NA
ssa-miR-190b-3p	0	4.19932	0	1.09277	0	0.805486	0.983218	0.943245	1.00301	-1.12919	NA
ssa-miR-192a-1-3p	0	0	0	0	0	0	0	1.88649	0.235811	0.973302	NA
ssa-miR-192b-3p	0	0	0	1.09277	1.02251	0	0	2.82974	0.618126	1.31813	NA
ssa-miR-193a-3p	2.88861	1.04983	0	2.18553	1.53376	1.61097	0	1.88649	1.3944	-0.269806	NA
ssa-miR-194a-3p	2.88861	2.09966	0	0	1.02251	0.805486	0	0	0.852033	-1.31703	NA
ssa-miR-194bc-3p	1.44431	1.04983	1.56144	5.46384	2.55627	0.805486	1.96644	0	1.85595	-0.80192	NA
ssa-miR-196a-1-3p	0	0	0	0	2.04501	0	0	0	0.255627	1.20232	NA
ssa-miR-196a-2-3p	0	1.04983	0	0	0.511254	0.805486	0	0	0.295821	-0.0469016	NA
ssa-miR-196b-3p	1.44431	1.04983	1.56144	2.18553	0.511254	0.805486	1.96644	4.71623	1.78006	0.290595	NA
ssa-miR-199a-3p	53.4393	34.6444	18.7373	32.783	32.209	21.7481	51.1273	60.3677	38.132	0.236574	0.78056
ssa-miR-19a-1-3p	5.77722	7.34882	10.9301	15.2987	5.62379	3.22195	2.94965	2.82974	6.7475	-1.38833	0.15904
ssa-miR-19a-2-3p	5.77722	5.24915	9.36865	14.206	5.11254	3.22195	2.94965	2.82974	6.08936	-1.26006	0.234546
ssa-miR-19a-3-3p	5.77722	6.29898	10.9301	15.2987	6.13504	3.22195	2.94965	3.77298	6.79808	-1.21597	0.234546
ssa-miR-19c-3p	2.88861	9.44848	17.1759	26.2264	16.3601	7.24938	10.8154	5.65947	11.978	-0.464517	0.691143
ssa-miR-19d-3p	7.22153	7.34882	10.9301	16.3915	19.9389	7.24938	30.4798	4.71623	13.0345	0.569823	0.626988
ssa-miR-19e-3p	4.33292	7.34882	15.6144	21.8553	14.8264	7.24938	9.83218	5.65947	10.8399	-0.371351	0.74579
ssa-miR-19f-3p	2.88861	1.04983	1.56144	1.09277	5.11254	1.61097	0.983218	0.943245	1.90533	0.514006	NA
ssa-miR-200ae-3p	0	0	0	0	0.511254	0	0.983218	0	0.186809	0.670057	NA
ssa-miR-200b-3p	1.44431	1.04983	0	0	0	0	0.983218	5.65947	1.1421	1.34982	NA
ssa-miR-200c-3p	0	1.04983	0	0	0.511254	0	0.983218	0.943245	0.435943	0.633682	NA
ssa-miR-200d-3p	0	1.04983	0	0	0.511254	0	0.983218	0.943245	0.435943	0.633682	NA
ssa-miR-202a-3p	0	0	0	0	0.511254	0	0	1.88649	0.299718	1.35064	NA
ssa-miR-202b-3p	0	0	0	0	0.511254	0	0	1.88649	0.299718	1.35064	NA
ssa-miR-203a-3p	0	0	1.56144	4.37107	1.02251	0	1.96644	1.88649	1.35099	-0.344468	NA
ssa-miR-203b-3p	0	0	1.56144	0	1.02251	0	0.983218	0	0.445896	0.420973	NA
ssa-miR-204-1-2-3p	0	0	0	0	0.511254	4.02743	0	0.943245	0.685241	2.55577	NA
ssa-miR-204-3-4-3p	10.1101	2.09966	4.68433	2.18553	5.11254	1.61097	0	9.43245	4.40445	-0.199188	0.887505
ssa-miR-205a-1-3p	12.9988	13.6478	18.7373	9.83491	23.5177	14.4988	28.5133	66.9704	23.5899	1.27674	0.109153
ssa-miR-205b-1-3p	0	2.09966	6.24577	3.2783	1.02251	2.41646	2.94965	0	2.25154	-0.867636	0.675587
ssa-miR-205b-2-3p	1.44431	1.04983	0	1.09277	0	3.22195	0	1.88649	1.08692	0.451627	NA
ssa-miR-205b-3-3p	1.44431	3.14949	1.56144	4.37107	1.02251	0.805486	0	1.88649	1.7801	-1.52548	NA
ssa-miR-206-3p	0	3.14949	0	2.18553	1.02251	1.61097	0.983218	0	1.11897	-0.626771	NA
ssa-miR-20a-1-3p	2.88861	1.04983	0	1.09277	0.511254	0	0	0	0.692808	-2.39878	NA
ssa-miR-20a-2-3p	1.44431	2.09966	0	0	1.02251	0.805486	0	0	0.671495	-0.862515	NA
ssa-miR-20a-3-3p	0	1.04983	1.56144	0	1.02251	0.805486	0	0.943245	0.672814	0.180539	NA
ssa-miR-20b-3p	0	0	0	0	1.02251	0	0	0	0.127813	0.533433	NA
ssa-miR-210-1-3p	38.9963	59.8404	28.106	80.8648	18.9164	33.0249	7.86575	15.0919	35.3383	-1.47156	0.0377691
ssa-miR-212ab-3p	4.33292	1.04983	1.56144	4.37107	2.04501	1.61097	1.96644	0	2.11721	-0.96465	0.626856
ssa-miR-214-1-2-3p	1.44431	0	0	0	1.02251	0.805486	0	1.88649	0.644849	1.27936	NA
ssa-miR-214-3-3p	1.44431	0	0	0	1.02251	1.61097	0	1.88649	0.745535	1.56033	NA
ssa-miR-216a-3p	1.44431	3.14949	0	1.09277	1.02251	0.805486	0	0.943245	1.05723	-1.03645	NA
ssa-miR-216b-3p	8.66584	1.04983	1.56144	6.5566	0	0	1.96644	0	2.47502	-3.4478	0.0958892
ssa-miR-216c-3p	0	2.09966	4.68433	3.2783	0.511254	0	0	2.82974	1.67541	-1.64304	NA
ssa-miR-217-3p	0	0	0	0	0.511254	0.805486	0	0	0.164593	0.670057	NA
ssa-miR-2187a-3p	0	0	0	2.18553	0	0	1.96644	1.88649	0.754808	0.584663	NA
ssa-miR-2187b-3p	0	0	0	2.18553	0	0	1.96644	1.88649	0.754808	0.584663	NA
ssa-miR-2188-3p	8.66584	258.258	651.121	570.425	175.871	64.4389	3.93287	203.741	242.057	-1.73181	0.376779
ssa-miR-218a-3p	0	1.04983	1.56144	3.2783	1.02251	2.41646	0.983218	0	1.28897	-0.429579	NA
ssa-miR-218b-3p	0	0	0	1.09277	0.511254	1.61097	0	5.65947	1.10931	2.31377	NA
ssa-miR-219a-3p	0	0	0	1.09277	0	0	0.983218	3.77298	0.731121	1.58384	NA
ssa-miR-219b-3p	0	2.09966	1.56144	2.18553	0	0	0	0	0.73083	-3.3609	NA
ssa-miR-219c-1-3p	4.33292	2.09966	1.56144	1.09277	0	1.61097	1.96644	3.77298	2.05465	-0.363107	0.836445
ssa-miR-219c-2-3p	5.77722	3.14949	7.80721	2.18553	0	3.22195	1.96644	3.77298	3.4851	-1.11407	0.503651
ssa-miR-21a-1-3p	1.44431	1.04983	3.12288	8.74214	3.57878	0.805486	3.93287	1.88649	3.07035	-0.504877	0.78056
ssa-miR-21a-2-3p	2.88861	3.14949	6.24577	13.1132	5.62379	8.86035	3.93287	9.43245	6.65582	0.110672	0.914156
ssa-miR-21b-3p	2.88861	5.24915	4.68433	13.1132	29.6527	27.3865	39.3287	55.6515	22.2443	2.5032	0.000371084
ssa-miR-221-3p	141.542	120.731	92.1251	107.091	173.826	285.142	459.163	253.733	204.169	1.34219	0.00624288
ssa-miR-222a-3p	98.2128	91.3353	59.3348	90.6997	164.624	124.045	329.378	111.303	133.617	1.09939	0.066058
ssa-miR-222b-3p	8.66584	15.7475	6.24577	13.1132	12.2701	16.1097	16.7147	22.6379	13.9381	0.585568	0.503651
ssa-miR-222cd-3p	62.1052	71.3885	54.6505	41.5252	145.196	117.601	161.248	95.2678	93.6227	1.17757	0.00970973
ssa-miR-223-3p	0	3.14949	0	0	1.02251	0.805486	0.983218	2.82974	1.0988	0.69082	NA
ssa-miR-22a-3p	519.95	480.822	593.348	467.704	453.482	559.813	1800.27	286.747	645.267	0.588217	0.503651
ssa-miR-22b-3p	5.77722	3.14949	6.24577	17.4843	11.2476	11.2768	2.94965	11.3189	8.68122	0.170132	0.867177
ssa-miR-23a-1-3p	1.44431	2.09966	0	1.09277	2.04501	4.02743	10.8154	2.82974	3.04429	1.9852	0.235708
ssa-miR-23a-2-3-4-3p	1.44431	2.09966	0	1.09277	2.04501	4.02743	9.83218	2.82974	2.92139	1.91119	0.253118
ssa-miR-23b-3p	0	0	0	0	1.02251	0.805486	0	0.943245	0.346405	1.59361	NA
ssa-miR-23c-3p	0	0	0	1.09277	0.511254	0.805486	0	0.943245	0.419094	0.561226	NA
ssa-miR-24ac-3p	14.4431	2.09966	1.56144	5.46384	10.2251	12.0823	21.6308	12.2622	9.97104	1.26695	0.231173
ssa-miR-24b-3p	2.88861	4.19932	3.12288	9.83491	6.13504	1.61097	2.94965	3.77298	4.3143	-0.464274	0.758235
ssa-miR-25-3p	274.418	342.245	249.831	325.645	322.09	252.117	384.438	153.749	288.067	-0.100534	0.844938
ssa-miR-26a-1-2-3p	2.88861	0	0	3.2783	1.02251	3.22195	3.93287	0.943245	1.91094	0.524318	NA
ssa-miR-26a-3-3p	2.88861	2.09966	1.56144	0	1.53376	1.61097	0	0	1.21181	-0.926054	NA
ssa-miR-26a-4-3p	0	2.09966	0	3.2783	0	0	0	0	0.672245	-3.26107	NA
ssa-miR-26a-5-d-3p	5.77722	2.09966	0	3.2783	0	0.805486	0	1.88649	1.7309	-2.15988	NA
ssa-miR-26a-6-3p	0	0	3.12288	1.09277	0	0	0	0.943245	0.644862	-2.0965	NA
ssa-miR-26b-3p	0	0	0	2.18553	0	0.805486	0.983218	0.943245	0.614686	0.0831366	NA
ssa-miR-27a-3p	1.44431	0	0	0	1.02251	0	1.96644	0	0.554156	0.955532	NA
ssa-miR-27b-3p	17.3317	12.598	7.80721	25.1336	46.0128	34.6359	33.4294	49.992	28.3676	1.36793	0.026877
ssa-miR-27ce-3p	0	0	0	0	0.511254	0	0	0.943245	0.181812	0.670057	NA
ssa-miR-27d-3p	40.4406	31.4949	14.053	40.4324	68.508	60.4115	60.9595	63.1974	47.4372	0.991798	0.0721233
ssa-miR-29b-3p	1.44431	3.14949	0	3.2783	1.02251	0.805486	1.96644	0	1.45832	-1.1175	NA
ssa-miR-29de-3p	0	0	1.56144	1.09277	0	0	0	0.943245	0.449682	-1.42446	NA
ssa-miR-301b-3p	0	3.14949	0	0	0	0	0	0	0.393687	-2.48558	NA
ssa-miR-301d-3p	1.44431	0	3.12288	2.18553	0	1.61097	0.983218	0.943245	1.28627	-0.96534	NA
ssa-miR-30a-1-3p	1.44431	0	0	0	1.02251	0	0	3.77298	0.779974	1.6268	NA
ssa-miR-30a-2-3p	1.44431	0	0	2.18553	1.02251	0	0	1.88649	0.817355	-0.327018	NA
ssa-miR-30a-3-4-3p	2.88861	2.09966	6.24577	5.46384	1.02251	0.805486	0	1.88649	2.55155	-2.13723	0.182228
ssa-miR-30b-3p	2.88861	3.14949	1.56144	1.09277	0.511254	0.805486	0	0.943245	1.36904	-1.93727	NA
ssa-miR-30c-d-1-3p	25.9975	27.2956	21.8602	30.5975	31.6977	29.803	61.9428	36.7866	33.2476	0.583967	0.360129
ssa-miR-30d-2-3p	25.9975	25.1959	20.2987	30.5975	29.6527	28.9975	60.9595	36.7866	32.3107	0.599135	0.359024
ssa-miR-30e-1-2-3p	7.22153	7.34882	4.68433	5.46384	7.15755	6.44389	7.86575	9.43245	6.95227	0.305591	0.78056
ssa-miR-30e-3-3p	56.3279	30.4451	39.0361	33.8758	10.2251	12.8878	12.7818	54.7082	31.286	-0.827491	0.359024
ssa-miR-30f-3p	2.88861	6.29898	6.24577	6.5566	4.09003	4.83292	3.93287	4.71623	4.94525	-0.340784	0.78056
ssa-miR-338a-3p	8.66584	8.39865	1.56144	5.46384	0.511254	2.41646	0	0.943245	3.49509	-2.65794	0.0721233
ssa-miR-33a-3p	1.44431	1.04983	0	1.09277	1.02251	0	0.983218	0.943245	0.816984	-0.307744	NA
ssa-miR-33b-3p	2.88861	0	4.68433	5.46384	2.55627	0.805486	0.983218	2.82974	2.52644	-0.8161	0.669231
ssa-miR-365-3p	0	0	0	0	0	0	0	1.88649	0.235811	0.973302	NA
ssa-miR-375-3p	2.88861	5.24915	10.9301	4.37107	3.06752	6.44389	2.94965	5.65947	5.19493	-0.359376	0.78056
ssa-miR-429ab-3p	0	2.09966	0	2.18553	1.02251	1.61097	0	0.943245	0.98274	-0.326993	NA
ssa-miR-430e-3p	0	0	0	0	2.04501	0	0	1.88649	0.491438	2.09755	NA
ssa-miR-449ab-3p	0	0	0	0	1.02251	0	0	0.943245	0.245719	1.10129	NA
ssa-miR-454-3p	2.88861	0	0	0	0	0	0	0	0.361076	-2.30942	NA
ssa-miR-455-3p	0	0	1.56144	0	1.02251	0	0	0	0.322994	-0.181274	NA
ssa-miR-456-3p	28.8861	24.1461	35.9132	43.7107	40.9003	24.9701	30.4798	140.544	46.1937	0.832831	0.35547
ssa-miR-457a-3p	0	2.09966	3.12288	0	0	0	0	0	0.652818	-3.16022	NA
ssa-miR-458-3p	12.9988	10.4983	15.6144	48.0818	5.11254	1.61097	19.6644	3.77298	14.6693	-1.56511	0.157601
ssa-miR-459-3p	0	0	1.56144	0	1.53376	1.61097	1.96644	5.65947	1.54151	2.78309	NA
ssa-miR-462a-3p	5.77722	6.29898	4.68433	9.83491	9.20257	16.9152	5.89931	15.0919	9.21306	0.800649	0.414006
ssa-miR-462b-3p	10.1101	2.09966	0	4.37107	2.55627	12.0823	0.983218	5.65947	4.73277	0.363807	0.809109
ssa-miR-489-3p	1.44431	2.09966	3.12288	1.09277	0	0	0	1.88649	1.20576	-2.21477	NA
ssa-miR-499a-3p	0	1.04983	0	0	0	0	0	0.943245	0.249134	-0.690017	NA
ssa-miR-551a-3p	4.33292	5.24915	9.36865	3.2783	3.06752	6.44389	3.93287	5.65947	5.1666	-0.207957	0.844938
ssa-miR-551b-3p	1.44431	2.09966	1.56144	2.18553	0.511254	0.805486	0	2.82974	1.42968	-0.881656	NA
ssa-miR-7132a-3p	1.44431	4.19932	1.56144	5.46384	1.53376	3.22195	1.96644	2.82974	2.7776	-0.482625	0.78056
ssa-miR-7132b-3p	17.3317	22.0464	7.80721	34.9686	20.4501	26.5811	35.3959	26.4109	23.874	0.374443	0.669231
ssa-miR-722-3p	2.88861	1.04983	0	0	0	0	0	0	0.492305	-2.75499	NA
ssa-miR-723-3p	0	0	1.56144	2.18553	0.511254	4.83292	0.983218	0	1.2593	0.753488	NA
ssa-miR-724-3p	0	1.04983	0	6.5566	1.53376	0	1.96644	1.88649	1.62414	-0.577343	NA
ssa-miR-725-3p	5.77722	10.4983	12.4915	6.5566	3.57878	5.63841	2.94965	2.82974	6.29003	-1.22035	0.234546
ssa-miR-726-3p	1.44431	3.14949	1.56144	1.09277	1.02251	3.22195	2.94965	0.943245	1.92317	0.113112	NA
ssa-miR-727a-3p	4.33292	1.04983	4.68433	2.18553	1.02251	1.61097	2.94965	0.943245	2.34737	-0.901177	0.626856
ssa-miR-727b-3p	4.33292	6.29898	3.12288	8.74214	11.7588	4.83292	7.86575	7.54596	6.81255	0.491667	0.675587
ssa-miR-730a-1-3p	0	2.09966	0	0	0	0.805486	0	0	0.363143	-1.33203	NA
ssa-miR-730a-2-3p	0	2.09966	0	1.09277	0	0.805486	0	0	0.499739	-1.81492	NA
ssa-miR-731-3p	0	0	0	0	0	0	0.983218	3.77298	0.594525	2.31839	NA
ssa-miR-736-3p	8.66584	10.4983	12.4915	7.64937	4.60128	4.83292	1.96644	8.48921	7.39936	-0.978197	0.325808
ssa-miR-737-3p	1.44431	0	0	2.18553	0.511254	0.805486	0.983218	0	0.741225	-0.686671	NA
ssa-miR-7a-1-3p	0	1.04983	0	0	0.511254	2.41646	0	0.943245	0.615099	1.33332	NA
ssa-miR-7a-2-6-3p	0	2.09966	1.56144	2.18553	2.55627	3.22195	0	0.943245	1.57101	0.211908	NA
ssa-miR-7a-3-3p	0	0	0	1.09277	1.53376	1.61097	0	0	0.529688	1.0882	NA
ssa-miR-7a-4-7-3p	0	0	0	2.18553	0.511254	1.61097	0	0.943245	0.656376	0.316385	NA
ssa-miR-8156-3p	8.66584	6.29898	12.4915	10.9277	2.04501	3.22195	1.96644	1.88649	5.93799	-2.06077	0.0377691
ssa-miR-8157-3p	2.88861	4.19932	0	0	0.511254	1.61097	0	0	1.15127	-1.70994	NA
ssa-miR-8158-3p	1.44431	2.09966	1.56144	3.2783	2.04501	7.24938	0.983218	2.82974	2.68638	0.614488	0.73498
ssa-miR-8159-3p	0	3.14949	1.56144	0	0	0	0	0	0.588867	-3.04083	NA
ssa-miR-8160-8161b-3p	0	2.09966	3.12288	0	0	0.805486	0	0	0.753504	-2.43433	NA
ssa-miR-8161a-3p	1.44431	1.04983	0	0	0	0	0.983218	0.943245	0.552575	-0.555659	NA
ssa-miR-8162-3p	20.2203	11.5481	4.68433	10.9277	5.62379	6.44389	11.7986	13.2054	10.5565	-0.382849	0.726886
ssa-miR-8163-3p	0	2.09966	3.12288	0	0	0	1.96644	0.943245	1.01653	-0.929914	NA
ssa-miR-8164-3p	2.88861	2.09966	0	2.18553	1.02251	0	1.96644	1.88649	1.50616	-0.628465	NA
ssa-miR-92a-3p	2732.63	2821.95	1795.66	1547.36	3135.52	1667.36	1899.58	2440.18	2255.03	0.0393412	0.939505
ssa-miR-92b-3p	5.77722	18.897	18.7373	8.74214	4.09003	6.44389	2.94965	8.48921	9.2658	-1.26087	0.18172
ssa-miR-93a-2-3p	1.44431	1.04983	0	0	0	1.61097	0	0	0.513139	-0.589959	NA
ssa-miR-96-3p	4.33292	0	0	1.09277	1.53376	0.805486	0.983218	2.82974	1.44724	0.223715	NA
ssa-miR-99a-3p	2.88861	3.14949	0	2.18553	2.55627	2.41646	0.983218	0	1.77245	-0.435574	NA
ssa-miR-99b-3p	0	1.04983	1.56144	0	1.02251	0	0	0	0.454223	-0.881429	NA
ssa-miR-9a-3-3p	1.44431	3.14949	1.56144	4.37107	1.53376	2.41646	0	0	1.80957	-1.35276	NA
ssa-miR-novel-1-3p	2.88861	2.09966	1.56144	6.5566	0	1.61097	0	0	1.83966	-3.03276	NA
ssa-miR-novel-10-3p	5.77722	5.24915	7.80721	2.18553	2.55627	4.83292	3.93287	12.2622	5.57542	0.162355	0.886277
ssa-miR-novel-11-3p	92.4356	11.5481	10.9301	50.2673	1.53376	2.41646	1.96644	8.48921	22.4484	-3.55978	0.000371084
ssa-miR-novel-12-3p	5.77722	3.14949	7.80721	1.09277	0	2.41646	3.93287	0.943245	3.13991	-1.33492	0.44784
ssa-miR-novel-13-3p	1.44431	2.09966	6.24577	2.18553	1.02251	0.805486	3.93287	9.43245	3.39607	0.331787	0.836445
ssa-miR-novel-14-3p	1.44431	0	0	1.09277	0	0	0	0.943245	0.43504	-1.42464	NA
ssa-miR-novel-15-3p	0	0	1.56144	1.09277	3.06752	1.61097	3.93287	4.71623	1.99773	2.38149	NA
ssa-miR-novel-16-3p	0	0	0	1.09277	0	0	0.983218	0	0.259498	-0.690017	NA
ssa-miR-novel-17-3p	1.44431	0	0	3.2783	0	0	0	0.943245	0.708232	-2.33238	NA
ssa-miR-novel-2-3p	5.77722	0	7.80721	4.37107	2.04501	3.22195	3.93287	4.71623	3.98395	-0.34567	0.809109
ssa-miR-novel-4-3p	0	0	0	3.2783	0	0.805486	0	0.943245	0.628379	-1.01317	NA
ssa-miR-novel-5-3p	10.1101	15.7475	9.36865	5.46384	1.02251	6.44389	5.89931	4.71623	7.3465	-1.22566	0.253118
ssa-miR-novel-6-3p	0	2.09966	4.68433	4.37107	1.02251	0	0.983218	0.943245	1.763	-1.90947	NA
ssa-miR-novel-8-3p	7.22153	23.0963	29.6674	7.64937	13.8039	15.3042	16.7147	12.2622	15.7149	-0.212493	0.809109
ssa-miR-novel-9-3p	2.88861	1.04983	0	1.09277	0.511254	0.805486	0	0.943245	0.911399	-1.144	NA
ssa-let-7a-5p	921.467	649.845	529.329	408.695	1449.4	1081.77	1559.38	1004.56	950.556	1.02232	0.0303908
ssa-let-7b-5p	492.508	211.016	190.496	115.833	617.595	294.808	578.132	709.32	401.214	1.12469	0.095999
ssa-let-7c-5p	28.8861	34.6444	29.6674	17.4843	43.4566	35.4414	44.2448	49.992	35.4771	0.647022	0.266712
ssa-let-7d-5p	51.995	23.0963	43.7204	17.4843	22.4952	28.192	6.88253	39.6163	29.1852	-0.475559	0.626988
ssa-let-7e-5p	755.372	620.45	577.734	656.753	650.315	727.354	861.299	541.423	673.837	0.0908767	0.835562
ssa-let-7f-5p	176.205	149.076	98.3709	103.813	105.83	121.628	156.332	66.9704	122.278	-0.227555	0.73498
ssa-let-7g-5p	285.973	212.066	212.356	184.678	212.17	244.062	175.996	218.833	218.267	-0.0706754	0.867177
ssa-let-7h-5p	439.069	261.408	171.759	185.77	245.402	247.284	380.505	207.514	267.339	0.0306417	0.957728
ssa-let-7i-5p	462.178	207.866	260.761	331.108	201.434	258.561	656.79	177.33	319.504	0.0356785	0.957728
ssa-let-7j-5p	80.8811	30.4451	59.3348	63.3805	79.2443	77.3267	140.6	60.3677	73.9476	0.614719	0.356077
ssa-miR-1-1-5p	0	0	0	1.09277	0	0	0	3.77298	0.608218	1.25854	NA
ssa-miR-100a-5p	37.552	39.8936	43.7204	21.8553	50.1029	35.4414	32.4462	73.5731	41.8231	0.427811	0.557565
ssa-miR-101a-5p	7.22153	4.19932	3.12288	4.37107	3.06752	6.44389	1.96644	16.0352	5.80348	0.522557	0.725754
ssa-miR-101b-5p	7.22153	9.44848	3.12288	2.18553	11.2476	0	9.83218	6.60272	6.20761	0.332733	0.809109
ssa-miR-103-5p	0	1.04983	1.56144	1.09277	0	0.805486	0	0	0.563691	-1.96209	NA
ssa-miR-106a-5p	1.44431	3.14949	1.56144	6.5566	1.02251	2.41646	1.96644	0.943245	2.38256	-1.07143	0.544194
ssa-miR-106b-5p	1.44431	5.24915	1.56144	6.5566	1.02251	2.41646	1.96644	0.943245	2.64502	-1.29755	0.41782
ssa-miR-10a-5p	28.8861	20.9966	42.1589	19.6698	17.8939	9.66584	18.6811	12.2622	21.2768	-0.91157	0.183465
ssa-miR-10b-5p	82.3254	81.8868	46.8433	50.2673	303.173	82.9651	85.54	244.3	122.163	1.45508	0.0315425
ssa-miR-10d-5p	79.4368	78.7373	46.8433	48.0818	294.482	82.9651	84.5568	239.584	119.336	1.47214	0.0270399
ssa-miR-122-5p	54.8836	16.7973	17.1759	9.83491	677.922	248.09	22.614	2093.06	392.547	4.9492	0.000509727
ssa-miR-124a-5p	0	2.09966	3.12288	2.18553	0	0.805486	0	0	1.0267	-2.96129	NA
ssa-miR-124b-5p	1.44431	1.04983	0	0	0.511254	1.61097	0	0.943245	0.694951	0.283775	NA
ssa-miR-124c-1-5p	1.44431	1.04983	0	0	0	0	0	0	0.311767	-2.12812	NA
ssa-miR-124c-2-3-4-5-5p	1.44431	1.04983	0	0	0	0	0	0	0.311767	-2.12812	NA
ssa-miR-124d-5p	0	0	3.12288	0	0	1.61097	0	0	0.591732	-0.729975	NA
ssa-miR-125a-5p	0	0	0	1.09277	0.511254	0.805486	0	0	0.301188	-0.046773	NA
ssa-miR-125b-5p	5.77722	1.04983	3.12288	1.09277	1.53376	0	0	2.82974	1.92578	-1.27742	NA
ssa-miR-126-5p	7.22153	9.44848	6.24577	4.37107	6.6463	2.41646	2.94965	2.82974	5.26612	-0.82485	0.503651
ssa-miR-128-1-5p	10.1101	7.34882	10.9301	7.64937	14.3151	13.6933	10.8154	14.1487	11.1264	0.581649	0.503651
ssa-miR-128-2-5p	1.44431	0	3.12288	0	2.04501	0	0	1.88649	1.06234	-0.0669578	NA
ssa-miR-128-3-5p	0	6.29898	3.12288	0	1.02251	0.805486	2.94965	2.82974	2.12866	-0.377955	0.836445
ssa-miR-128-4-5p	15.8874	22.0464	32.7903	5.46384	2.55627	9.66584	0.983218	1.88649	11.41	-2.31356	0.0257071
ssa-miR-129-5p	15.8874	5.24915	9.36865	5.46384	3.57878	2.41646	21.6308	7.54596	8.89263	-0.0434246	0.963691
ssa-miR-130a-5p	0	1.04983	1.56144	0	0	0	1.96644	0	0.572214	-0.534587	NA
ssa-miR-130b-1-5p	1.44431	0	0	0	1.02251	0	0	0.943245	0.426257	0.402064	NA
ssa-miR-130d-1-5p	0	1.04983	0	0	0	0.805486	0	0	0.231915	-0.690017	NA
ssa-miR-130d-3-5p	0	1.04983	3.12288	0	0.511254	0.805486	0	0	0.686182	-1.42271	NA
ssa-miR-132-1-2-5p	0	4.19932	3.12288	4.37107	2.04501	0.805486	9.83218	7.54596	3.99024	0.71622	0.678502
ssa-miR-132-3-4-5p	8.66584	8.39865	7.80721	18.577	1.53376	1.61097	7.86575	5.65947	7.51484	-1.46218	0.172725
ssa-miR-133-1-5-5p	0	0	0	0	0.511254	0	0	1.88649	0.299718	1.35064	NA
ssa-miR-133-2-3-5p	2.88861	1.04983	9.36865	4.37107	2.55627	1.61097	0	0.943245	2.84858	-1.64553	0.325808
ssa-miR-133-4-5p	0	1.04983	0	0	1.02251	0.805486	1.96644	0	0.605533	1.29973	NA
ssa-miR-1338-5p	85.214	58.7905	90.5636	85.2358	89.9807	72.4938	40.3119	54.7082	72.1623	-0.300744	0.648381
ssa-miR-135bd-5p	1.44431	1.04983	0	0	0	0.805486	0	0.943245	0.530359	-0.58276	NA
ssa-miR-135c-5p	0	2.09966	0	0	0	0	0	0	0.262458	-2.04915	NA
ssa-miR-137c-5p	0	0	0	1.09277	0	0.805486	0	0	0.237282	-0.690017	NA
ssa-miR-138-5p	4.33292	1.04983	1.56144	0	1.02251	1.61097	0.983218	0	1.32011	-0.854141	NA
ssa-miR-139-5p	1.44431	2.09966	0	1.09277	1.02251	2.41646	7.86575	0	1.99268	1.1944	NA
ssa-miR-140-5p	0	4.19932	0	0	0.511254	2.41646	0.983218	0	1.01378	-0.194689	NA
ssa-miR-142a-5p	36.1076	47.2424	20.2987	100.535	48.5691	49.1347	43.2616	66.0272	51.397	0.00744507	0.987804
ssa-miR-142b-5p	0	0	0	0	0.511254	4.83292	0.983218	0	0.790924	2.76077	NA
ssa-miR-143-5p	1.44431	1.04983	0	0	0	0.805486	0	0.943245	0.530359	-0.58276	NA
ssa-miR-144-5p	0	5.24915	1.56144	12.0204	9.71382	4.83292	0	0.943245	4.29013	-0.266865	0.872515
ssa-miR-145-5p	5.77722	1.04983	4.68433	1.09277	1.02251	2.41646	0	1.88649	2.2412	-1.18122	0.544194
ssa-miR-146a-5p	109.767	112.332	95.248	109.277	648.27	439.796	927.175	633.861	384.466	2.63275	1.46426e-13
ssa-miR-146b-5p	4.33292	4.19932	7.80721	2.18553	12.7813	17.7207	34.4126	16.9784	12.5523	2.1763	0.00970973
ssa-miR-146d-5p	187.76	159.574	145.214	157.358	234.154	173.18	460.146	249.017	220.8	0.779304	0.141873
ssa-miR-148a-5p	0	4.19932	0	1.09277	1.02251	0	0.983218	1.88649	1.14804	-0.552491	NA
ssa-miR-148b-5p	7.22153	11.5481	12.4915	15.2987	4.60128	2.41646	0	4.71623	7.28674	-1.93985	0.0532603
ssa-miR-150-5p	25.9975	31.4949	21.8602	9.83491	11.2476	13.6933	13.7651	16.0352	17.9911	-0.711334	0.35547
ssa-miR-152-5p	0	2.09966	0	0	0	0	0	0	0.262458	-2.04915	NA
ssa-miR-153b-5p	2.88861	0	0	0	0	0	0.983218	0	0.483979	-1.5562	NA
ssa-miR-155-5p	371.187	291.853	263.884	249.151	1675.38	1242.06	4889.54	899.856	1235.36	2.88825	1.40704e-06
ssa-miR-15a-5p	44.7735	43.0431	49.9661	56.8239	54.1929	47.5237	35.3959	28.2974	45.002	-0.224069	0.73498
ssa-miR-15bf-5p	0	0	0	1.09277	1.02251	0	0	0	0.264409	-0.184912	NA
ssa-miR-15c-5p	11.5544	24.1461	15.6144	9.83491	14.3151	12.0823	3.93287	2.82974	11.7887	-0.846722	0.401775
ssa-miR-15d-5p	1.44431	4.19932	1.56144	4.37107	4.09003	1.61097	0	0.943245	2.27755	-0.728843	0.724936
ssa-miR-15e-5p	1.44431	4.19932	1.56144	2.18553	3.06752	1.61097	0	0.943245	1.87654	-0.671395	NA
ssa-miR-16a-5p	192.093	234.112	120.231	240.409	116.566	128.878	46.2113	68.8569	143.42	-1.12337	0.0532603
ssa-miR-16b-5p	4.33292	11.5481	6.24577	7.64937	5.11254	3.22195	3.93287	0.943245	5.37335	-1.15054	0.325808
ssa-miR-16c-5p	8.66584	5.24915	4.68433	6.5566	6.13504	5.63841	0	0.943245	4.73408	-0.905148	0.544194
ssa-miR-17-5p	18.776	14.6976	14.053	28.4119	2.04501	5.63841	4.91609	0.943245	11.1852	-2.52108	0.00244446
ssa-miR-181a-5p	1172.78	1092.87	908.759	902.626	2493.38	1332.27	5565.02	1463.92	1866.45	1.41262	0.0257071
ssa-miR-181b-5p	108.323	89.2356	74.9492	40.4324	56.7492	33.8304	195.66	45.2758	80.557	0.080976	0.920407
ssa-miR-181c-5p	343.745	257.209	212.356	173.75	325.157	253.728	1117.92	213.173	362.13	0.952017	0.235708
ssa-miR-181d-5p	2.88861	3.14949	4.68433	3.2783	0.511254	5.63841	1.96644	1.88649	3.00041	-0.508284	0.78056
ssa-miR-181e-5p	349.522	263.508	218.602	179.214	332.315	256.145	1135.62	215.06	368.748	0.939521	0.238752
ssa-miR-182-5p	0	0	1.56144	2.18553	3.57878	3.22195	7.86575	0	2.30168	1.96292	0.359024
ssa-miR-183-5p	69.3267	59.8404	76.5107	50.2673	39.8778	33.8304	74.7246	53.765	57.2678	-0.343294	0.610799
ssa-miR-184-5p	4.33292	0	0	0	0	0	0	0.943245	0.65952	-2.14488	NA
ssa-miR-187-5p	1.44431	0	1.56144	0	3.57878	4.02743	12.7818	6.60272	3.74956	3.36418	0.0532603
ssa-miR-18a-5p	2.88861	1.04983	0	0	0	0.805486	0	0	0.592991	-2.02865	NA
ssa-miR-18bc-5p	1.44431	0	1.56144	0	1.53376	1.61097	0.983218	0	0.891713	0.674569	NA
ssa-miR-190b-5p	0	2.09966	0	0	0	0	0.983218	0	0.38536	-1.33262	NA
ssa-miR-192a-5p	1.44431	1.04983	0	1.09277	21.9839	8.05486	3.93287	32.0703	8.70361	4.15762	0.00363107
ssa-miR-193a-5p	7.22153	4.19932	3.12288	5.46384	0.511254	1.61097	0	1.88649	3.00204	-2.35841	0.109153
ssa-miR-193b-5p	4.33292	0	1.56144	0	1.53376	0.805486	0	0.943245	1.14711	-0.694105	NA
ssa-miR-194a-5p	2.88861	2.09966	0	3.2783	2.04501	1.61097	0	0.943245	1.60823	-0.798632	NA
ssa-miR-194b-5p	0	0	0	0	1.02251	0	0	0	0.127813	0.533433	NA
ssa-miR-194c-5p	0	0	0	2.18553	0	0	0	1.88649	0.509003	-0.462802	NA
ssa-miR-196a-5p	2.88861	1.04983	0	3.2783	1.53376	2.41646	0	0	1.39587	-0.813809	NA
ssa-miR-196b-5p	1.44431	0	0	0	0.511254	0.805486	0.983218	0	0.468033	0.576659	NA
ssa-miR-199a-5p	8.66584	2.09966	3.12288	1.09277	2.55627	0	7.86575	0	3.1754	-0.516947	0.791231
ssa-miR-19c-1-2-5p	1.44431	0	0	0	0	0	0	0.943245	0.298444	-0.690017	NA
ssa-miR-19d-5p	1.44431	1.04983	0	6.5566	0	1.61097	0	0.943245	1.45062	-1.9208	NA
ssa-miR-19e-5p	2.88861	0	1.56144	3.2783	0	0	0	0	0.966044	-3.73152	NA
ssa-miR-19f-5p	2.88861	2.09966	9.36865	3.2783	0	1.61097	0	0	2.40578	-3.41741	0.0824401
ssa-miR-200a-1-5p	1.44431	3.14949	0	1.09277	0	0.805486	0.983218	0	0.934409	-1.83089	NA
ssa-miR-200a-2-5p	0	1.04983	0	0	0.511254	0	0	0	0.195136	-0.690017	NA
ssa-miR-200b-5p	0	1.04983	0	1.09277	0	0	3.93287	1.88649	0.995245	1.18857	NA
ssa-miR-200c-5p	0	3.14949	0	1.09277	0.511254	0	1.96644	0	0.839994	-0.907578	NA
ssa-miR-200d-5p	2.88861	1.04983	3.12288	4.37107	0.511254	4.02743	0	0	1.99639	-1.30797	NA
ssa-miR-200e-5p	0	3.14949	0	1.09277	0	0.805486	0	0	0.630968	-2.21912	NA
ssa-miR-202a-5p	0	0	1.56144	1.09277	0	0	0.983218	0	0.454678	-1.42439	NA
ssa-miR-202b-5p	1.44431	5.24915	3.12288	5.46384	4.09003	0.805486	0.983218	0	2.64486	-1.26928	0.497365
ssa-miR-203b-5p	5.77722	0	3.12288	5.46384	1.53376	0.805486	0	7.54596	3.03114	-0.549093	0.78919
ssa-miR-204-5p	5.77722	5.24915	4.68433	1.09277	1.02251	0	0	7.54596	3.17149	-1.00232	0.626988
ssa-miR-205a-5p	5.77722	4.19932	0	3.2783	1.02251	1.61097	0	1.88649	2.22185	-1.56267	0.388589
ssa-miR-205b-5p	2.88861	2.09966	0	1.09277	1.02251	3.22195	0.983218	2.82974	1.76731	0.363255	NA
ssa-miR-20a-5p	15.8874	14.6976	4.68433	13.1132	2.55627	5.63841	0	5.65947	7.77958	-1.81673	0.0824401
ssa-miR-20b-5p	0	0	0	0	0	0.805486	0	0.943245	0.218591	0.89557	NA
ssa-miR-210-1-5p	4.33292	4.19932	0	3.2783	3.06752	5.63841	0.983218	3.77298	3.15908	0.160911	0.91027
ssa-miR-212a-5p	0	0	0	0	0	0	0	1.88649	0.235811	0.973302	NA
ssa-miR-212b-5p	5.77722	1.04983	1.56144	2.18553	0	1.61097	0	0	1.52313	-2.67401	NA
ssa-miR-216a-5p	0	2.09966	0	0	0	0	0	0	0.262458	-2.04915	NA
ssa-miR-216bc-5p	0	0	0	2.18553	0.511254	0	0	0	0.337099	-1.36286	NA
ssa-miR-217-5p	0	2.09966	1.56144	0	3.06752	1.61097	1.96644	0	1.28825	0.888978	NA
ssa-miR-2184-5p	0	0	0	0	0.511254	0.805486	2.94965	1.88649	0.769111	2.68458	NA
ssa-miR-2188-5p	4.33292	10.4983	18.7373	15.2987	12.2701	9.66584	0.983218	7.54596	9.91655	-0.646675	0.601216
ssa-miR-219abc-5p	0	1.04983	0	3.2783	0.511254	0.805486	0	0	0.705609	-1.60143	NA
ssa-miR-21a-5p	2524.65	1984.18	1925.26	1953.87	3212.72	3748.73	4964.27	1994.96	2788.58	0.730858	0.136334
ssa-miR-21b-5p	3421.56	2820.9	2690.36	2698.04	4620.71	4452.73	6648.52	3089.13	3805.24	0.693637	0.122921
ssa-miR-221-5p	0	0	0	0	0	0	0	3.77298	0.471623	1.99259	NA
ssa-miR-222a-5p	25.9975	29.3953	24.9831	52.4528	11.2476	27.3865	46.2113	16.9784	29.3316	-0.40568	0.664627
ssa-miR-222b-5p	8.66584	12.598	4.68433	10.9277	2.55627	4.83292	2.94965	1.88649	6.13764	-1.61757	0.109153
ssa-miR-222c-5p	0	2.09966	0	0	0.511254	3.22195	0	1.88649	0.964919	1.20084	NA
ssa-miR-222d-5p	0	0	3.12288	0	0	0	1.96644	0	0.636165	-0.657017	NA
ssa-miR-223-5p	24.5532	40.9434	29.6674	101.627	43.4566	49.1347	40.3119	34.9001	45.5743	-0.239295	0.78056
ssa-miR-22a-5p	0	0	0	1.09277	0	0	0	1.88649	0.372407	0.226649	NA
ssa-miR-22b-5p	2.88861	1.04983	3.12288	3.2783	0	0.805486	0	0.943245	1.51105	-2.65655	NA
ssa-miR-23a-1-5p	2.88861	2.09966	0	2.18553	2.04501	0	1.96644	5.65947	2.10559	0.377001	0.836445
ssa-miR-23a-2-5p	1.44431	0	0	0	1.02251	0	0.983218	1.88649	0.667065	1.32628	NA
ssa-miR-23a-3-4-5p	2.88861	0	0	1.09277	1.02251	0.805486	0	0	0.726172	-0.97059	NA
ssa-miR-23b-5p	0	2.09966	0	0	0	0	0	0	0.262458	-2.04915	NA
ssa-miR-23c-5p	4.33292	3.14949	0	1.09277	1.02251	0	1.96644	1.88649	1.68133	-0.868833	NA
ssa-miR-24a-1-5p	5.77722	2.09966	0	0	0.511254	1.61097	2.94965	1.88649	1.85441	-0.205563	NA
ssa-miR-24a-2-4-5p	1.44431	4.19932	10.9301	3.2783	0.511254	0.805486	0	0.943245	2.764	-3.09912	0.0721233
ssa-miR-24a-3-bc-5p	1.44431	1.04983	0	3.2783	0	1.61097	0	0	0.922926	-1.83777	NA
ssa-miR-25-1-2-5p	0	1.04983	0	2.18553	3.06752	2.41646	0.983218	0.943245	1.33073	1.11218	NA
ssa-miR-25-3-5p	1.44431	3.14949	0	2.18553	1.02251	4.02743	2.94965	3.77298	2.31899	0.681867	0.726886
ssa-miR-26a-5p	826.143	662.443	455.941	982.398	792.955	539.676	452.28	450.871	645.338	-0.388145	0.518783
ssa-miR-26b-5p	400.073	384.238	276.375	680.794	327.202	368.107	277.268	173.557	360.952	-0.603761	0.324143
ssa-miR-26d-5p	0	1.04983	1.56144	0	1.02251	0	0	0	0.454223	-0.881429	NA
ssa-miR-27a-1-5p	2.88861	1.04983	1.56144	2.18553	1.53376	0	2.94965	3.77298	1.99273	0.0778137	NA
ssa-miR-27b-5p	0	0	0	1.09277	0	2.41646	0	0.943245	0.556559	1.11178	NA
ssa-miR-27c-1-5p	0	0	0	0	1.02251	3.22195	0	5.65947	1.23799	3.39646	NA
ssa-miR-27c-2-5p	0	0	0	0	1.02251	3.22195	0	5.65947	1.23799	3.39646	NA
ssa-miR-27d-2-5p	18.776	12.598	7.80721	15.2987	30.6752	28.9975	78.6575	52.8217	30.704	1.79694	0.00624288
ssa-miR-27e-5p	1.44431	0	0	0	0	0.805486	0	2.82974	0.634941	1.20061	NA
ssa-miR-29a-5p	7.22153	6.29898	0	6.5566	4.09003	4.83292	12.7818	5.65947	5.93017	0.387219	0.78056
ssa-miR-29b-1-5p	0	0	0	1.09277	0	1.61097	0	0.943245	0.455873	0.708724	NA
ssa-miR-29b-2-5p	2.88861	0	0	2.18553	0.511254	0	0	0	0.698175	-2.40904	NA
ssa-miR-29b-3-5p	2.88861	4.19932	3.12288	3.2783	0.511254	1.61097	3.93287	4.71623	3.03256	-0.411797	0.791231
ssa-miR-29c-5p	0	1.04983	0	0	0	0.805486	0	0	0.231915	-0.690017	NA
ssa-miR-29d-5p	0	0	0	1.09277	0	0.805486	1.96644	1.88649	0.718898	1.54387	NA
ssa-miR-29e-5p	0	0	0	1.09277	0.511254	0	1.96644	1.88649	0.682118	1.46052	NA
ssa-miR-301a-5p	4.33292	0	0	0	0.511254	0.805486	0.983218	0	0.82911	-0.854127	NA
ssa-miR-301b-5p	0	1.04983	0	1.09277	0.511254	3.22195	0.983218	0	0.857377	0.938947	NA
ssa-miR-301c-5p	0	2.09966	0	2.18553	0	0	0	0	0.53565	-2.93671	NA
ssa-miR-301d-5p	4.33292	8.39865	0	7.64937	2.04501	1.61097	0.983218	0.943245	3.24542	-1.85848	0.223972
ssa-miR-30a-1-2-5p	2.88861	6.29898	3.12288	6.5566	10.7363	11.2768	15.7315	11.3189	8.49133	1.32324	0.136334
ssa-miR-30a-3-4-5p	2.88861	6.29898	3.12288	6.5566	10.7363	11.2768	15.7315	11.3189	8.49133	1.32324	0.136334
ssa-miR-30b-5p	268.641	222.564	201.426	191.234	187.63	138.544	149.449	148.089	188.447	-0.499949	0.235708
ssa-miR-30c-5p	43.3292	37.7939	31.2288	53.5456	66.463	51.5511	21.6308	66.9704	46.5641	0.318175	0.678502
ssa-miR-30d-5p	17.3317	15.7475	17.1759	17.4843	11.2476	6.44389	1.96644	11.3189	12.3395	-1.0979	0.183465
ssa-miR-30e-5p	1.44431	3.14949	7.80721	6.5566	2.55627	2.41646	0	2.82974	3.34501	-1.23492	0.414006
ssa-miR-30f-5p	140.098	104.983	70.2649	91.7925	112.476	74.1048	82.5903	96.211	96.565	-0.153695	0.791231
ssa-miR-338a-1-5p	5.77722	10.4983	9.36865	10.9277	3.06752	3.22195	0.983218	1.88649	5.71638	-1.95339	0.0548772
ssa-miR-338a-2-3-5p	1.44431	0	0	1.09277	0.511254	0	0	3.77298	0.852663	0.710681	NA
ssa-miR-338a-4-5p	0	1.04983	0	1.09277	5.11254	4.02743	0	2.82974	1.76404	2.31197	NA
ssa-miR-33ab-5p	4.33292	7.34882	9.36865	7.64937	2.55627	2.41646	14.7483	3.77298	6.52422	-0.333935	0.791231
ssa-miR-365-1-5p	0	0	3.12288	0	0.511254	2.41646	7.86575	4.71623	2.32907	2.52789	0.253118
ssa-miR-365-2-5p	0	5.24915	0	1.09277	2.04501	0.805486	0	1.88649	1.38486	-0.462213	NA
ssa-miR-375-1-5p	0	2.09966	0	0	1.53376	3.22195	0	0.943245	0.974827	1.25098	NA
ssa-miR-375-2-5p	0	0	1.56144	0	0.511254	0	0	0.943245	0.376993	-0.0450597	NA
ssa-miR-375-3-5p	0	1.04983	0	0	0.511254	0.805486	0	0.943245	0.413727	0.561192	NA
ssa-miR-429a-5p	0	0	0	0	1.02251	0	0	0	0.127813	0.533433	NA
ssa-miR-430a-5p	0	0	0	1.09277	0	0	0	2.82974	0.490313	0.837327	NA
ssa-miR-430b-5p	0	1.04983	0	0	0	0	0	1.88649	0.36704	0.227457	NA
ssa-miR-430cde-5p	0	1.04983	0	0	0	0.805486	0	0.943245	0.34982	0.155101	NA
ssa-miR-449ab-5p	0	1.04983	0	1.09277	0.511254	0	0	0	0.331731	-1.35035	NA
ssa-miR-451-5p	23.1089	14.6976	26.5445	69.9371	19.9389	16.1097	0	19.8081	23.7681	-1.25783	0.270772
ssa-miR-454-5p	0	1.04983	0	0	0.511254	0	0	0	0.195136	-0.690017	NA
ssa-miR-455-1-5p	0	1.04983	0	0	0	0	0	1.88649	0.36704	0.227457	NA
ssa-miR-455-2-5p	0	1.04983	0	0	0	0	0	1.88649	0.36704	0.227457	NA
ssa-miR-456-5p	8.66584	3.14949	3.12288	3.2783	2.04501	0.805486	0.983218	8.48921	3.81743	-0.578241	0.73498
ssa-miR-457ab-5p	2.88861	12.598	6.24577	9.83491	3.57878	4.83292	9.83218	10.3757	7.52335	-0.208341	0.836445
ssa-miR-459-5p	1.44431	9.44848	6.24577	5.46384	2.04501	0.805486	0	0.943245	3.29952	-2.45215	0.0962012
ssa-miR-460-5p	0	2.09966	0	0	0	0	0.983218	0.943245	0.503266	-0.460597	NA
ssa-miR-462a-5p	427.515	363.241	223.286	297.233	497.45	626.668	330.361	426.347	399.013	0.520512	0.325808
ssa-miR-462b-5p	173.317	134.378	84.3179	87.4214	228.53	245.673	173.046	218.833	168.19	0.854264	0.0800292
ssa-miR-489-5p	1.44431	2.09966	7.80721	5.46384	2.04501	4.02743	1.96644	0.943245	3.22464	-0.873506	0.598725
ssa-miR-499a-5p	1.44431	0	0	0	1.02251	0	0	0.943245	0.426257	0.402064	NA
ssa-miR-499b-5p	0	1.04983	0	1.09277	0.511254	0.805486	0.983218	0	0.55532	-0.0957998	NA
ssa-miR-551a-5p	1.44431	0	0	0	0	0	0	1.88649	0.41635	0.220303	NA
ssa-miR-551b-5p	2.88861	1.04983	3.12288	2.18553	3.06752	2.41646	1.96644	1.88649	2.32297	0.0832325	0.957728
ssa-miR-7132a-5p	11.5544	10.4983	15.6144	7.64937	11.7588	15.3042	26.5469	7.54596	13.3091	0.438814	0.663641
ssa-miR-7132b-5p	11.5544	11.5481	15.6144	8.74214	15.3376	15.3042	30.4798	7.54596	14.5158	0.538531	0.578527
ssa-miR-724-5p	5.77722	1.04983	4.68433	6.5566	1.53376	2.41646	2.94965	0	3.12098	-1.3797	0.374422
ssa-miR-725-5p	8.66584	4.19932	9.36865	1.09277	7.66881	5.63841	6.88253	14.1487	7.20812	0.602847	0.62872
ssa-miR-726-5p	2.88861	1.04983	0	4.37107	0	0	0	2.82974	1.39241	-1.67944	NA
ssa-miR-727a-5p	0	2.09966	3.12288	0	2.04501	1.61097	1.96644	0	1.35562	0.166359	NA
ssa-miR-727b-5p	5.77722	2.09966	6.24577	0	8.18006	4.83292	5.89931	3.77298	4.60099	0.78126	0.608718
ssa-miR-730a-5p	0	0	0	2.18553	1.53376	0	0.983218	0.943245	0.70572	0.513669	NA
ssa-miR-731-5p	93.8799	153.275	92.1251	83.0503	326.691	314.14	279.234	314.101	207.062	1.54346	5.21143e-05
ssa-miR-736-5p	0	1.04983	0	1.09277	0.511254	0	0.983218	0	0.454634	-0.707293	NA
ssa-miR-737-5p	0	4.19932	9.36865	15.2987	3.06752	3.22195	7.86575	0	5.37774	-1.05027	0.544194
ssa-miR-7a-5p	41.8849	52.4915	40.5975	77.5865	19.4276	25.7756	20.6476	8.48921	35.8625	-1.51596	0.00970973
ssa-miR-8156-5p	64.9938	62.9898	115.547	177.028	11.2476	41.8853	5.89931	8.48921	61.01	-2.63531	0.000509727
ssa-miR-8157-5p	0	1.04983	0	1.09277	0	0	0	0.943245	0.38573	-1.3517	NA
ssa-miR-8158-5p	0	0	0	1.09277	0	0.805486	0	0	0.237282	-0.690017	NA
ssa-miR-8159-5p	1.44431	2.09966	0	0	2.04501	0.805486	0.983218	0	0.922211	0.146623	NA
ssa-miR-8160-8161ab-5p	0	2.09966	0	0	0.511254	0	0	0.943245	0.44427	-0.692347	NA
ssa-miR-8162-5p	70.771	59.8404	76.5107	71.0299	34.7653	49.9402	32.4462	55.6515	56.3694	-0.688209	0.174261
ssa-miR-8163-5p	1.44431	6.29898	4.68433	1.09277	3.57878	0	0	0.943245	2.2553	-1.4358	0.503651
ssa-miR-92a-1-2-5p	4.33292	4.19932	4.68433	2.18553	2.04501	1.61097	1.96644	3.77298	3.09969	-0.715242	0.648381
ssa-miR-92a-3-5p	5.77722	1.04983	3.12288	3.2783	2.04501	1.61097	0	3.77298	2.58215	-0.791678	0.669231
ssa-miR-92a-4-5p	2.88861	2.09966	3.12288	2.18553	1.02251	0.805486	0	1.88649	1.7514	-1.43743	NA
ssa-miR-92b-5p	25.9975	30.4451	24.9831	4.37107	26.5852	27.3865	13.7651	65.0839	27.3272	0.633505	0.547199
ssa-miR-93a-5p	14.4431	10.4983	0	17.4843	2.04501	4.02743	1.96644	3.77298	6.77969	-1.87791	0.109153
ssa-miR-93b-5p	2.88861	4.19932	0	0	2.04501	3.22195	0.983218	3.77298	2.13889	0.458971	0.809109
ssa-miR-99ab-5p	2.88861	10.4983	3.12288	12.0204	2.04501	1.61097	0	8.48921	5.08443	-1.28544	0.379087
ssa-miR-9a-5p	0	0	1.56144	0	1.02251	0.805486	0	0	0.42368	0.338469	NA
ssa-miR-novel-1-5p	2.88861	2.09966	9.36865	9.83491	0	0	0	3.77298	3.4956	-2.80915	0.113532
ssa-miR-novel-10-5p	14.4431	9.44848	23.4216	16.3915	18.4051	10.4713	22.614	23.5811	17.347	0.248311	0.78056
ssa-miR-novel-11-5p	1.44431	0	1.56144	0	0.511254	0.805486	0	0.943245	0.658217	-0.240331	NA
ssa-miR-novel-12-5p	4.33292	2.09966	4.68433	3.2783	1.02251	3.22195	1.96644	1.88649	2.81157	-0.835306	0.613676
ssa-miR-novel-13-5p	1.44431	2.09966	0	2.18553	4.60128	0.805486	4.91609	6.60272	2.83188	1.47924	0.376779
ssa-miR-novel-14-5p	0	1.04983	0	1.09277	0.511254	2.41646	0	0	0.633789	0.285241	NA
ssa-miR-novel-15-5p	0	1.04983	0	0	1.02251	1.61097	0	0.943245	0.57832	1.24087	NA
ssa-miR-novel-16-5p	1.44431	0	1.56144	1.09277	0.511254	2.41646	0.983218	0	1.00118	-0.0129657	NA
ssa-miR-novel-17-5p	5.77722	5.24915	3.12288	4.37107	1.02251	3.22195	0.983218	1.88649	3.20431	-1.40848	0.324143
ssa-miR-novel-2-5p	7.22153	4.19932	6.24577	3.2783	15.8489	13.6933	1.96644	11.3189	7.97155	1.0817	0.341195
ssa-miR-novel-4-5p	2.88861	4.19932	6.24577	1.09277	1.53376	8.86035	0	6.60272	3.92791	0.25082	0.867177
ssa-miR-novel-5-5p	4.33292	1.04983	4.68433	1.09277	3.06752	4.02743	1.96644	5.65947	3.23509	0.470518	0.78056
ssa-miR-novel-6-5p	1.44431	3.14949	0	2.18553	1.53376	1.61097	5.89931	0.943245	2.09583	0.448952	0.809109
ssa-miR-novel-7-5p	7.22153	8.39865	15.6144	13.1132	4.09003	7.24938	8.84896	11.3189	9.48189	-0.51946	0.624193
ssa-miR-novel-8-5p	1.44431	0	6.24577	0	3.57878	6.44389	0.983218	0	2.337	0.639429	0.790585
ssa-miR-novel-9-5p	0	0	1.56144	2.18553	0	0	0	0	0.468372	-2.6955	NA
ssa-miR-192a-2-3p-192b-5p	1.44431	1.04983	0	0	2.04501	0.805486	0	0	0.66808	0.29011	NA
a Normalized counts.
b As determined by DESeq2 analysis
