# Supplementary material for: Characterization of miRNAs in Extracellular Vesicles Released From Atlantic Salmon Monocyte-Like and Macrophage-Like Cells
Source: Front Immunol. 2020 Nov 11;11:587931. doi: 10.3389/fimmu.2020.587931 (PMC7686242; doi:10.3389/fimmu.2020.587931)
Supplement: Supplementary file 4 [file Table_4.xlsx]

## Sheet: Sheet4
Supplementary Table 4. miRNA abundance in Day 1 and Day 5 HKL EVs
miRNAs	Day 1 average normalized read counts	Day 1 percentage	miRNAs	Day 5 average normalized read counts	Day 5 Percentage
ssa-miR-125b-1-3p	15667.7	0.451581	ssa-miR-125b-1-3p	4760.22	0.139456
ssa-miR-21b-5p	2907.72	0.0838076	ssa-miR-21b-5p	4702.77	0.137773
ssa-miR-92a-3p	2224.4	0.0641127	ssa-miR-21a-5p	3480.17	0.101955
ssa-miR-21a-5p	2096.99	0.0604404	ssa-miR-181a-5p	2713.65	0.0794993
ssa-miR-181a-5p	1019.26	0.0293776	ssa-miR-92a-3p	2285.66	0.0669609
ssa-miR-26a-5p	731.731	0.0210903	ssa-miR-155-5p	2176.71	0.0637691
ssa-let-7e-5p	652.577	0.0188089	ssa-let-7a-5p	1273.78	0.0373167
ssa-let-7a-5p	627.334	0.0180813	ssa-miR-22a-3p	775.079	0.0227068
ssa-miR-22a-3p	515.456	0.0148567	ssa-miR-122-5p	760.422	0.0222774
ssa-miR-26b-5p	435.37	0.0125484	ssa-let-7e-5p	695.098	0.0203637
ssa-miR-2188-3p	372.118	0.0107254	ssa-miR-146a-5p	662.275	0.0194021
ssa-miR-462a-5p	327.819	0.00944855	ssa-miR-26a-5p	558.946	0.0163749
ssa-let-7i-5p	315.478	0.00909288	ssa-let-7b-5p	549.964	0.0161118
ssa-miR-25-3p	298.035	0.0085901	ssa-miR-181e-5p	484.784	0.0142023
ssa-miR-155-5p	294.019	0.00847435	ssa-miR-181c-5p	477.495	0.0139887
ssa-let-7h-5p	264.501	0.00762359	ssa-miR-462a-5p	470.207	0.0137752
ssa-miR-181e-5p	252.711	0.00728377	ssa-miR-181a-2-3p	405.404	0.0118768
ssa-let-7b-5p	252.463	0.00727662	ssa-let-7i-5p	323.529	0.00947813
ssa-miR-181c-5p	246.765	0.00711238	ssa-miR-731-5p	308.541	0.00903906
ssa-let-7g-5p	223.768	0.00644955	ssa-miR-181a-4-3p	303.488	0.00889101
ssa-miR-30b-5p	220.966	0.0063688	ssa-miR-221-3p	292.966	0.00858277
ssa-miR-16a-5p	196.711	0.00566971	ssa-miR-26b-5p	286.534	0.00839432
ssa-miR-181a-2-3p	189.583	0.00546427	ssa-miR-146d-5p	279.124	0.00817725
ssa-miR-181a-4-3p	170.329	0.00490929	ssa-miR-25-3p	278.099	0.00814721
ssa-miR-146d-5p	162.477	0.00468298	ssa-let-7h-5p	270.176	0.00791512
ssa-let-7f-5p	131.866	0.00380071	ssa-miR-462b-5p	216.521	0.00634322
ssa-miR-1338-3p	131.132	0.00377955	ssa-let-7g-5p	212.765	0.0062332
ssa-miR-462b-5p	119.859	0.00345462	ssa-miR-222a-3p	182.337	0.00534178
ssa-miR-221-3p	115.372	0.00332531	ssa-miR-10b-5p	178.995	0.00524385
ssa-miR-146a-5p	106.656	0.00307409	ssa-miR-10d-5p	175.397	0.00513845
ssa-miR-731-5p	105.583	0.00304316	ssa-miR-30b-5p	155.928	0.00456809
ssa-miR-8156-5p	105.14	0.00303039	ssa-miR-222cd-3p	129.828	0.00380346
ssa-miR-30f-5p	101.785	0.00293368	ssa-miR-146a-1-2-3p	127.999	0.00374987
ssa-miR-181a-5-3p	96.4299	0.00277935	ssa-let-7f-5p	112.69	0.00330138
ssa-miR-128-3p	91.649	0.00264155	ssa-miR-2188-3p	111.996	0.00328105
ssa-miR-222a-3p	84.8956	0.0024469	ssa-miR-181a-5-3p	99.1311	0.00290416
ssa-miR-1338-5p	79.951	0.00230439	ssa-miR-128-3p	93.4844	0.00273873
ssa-miR-181b-5p	78.235	0.00225493	ssa-miR-30f-5p	91.3455	0.00267607
ssa-miR-8162-5p	69.538	0.00200426	ssa-miR-16a-5p	90.128	0.0026404
ssa-miR-10b-5p	65.3307	0.00188299	ssa-let-7j-5p	89.3847	0.00261862
ssa-miR-183-5p	63.9862	0.00184424	ssa-miR-181b-5p	82.8789	0.00242803
ssa-miR-10d-5p	63.2748	0.00182374	ssa-miR-148a-3p	80.603	0.00236136
ssa-miR-15a-3p	58.7464	0.00169322	ssa-miR-1338-5p	64.3737	0.0018859
ssa-let-7j-5p	58.5104	0.00168642	ssa-miR-27d-3p	63.2691	0.00185354
ssa-miR-222cd-3p	57.4173	0.00165491	ssa-miR-456-3p	59.2234	0.00173502
ssa-miR-7a-5p	53.1401	0.00153163	ssa-miR-142a-5p	51.7481	0.00151602
ssa-miR-210-1-3p	51.9518	0.00149738	ssa-miR-30c-5p	51.6538	0.00151326
ssa-miR-142a-5p	51.0458	0.00147127	ssa-miR-183-5p	50.5494	0.0014809
ssa-miR-223-5p	49.1978	0.001418	ssa-miR-27d-1-5p	48.7712	0.00142881
ssa-miR-15a-5p	48.6516	0.00140226	ssa-miR-100a-5p	47.8909	0.00140302
ssa-miR-30c-5p	41.4744	0.0011954	ssa-miR-27d-2-5p	47.788	0.0014
ssa-miR-novel-11-3p	41.2953	0.00119023	ssa-miR-1338-3p	45.6198	0.00133648
ssa-miR-30e-3-3p	39.9212	0.00115063	ssa-let-7c-5p	43.2837	0.00126804
ssa-miR-101a-3p	38.401	0.00110681	ssa-miR-8162-5p	43.2008	0.00126561
ssa-miR-100a-5p	35.7553	0.00103056	ssa-miR-223-5p	41.9508	0.001229
ssa-miR-199a-3p	34.901	0.00100593	ssa-miR-199a-3p	41.363	0.00121178
ssa-let-7d-5p	34.074	0.000982097	ssa-miR-15a-5p	41.3525	0.00121147
ssa-miR-125a-1-3p	34.0366	0.00098102	ssa-miR-27b-3p	41.0175	0.00120165
ssa-miR-451-5p	33.572	0.00096763	ssa-miR-30c-d-1-3p	40.0575	0.00117353
ssa-miR-222a-5p	33.2072	0.000957113	ssa-miR-30d-2-3p	39.0991	0.00114545
ssa-miR-456-3p	33.164	0.00095587	ssa-miR-21b-3p	38.0049	0.00111339
ssa-miR-27d-3p	31.6052	0.000910941	ssa-miR-15a-3p	37.8196	0.00110797
ssa-miR-143-3p	29.3051	0.000844645	ssa-miR-101a-3p	33.4779	0.000980773
ssa-miR-10a-5p	27.9279	0.000804951	ssa-miR-205a-1-3p	33.375	0.000977759
ssa-let-7c-5p	27.6706	0.000797534	ssa-miR-92b-5p	33.2052	0.000972782
ssa-miR-30c-d-1-3p	26.4377	0.000762	ssa-miR-7132b-3p	27.2095	0.000797132
ssa-miR-103-3p	25.7005	0.000740754	ssa-miR-142b-3p	26.5898	0.000778977
ssa-miR-30d-2-3p	25.5224	0.00073562	ssa-miR-103-3p	25.8335	0.00075682
ssa-miR-122-5p	24.6729	0.000711135	ssa-miR-222a-5p	25.4559	0.00074576
ssa-miR-146d-1-3p	22.4591	0.000647327	ssa-miR-142a-3p	24.9725	0.000731596
ssa-miR-150-5p	22.2969	0.000642652	ssa-let-7d-5p	24.2965	0.000711793
ssa-miR-458-3p	21.7983	0.000628282	ssa-miR-30e-3-3p	22.6507	0.000663578
ssa-miR-92b-5p	21.4492	0.000618219	ssa-miR-125a-1-3p	21.366	0.000625941
ssa-miR-181a-1-3p	21.3869	0.000616423	ssa-miR-107-3p	20.9287	0.000613129
ssa-miR-7132b-3p	20.5385	0.00059197	ssa-miR-146b-5p	20.4733	0.000599787
ssa-miR-128-4-5p	19.047	0.000548982	ssa-miR-novel-10-5p	18.7679	0.000549826
ssa-miR-17-5p	18.9846	0.000547185	ssa-miR-210-1-3p	18.7248	0.000548562
ssa-miR-107-3p	18.7294	0.000539829	ssa-miR-7a-5p	18.585	0.000544468
ssa-miR-125b-2-3p	18.6438	0.000537362	ssa-miR-143-3p	18.4864	0.00054158
ssa-miR-30d-5p	16.9348	0.000488104	ssa-miR-7132b-5p	17.1669	0.000502923
ssa-miR-novel-8-3p	16.9086	0.000487349	ssa-miR-222b-3p	16.9331	0.000496074
ssa-miR-142b-3p	16.5096	0.000475849	ssa-miR-8156-5p	16.8803	0.000494528
ssa-miR-novel-10-5p	15.9262	0.000459032	ssa-miR-192a-5p	16.5105	0.000483693
ssa-miR-27b-3p	15.7176	0.000453021	ssa-miR-19d-3p	15.5961	0.000456904
ssa-miR-130b-3p	15.713	0.000452886	ssa-miR-7132a-5p	15.289	0.000447908
ssa-miR-15c-5p	15.2875	0.000440623	ssa-miR-10a-5p	14.6258	0.000428478
ssa-miR-148a-3p	14.7522	0.000425195	ssa-miR-novel-8-3p	14.5212	0.000425416
ssa-miR-140-3p	14.5286	0.00041875	ssa-miR-24ac-3p	14.0501	0.000411613
ssa-miR-19c-3p	13.9348	0.000401637	ssa-miR-451-5p	13.9642	0.000409096
ssa-miR-205a-1-3p	13.8047	0.000397886	ssa-miR-150-5p	13.6853	0.000400925
ssa-miR-27d-1-5p	13.62	0.000392562	ssa-miR-128-1-5p	13.2431	0.000387972
ssa-miR-27d-2-5p	13.62	0.000392562	ssa-miR-100a-1-3p	12.7982	0.000374936
ssa-miR-142a-3p	13.4088	0.000386476	ssa-miR-30a-1-2-5p	12.2659	0.000359343
ssa-miR-92b-3p	13.0384	0.000375799	ssa-miR-30a-3-4-5p	12.2659	0.000359343
ssa-miR-19e-3p	12.2879	0.000354167	ssa-miR-181a-1-3p	12.0258	0.000352309
ssa-miR-2188-5p	12.2168	0.000352119	ssa-miR-462a-3p	11.7773	0.000345028
ssa-miR-20a-5p	12.0956	0.000348626	ssa-miR-146b-3p	11.5506	0.000338389
ssa-miR-7132b-5p	11.8648	0.000341973	ssa-miR-130b-3p	11.3558	0.00033268
ssa-miR-8162-3p	11.8451	0.000341405	ssa-miR-novel-2-5p	10.7069	0.00031367
ssa-miR-148b-5p	11.64	0.000335493	ssa-miR-140-3p	10.5309	0.000308515
ssa-miR-7132a-5p	11.3291	0.000326534	ssa-miR-19c-3p	10.0211	0.000293579
ssa-miR-novel-7-5p	11.087	0.000319554	ssa-miR-19e-3p	9.39185	0.000275145
ssa-miR-146a-3-3p	10.9489	0.000315575	ssa-miR-8162-3p	9.26793	0.000271514
ssa-miR-222b-3p	10.9431	0.000315407	ssa-miR-22b-3p	9.19825	0.000269473
ssa-miR-132-3-4-5p	10.8622	0.000313075	ssa-miR-129-5p	8.793	0.000257601
ssa-miR-146a-1-2-3p	10.7327	0.000309344	ssa-miR-132-3p	8.5955	0.000251815
ssa-miR-93a-5p	10.6064	0.000305703	ssa-miR-725-5p	8.5846	0.000251495
ssa-miR-19d-3p	10.473	0.000301858	ssa-miR-15c-5p	8.29	0.000242865
ssa-miR-novel-5-3p	10.1725	0.000293197	ssa-miR-727b-3p	8.00087	0.000234394
ssa-miR-19a-1-3p	9.83872	0.000283576	ssa-miR-146d-1-3p	7.89231	0.000231214
ssa-miR-736-3p	9.82626	0.000283217	ssa-miR-novel-7-5p	7.87683	0.00023076
ssa-miR-8156-3p	9.59601	0.000276581	ssa-miR-146a-3-3p	7.85409	0.000230094
ssa-miR-19a-3-3p	9.57626	0.000276012	ssa-miR-30d-5p	7.74421	0.000226875
ssa-miR-222b-5p	9.21895	0.000265713	ssa-miR-30e-1-2-3p	7.72491	0.00022631
ssa-miR-338a-1-5p	9.14296	0.000263523	ssa-miR-2188-5p	7.61628	0.000223127
ssa-miR-128-1-5p	9.00961	0.000259679	ssa-miR-458-3p	7.54021	0.000220899
ssa-miR-129-5p	8.99225	0.000259179	ssa-miR-457ab-5p	7.15489	0.000209611
ssa-miR-725-3p	8.83092	0.000254529	ssa-miR-21a-2-3p	6.96237	0.00020397
ssa-miR-19a-2-3p	8.65025	0.000249322	ssa-miR-101b-5p	6.92062	0.000202747
ssa-miR-22b-3p	8.16419	0.000235312	ssa-miR-101a-5p	6.87825	0.000201506
ssa-miR-457ab-5p	7.89181	0.000227462	ssa-miR-29a-5p	6.84106	0.000200417
ssa-miR-16b-5p	7.44405	0.000214556	ssa-miR-187-5p	6.74769	0.000197681
ssa-miR-737-5p	7.21668	0.000208003	ssa-miR-novel-10-3p	5.89606	0.000172732
ssa-miR-33ab-5p	7.17494	0.0002068	ssa-miR-33ab-5p	5.8735	0.000172071
ssa-miR-99ab-5p	7.13256	0.000205578	ssa-miR-727b-5p	5.67132	0.000166148
ssa-miR-132-3p	6.89531	0.00019874	ssa-miR-125b-2-3p	5.5952	0.000163917
ssa-miR-126-5p	6.82171	0.000196619	ssa-miR-92b-3p	5.4932	0.000160929
ssa-miR-462a-3p	6.64886	0.000191637	ssa-miR-462b-3p	5.32031	0.000155864
ssa-miR-21b-3p	6.48382	0.00018688	ssa-miR-125a-4-3p	5.18885	0.000152013
ssa-miR-21a-2-3p	6.34927	0.000183002	ssa-miR-132-1-2-5p	5.05716	0.000148155
ssa-miR-16c-5p	6.28898	0.000181264	ssa-miR-736-3p	4.97246	0.000145674
ssa-miR-124abcd-3p	6.28895	0.000181263	ssa-miR-23a-1-3p	4.9294	0.000144412
ssa-miR-125b-3-3p	6.25674	0.000180335	ssa-miR-139-2-3p	4.82985	0.000141496
ssa-miR-30e-1-2-3p	6.17963	0.000178112	ssa-miR-551a-3p	4.77594	0.000139916
ssa-miR-novel-1-5p	6.04796	0.000174317	ssa-miR-23a-2-3-4-3p	4.68359	0.000137211
ssa-miR-338a-3p	6.02244	0.000173582	ssa-miR-181b-3p	4.55076	0.000133319
ssa-miR-24ac-3p	5.892	0.000169822	ssa-miR-375-3p	4.53013	0.000132715
ssa-miR-375-3p	5.85973	0.000168892	ssa-miR-novel-5-3p	4.52048	0.000132433
ssa-miR-725-5p	5.83164	0.000168083	ssa-miR-30f-3p	4.39301	0.000128698
ssa-miR-459-5p	5.6506	0.000162864	ssa-miR-novel-4-5p	4.24921	0.000124485
ssa-miR-727b-3p	5.62423	0.000162104	ssa-miR-novel-13-5p	4.23139	0.000123963
ssa-miR-551a-3p	5.55726	0.000160174	ssa-miR-132-3-4-5p	4.16749	0.000122091
ssa-miR-30f-3p	5.49749	0.000158451	ssa-miR-204-3-4-3p	4.03899	0.000118327
ssa-miR-101b-5p	5.49461	0.000158368	ssa-miR-19a-3-3p	4.01991	0.000117768
ssa-miR-10d-3p	5.48268	0.000158024	ssa-miR-365-1-5p	3.87742	0.000113593
ssa-miR-181e-3p	5.29772	0.000152693	ssa-miR-144-5p	3.8725	0.000113449
ssa-miR-novel-10-3p	5.25478	0.000151456	ssa-miR-novel-13-3p	3.79833	0.000111276
ssa-miR-novel-2-5p	5.23623	0.000150921	ssa-miR-128-4-5p	3.77295	0.000110533
ssa-miR-301d-5p	5.09523	0.000146857	ssa-miR-725-3p	3.74914	0.000109835
ssa-miR-29a-5p	5.01928	0.000144668	ssa-miR-126-5p	3.71054	0.000108704
ssa-miR-24b-3p	5.01143	0.000144442	ssa-miR-novel-5-5p	3.68022	0.000107816
ssa-miR-193a-5p	5.00189	0.000144167	ssa-miR-182-5p	3.66662	0.000107418
ssa-miR-152-3p	4.96476	0.000143097	ssa-miR-19a-1-3p	3.65628	0.000107115
ssa-miR-24a-2-4-5p	4.96301	0.000143046	ssa-miR-24b-3p	3.61716	0.000105969
ssa-miR-204-3-4-3p	4.76992	0.000137481	ssa-miR-novel-11-3p	3.60147	0.000105509
ssa-miR-30e-5p	4.7394	0.000136601	ssa-miR-737-5p	3.5388	0.000103673
ssa-miR-219c-2-3p	4.72987	0.000136327	ssa-miR-19a-2-3p	3.52847	0.00010337
ssa-miR-101a-5p	4.7287	0.000136293	ssa-miR-novel-2-3p	3.47901	0.000101922
ssa-miR-30a-1-2-5p	4.71677	0.000135949	ssa-miR-20a-5p	3.46354	0.000101468
ssa-miR-30a-3-4-5p	4.71677	0.000135949	ssa-miR-17-5p	3.38569	9.91875e-05
ssa-miR-144-5p	4.70776	0.000135689	ssa-miR-210-1-5p	3.36553	9.8597e-05
ssa-miR-146b-5p	4.63125	0.000133484	ssa-miR-novel-15-3p	3.3319	9.76117e-05
ssa-miR-novel-17-5p	4.63008	0.000133451	ssa-miR-125b-3-3p	3.3211	9.72953e-05
ssa-miR-456-5p	4.55413	0.000131261	ssa-miR-16b-5p	3.30265	9.67548e-05
ssa-miR-724-5p	4.517	0.000130191	ssa-miR-8158-3p	3.27684	9.59986e-05
ssa-miR-novel-2-3p	4.48888	0.000129381	ssa-miR-16c-5p	3.17917	9.31374e-05
ssa-miR-216b-3p	4.45843	0.000128503	ssa-let-7e-3p	3.11522	9.12638e-05
ssa-miR-novel-12-3p	4.45667	0.000128452	ssa-miR-456-5p	3.08073	9.02534e-05
ssa-miR-133-2-3-5p	4.41954	0.000127382	ssa-miR-222b-5p	3.05633	8.95387e-05
ssa-miR-19f-5p	4.40881	0.000127073	ssa-miR-99ab-5p	3.0363	8.89517e-05
ssa-miR-489-5p	4.20375	0.000121163	ssa-miR-338a-4-5p	2.99243	8.76664e-05
ssa-miR-204-5p	4.20087	0.000121079	ssa-miR-93a-5p	2.95297	8.65104e-05
ssa-miR-30a-3-4-3p	4.17447	0.000120319	ssa-miR-25-3-5p	2.94314	8.62227e-05
ssa-miR-462b-3p	4.14522	0.000119476	ssa-miR-148b-5p	2.93349	8.59399e-05
ssa-miR-92a-1-2-5p	3.85053	0.000110982	ssa-miR-139-5p	2.82618	8.2796e-05
ssa-miR-202b-5p	3.82005	0.000110103	ssa-miR-novel-8-5p	2.75147	8.06074e-05
ssa-miR-125a-2-3-3p	3.80386	0.000109637	ssa-miR-29b-3-5p	2.69283	7.88895e-05
ssa-miR-199a-5p	3.74529	0.000107949	ssa-miR-459-3p	2.69266	7.88845e-05
ssa-miR-106b-5p	3.70288	0.000106726	ssa-miR-125a-2-3-3p	2.63395	7.71643e-05
ssa-miR-novel-4-5p	3.60662	0.000103952	ssa-miR-199a-5p	2.6055	7.63311e-05
ssa-miR-novel-12-5p	3.5988	0.000103726	ssa-miR-144-3p	2.56987	7.52871e-05
ssa-miR-203b-5p	3.59099	0.000103501	ssa-miR-21a-1-3p	2.55091	7.47316e-05
ssa-miR-21a-1-3p	3.58979	0.000103467	ssa-miR-152-3p	2.50647	7.34299e-05
ssa-miR-727b-5p	3.53066	0.000101763	ssa-miR-93b-5p	2.50579	7.34099e-05
ssa-miR-125a-4-3p	3.51873	0.000101419	ssa-miR-181d-5p	2.50065	7.32592e-05
ssa-miR-181d-5p	3.50018	0.000100884	ssa-miR-novel-6-5p	2.49682	7.31472e-05
ssa-let-7b-3p	3.46016	9.97306e-05	ssa-miR-27c-1-5p	2.47598	7.25366e-05
ssa-miR-181d-3p	3.42303	9.86603e-05	ssa-miR-27c-2-5p	2.47598	7.25366e-05
ssa-miR-139-2-3p	3.41113	9.83174e-05	ssa-miR-203b-5p	2.4713	7.23995e-05
ssa-miR-8163-5p	3.3801	9.74228e-05	ssa-miR-23a-1-5p	2.41773	7.08301e-05
ssa-miR-29b-3-5p	3.37228	9.71975e-05	ssa-miR-7132a-3p	2.38797	6.99582e-05
ssa-miR-205a-5p	3.31371	9.55094e-05	ssa-miR-92a-1-2-5p	2.34885	6.88122e-05
ssa-miR-92a-3-5p	3.30706	9.53177e-05	ssa-miR-551b-5p	2.33423	6.83838e-05
ssa-miR-novel-1-3p	3.27658	9.44392e-05	ssa-miR-10b-2-3-3p	2.31973	6.79589e-05
ssa-miR-33b-3p	3.25919	9.39381e-05	ssa-miR-338a-1-5p	2.28979	6.70821e-05
ssa-miR-106a-5p	3.17796	9.15968e-05	ssa-miR-26a-1-2-3p	2.28014	6.67993e-05
ssa-miR-7132a-3p	3.16723	9.12874e-05	ssa-miR-8156-3p	2.27997	6.67943e-05
ssa-miR-145-5p	3.15104	9.08207e-05	ssa-miR-18b-3p	2.26998	6.65015e-05
ssa-miR-727a-3p	3.06315	8.82877e-05	ssa-miR-489-5p	2.24553	6.57854e-05
ssa-miR-novel-13-3p	2.99382	8.62893e-05	ssa-miR-219c-2-3p	2.24034	6.56333e-05
ssa-miR-210-1-5p	2.95264	8.51023e-05	ssa-miR-146d-2-3p	2.17215	6.36354e-05
ssa-miR-132-1-2-5p	2.92332	8.42573e-05	ssa-miR-19f-3p	2.16249	6.33526e-05
ssa-miR-205b-1-3p	2.90593	8.37562e-05	ssa-miR-204-5p	2.14212	6.27557e-05
ssa-miR-15d-5p	2.89404	8.34133e-05	ssa-miR-27a-1-5p	2.0641	6.04701e-05
ssa-miR-139-1-3p	2.86708	8.26364e-05	ssa-miR-100a-2-3p	2.04982	6.00517e-05
ssa-miR-200d-5p	2.8581	8.23775e-05	ssa-let-7b-3p	2.04948	6.00416e-05
ssa-miR-15c-1-3p	2.84736	8.20682e-05	ssa-miR-726-3p	2.03434	5.95982e-05
ssa-miR-212ab-3p	2.82881	8.15335e-05	ssa-miR-novel-12-5p	2.02435	5.93054e-05
ssa-miR-novel-5-5p	2.78996	8.04136e-05	ssa-miR-205b-5p	2.01435	5.90127e-05
ssa-miR-26a-5-d-3p	2.7888	8.03801e-05	ssa-miR-196b-3p	1.99985	5.85878e-05
ssa-miR-novel-6-3p	2.78876	8.03791e-05	ssa-miR-124abcd-3p	1.98991	5.82965e-05
ssa-miR-125b-5p	2.76068	7.95696e-05	ssa-miR-15e-3p	1.98523	5.81594e-05
ssa-miR-181b-3p	2.64605	7.62656e-05	ssa-miR-30e-5p	1.95062	5.71454e-05
ssa-miR-212b-5p	2.64351	7.61925e-05	ssa-miR-218b-3p	1.94542	5.69934e-05
ssa-miR-9a-3-3p	2.63158	7.58486e-05	ssa-miR-128-3-5p	1.90185	5.57167e-05
ssa-miR-205b-3-3p	2.63158	7.58486e-05	ssa-miR-130a-2-3p	1.88186	5.51312e-05
ssa-miR-130a-2-3p	2.60349	7.50391e-05	ssa-miR-92a-3-5p	1.85724	5.441e-05
ssa-miR-22b-5p	2.58491	7.45035e-05	ssa-miR-148b-3p	1.85724	5.441e-05
ssa-miR-92a-4-5p	2.57417	7.41941e-05	ssa-miR-25-1-2-5p	1.85261	5.42743e-05
ssa-miR-216c-3p	2.51557	7.25051e-05	ssa-miR-219c-1-3p	1.8376	5.38345e-05
ssa-miR-194bc-3p	2.37985	6.85933e-05	ssa-miR-novel-12-3p	1.82314	5.3411e-05
ssa-miR-128-3-5p	2.35547	6.78904e-05	ssa-miR-33b-3p	1.79368	5.25478e-05
ssa-miR-15e-5p	2.34765	6.76652e-05	ssa-miR-novel-17-5p	1.77854	5.21043e-05
ssa-miR-551b-5p	2.31172	6.66294e-05	ssa-miR-24a-1-5p	1.73959	5.09633e-05
ssa-miR-219c-1-3p	2.2717	6.5476e-05	ssa-miR-724-5p	1.72497	5.05349e-05
ssa-miR-19d-5p	2.26269	6.52162e-05	ssa-miR-106a-3p	1.70515	4.99544e-05
ssa-miR-30b-3p	2.17308	6.26335e-05	ssa-miR-16a-1-3p	1.69567	4.96766e-05
ssa-miR-23c-5p	2.14379	6.17895e-05	ssa-miR-7a-2-6-3p	1.68036	4.92281e-05
ssa-miR-15d-3p	2.10783	6.07528e-05	ssa-miR-217-5p	1.66123	4.86677e-05
ssa-miR-18b-3p	2.09712	6.04443e-05	ssa-miR-15d-5p	1.66106	4.86626e-05
ssa-miR-18a-3p	2.09712	6.04443e-05	ssa-miR-200b-3p	1.66067	4.86512e-05
ssa-miR-8158-3p	2.09593	6.04099e-05	ssa-miR-727a-3p	1.6316	4.77994e-05
ssa-miR-726-5p	2.07738	5.98752e-05	ssa-miR-205b-1-3p	1.59716	4.67904e-05
ssa-miR-106a-3p	2.07446	5.97911e-05	ssa-miR-106b-5p	1.58716	4.64977e-05
ssa-miR-194a-5p	2.06664	5.95658e-05	ssa-miR-106a-5p	1.58716	4.64977e-05
ssa-miR-99a-3p	2.05591	5.92564e-05	ssa-miR-723-3p	1.58185	4.6342e-05
ssa-let-7a-1-3-3p	1.99731	5.75674e-05	ssa-miR-142b-5p	1.58185	4.6342e-05
ssa-miR-24a-1-5p	1.96922	5.67579e-05	ssa-miR-137a-3p	1.56718	4.59121e-05
ssa-miR-29b-3p	1.96802	5.67234e-05	ssa-miR-2184-5p	1.53822	4.50639e-05
ssa-miR-489-3p	1.9399	5.59129e-05	ssa-miR-96-3p	1.53805	4.50589e-05
ssa-miR-19e-5p	1.93209	5.56876e-05	ssa-miR-99a-3p	1.48899	4.36215e-05
ssa-miR-novel-8-5p	1.92252	5.54118e-05	ssa-miR-202b-5p	1.46968	4.3056e-05
ssa-miR-27a-1-5p	1.92135	5.53782e-05	ssa-miR-200b-5p	1.45484	4.26212e-05
ssa-miR-724-3p	1.90161	5.48091e-05	ssa-miR-133-1-4-5-3p	1.44468	4.23234e-05
ssa-miR-124a-5p	1.85202	5.33798e-05	ssa-miR-375-1-5p	1.42474	4.17393e-05
ssa-miR-551b-3p	1.82274	5.25358e-05	ssa-miR-150-3p	1.41024	4.13144e-05
ssa-miR-181c-3p	1.81492	5.23105e-05	ssa-let-7a-4-5-3p	1.41024	4.13144e-05
ssa-miR-726-3p	1.812	5.22264e-05	ssa-miR-223-3p	1.41024	4.13144e-05
ssa-miR-196a-5p	1.80419	5.20011e-05	ssa-miR-212ab-3p	1.40561	4.11788e-05
ssa-miR-23a-1-5p	1.79345	5.16918e-05	ssa-miR-727a-5p	1.40561	4.11788e-05
ssa-miR-150-3p	1.79345	5.16918e-05	ssa-miR-15e-5p	1.40544	4.11738e-05
ssa-miR-8164-3p	1.79345	5.16918e-05	ssa-miR-222c-5p	1.40492	4.11588e-05
ssa-miR-93b-5p	1.77198	5.1073e-05	ssa-miR-301d-5p	1.39561	4.0886e-05
ssa-miR-8157-3p	1.77198	5.1073e-05	ssa-miR-204-1-2-3p	1.37048	4.01498e-05
ssa-miR-138-5p	1.73605	5.00372e-05	ssa-miR-724-3p	1.34667	3.94522e-05
ssa-miR-133-1-4-5-3p	1.7175	4.95026e-05	ssa-miR-194bc-3p	1.33205	3.90238e-05
ssa-miR-16a-1-3p	1.7163	4.94681e-05	ssa-miR-145-5p	1.33136	3.90038e-05
ssa-miR-25-3-5p	1.69483	4.88493e-05	ssa-miR-15c-1-3p	1.31155	3.84233e-05
ssa-miR-novel-6-5p	1.69483	4.88493e-05	ssa-let-7h-3p	1.29225	3.78578e-05
ssa-miR-301d-3p	1.68818	4.86576e-05	ssa-miR-133-2-3-5p	1.27762	3.74293e-05
ssa-miR-19f-3p	1.64816	4.75042e-05	ssa-miR-205b-2-3p	1.27711	3.74143e-05
ssa-miR-26a-3-3p	1.63743	4.71948e-05	ssa-miR-101b-3p	1.25798	3.68538e-05
ssa-miR-130d-3p	1.63743	4.71948e-05	ssa-miR-193a-3p	1.25781	3.68488e-05
ssa-let-7a-4-5-3p	1.60814	4.63507e-05	ssa-let-7g-3p	1.25781	3.68488e-05
ssa-miR-365-2-5p	1.58548	4.56975e-05	ssa-miR-137bc-3p	1.23799	3.62683e-05
ssa-miR-196b-3p	1.56028	4.49711e-05	ssa-miR-23c-5p	1.21886	3.57078e-05
ssa-miR-26a-1-2-3p	1.54173	4.44365e-05	ssa-miR-8164-3p	1.21886	3.57078e-05
ssa-miR-144-3p	1.53881	4.43523e-05	ssa-miR-203a-3p	1.21886	3.57078e-05
ssa-miR-193a-3p	1.53099	4.41271e-05	ssa-miR-30a-1-3p	1.19887	3.51223e-05
ssa-miR-205b-5p	1.52026	4.38177e-05	ssa-miR-219a-3p	1.18905	3.48345e-05
ssa-miR-203a-3p	1.48313	4.27474e-05	ssa-miR-731-3p	1.18905	3.48345e-05
ssa-miR-193b-5p	1.47359	4.24725e-05	ssa-miR-365-2-5p	1.18425	3.46939e-05
ssa-miR-218a-3p	1.47239	4.24381e-05	ssa-miR-301b-5p	1.1791	3.45432e-05
ssa-miR-7a-2-6-3p	1.46166	4.21287e-05	ssa-miR-29d-5p	1.1646	3.41183e-05
ssa-miR-219b-3p	1.46166	4.21287e-05	ssa-miR-194a-5p	1.14981	3.36849e-05
ssa-miR-181a-3-3p	1.44311	4.1594e-05	ssa-miR-145-3p	1.14462	3.35328e-05
ssa-miR-17-1-3p	1.44311	4.1594e-05	ssa-miR-200d-5p	1.13467	3.32415e-05
ssa-miR-24a-3-bc-5p	1.44311	4.1594e-05	ssa-miR-8163-5p	1.13051	3.31194e-05
ssa-miR-novel-13-5p	1.43238	4.12846e-05	ssa-miR-205a-5p	1.12999	3.31044e-05
ssa-miR-216a-3p	1.42164	4.09752e-05	ssa-miR-214-3-3p	1.12999	3.31044e-05
ssa-miR-200a-1-5p	1.42164	4.09752e-05	ssa-miR-153b-3p	1.12017	3.28166e-05
ssa-miR-148b-3p	1.41091	4.06659e-05	ssa-miR-218a-3p	1.10555	3.23882e-05
ssa-miR-96-3p	1.35642	3.90954e-05	ssa-miR-29e-5p	1.09105	3.19634e-05
ssa-miR-26a-4-3p	1.34449	3.87516e-05	ssa-miR-125b-5p	1.09087	3.19584e-05
ssa-miR-206-3p	1.33376	3.84422e-05	ssa-miR-338a-2-3-5p	1.07106	3.13778e-05
ssa-miR-146d-2-3p	1.3271	3.82505e-05	ssa-miR-138-4-3p	1.06111	3.10865e-05
ssa-miR-148a-5p	1.32302	3.81328e-05	ssa-miR-551b-3p	1.03662	3.03689e-05
ssa-miR-190b-3p	1.32302	3.81328e-05	ssa-miR-18bc-5p	1.03199	3.02332e-05
ssa-miR-100a-1-3p	1.31229	3.78234e-05	ssa-miR-193a-5p	1.00218	2.93599e-05
ssa-miR-137a-3p	1.30564	3.76317e-05	ssa-miR-181a-3-3p	1.00218	2.93599e-05
ssa-miR-727a-5p	1.30564	3.76317e-05	ssa-miR-9a-3-3p	0.987555	2.89315e-05
ssa-miR-137bc-3p	1.30564	3.76317e-05	ssa-miR-196a-5p	0.987555	2.89315e-05
ssa-miR-8163-3p	1.30564	3.76317e-05	ssa-let-7j-3p	0.983047	2.87995e-05
ssa-miR-8160-8161b-3p	1.30564	3.76317e-05	ssa-miR-128-2-5p	0.982876	2.87944e-05
ssa-miR-457a-3p	1.30564	3.76317e-05	ssa-miR-430e-3p	0.982876	2.87944e-05
ssa-miR-29b-2-5p	1.26854	3.65624e-05	ssa-miR-140-5p	0.977733	2.86438e-05
ssa-miR-novel-9-3p	1.2578	3.6253e-05	ssa-miR-novel-16-5p	0.977733	2.86438e-05
ssa-miR-20a-1-3p	1.2578	3.6253e-05	ssa-miR-148a-5p	0.973054	2.85067e-05
ssa-miR-194a-3p	1.24707	3.59436e-05	ssa-miR-23a-2-5p	0.973054	2.85067e-05
ssa-miR-novel-17-3p	1.18065	3.40293e-05	ssa-miR-338a-3p	0.96774	2.8351e-05
ssa-miR-8159-3p	1.17773	3.39452e-05	ssa-miR-7a-1-3p	0.96774	2.8351e-05
ssa-miR-23a-1-3p	1.15918	3.34106e-05	ssa-miR-181e-3p	0.963232	2.82189e-05
ssa-miR-23a-2-3-4-3p	1.15918	3.34106e-05	ssa-miR-139-1-3p	0.963232	2.82189e-05
ssa-miR-139-5p	1.15918	3.34106e-05	ssa-miR-2187a-3p	0.963232	2.82189e-05
ssa-miR-128-2-5p	1.1418	3.29095e-05	ssa-miR-2187b-3p	0.963232	2.82189e-05
ssa-miR-18c-3p	1.09277	3.14963e-05	ssa-miR-192b-3p	0.963061	2.82139e-05
ssa-miR-301a-5p	1.08323	3.12214e-05	ssa-miR-8159-5p	0.95843	2.80783e-05
ssa-miR-184-5p	1.08323	3.12214e-05	ssa-miR-29b-3p	0.948608	2.77905e-05
ssa-miR-219abc-5p	1.08203	3.11869e-05	ssa-miR-133-4-5p	0.948608	2.77905e-05
ssa-miR-429ab-3p	1.0713	3.08775e-05	ssa-miR-459-5p	0.948437	2.77855e-05
ssa-miR-16a-2-3p	1.0713	3.08775e-05	ssa-miR-novel-1-5p	0.943245	2.76334e-05
ssa-miR-301c-5p	1.0713	3.08775e-05	ssa-miR-1-1-5p	0.943245	2.76334e-05
ssa-miR-200c-5p	1.06056	3.05681e-05	ssa-miR-221-5p	0.943245	2.76334e-05
ssa-miR-200e-5p	1.06056	3.05681e-05	ssa-miR-30a-3-4-3p	0.928621	2.7205e-05
ssa-miR-26a-6-3p	1.05391	3.03764e-05	ssa-miR-205b-3-3p	0.928621	2.7205e-05
ssa-miR-140-5p	1.04983	3.02587e-05	ssa-miR-92a-4-5p	0.928621	2.7205e-05
ssa-miR-130d-3-5p	1.04318	3.0067e-05	ssa-miR-135a-3p	0.928621	2.7205e-05
ssa-miR-novel-16-5p	1.02463	2.95324e-05	ssa-miR-214-1-2-3p	0.928621	2.7205e-05
ssa-miR-133-2-3-3p	0.995345	2.86883e-05	ssa-miR-184-3p	0.918799	2.69172e-05
ssa-miR-23a-3-4-5p	0.995345	2.86883e-05	ssa-let-7a-1-3-3p	0.908805	2.66245e-05
ssa-miR-18a-5p	0.984611	2.83789e-05	ssa-miR-27e-5p	0.908805	2.66245e-05
ssa-miR-722-3p	0.984611	2.83789e-05	ssa-miR-138-5p	0.904175	2.64888e-05
ssa-miR-182-5p	0.936744	2.69993e-05	ssa-miR-206-3p	0.904175	2.64888e-05
ssa-miR-723-3p	0.936744	2.69993e-05	ssa-miR-10d-3p	0.894181	2.6196e-05
ssa-miR-novel-9-5p	0.936744	2.69993e-05	ssa-miR-181d-3p	0.894181	2.6196e-05
ssa-miR-103-5p	0.92601	2.66899e-05	ssa-miR-18a-3p	0.894181	2.6196e-05
ssa-miR-217-5p	0.915276	2.63805e-05	ssa-miR-429ab-3p	0.894181	2.6196e-05
ssa-miR-30a-2-3p	0.90746	2.61553e-05	ssa-miR-novel-15-5p	0.894181	2.6196e-05
ssa-miR-737-3p	0.90746	2.61553e-05	ssa-miR-301d-3p	0.884359	2.59083e-05
ssa-miR-192a-5p	0.896726	2.58459e-05	ssa-miR-730a-5p	0.865056	2.53428e-05
ssa-miR-10b-2-3-3p	0.896726	2.58459e-05	ssa-miR-27b-5p	0.839926	2.46066e-05
ssa-miR-205b-2-3p	0.896726	2.58459e-05	ssa-miR-216c-3p	0.835247	2.44695e-05
ssa-miR-33a-3p	0.896726	2.58459e-05	ssa-miR-10a-1-3p	0.830616	2.43338e-05
ssa-miR-8159-5p	0.885992	2.55365e-05	ssa-miR-193b-5p	0.820623	2.40411e-05
ssa-miR-20a-2-3p	0.885992	2.55365e-05	ssa-miR-26a-3-3p	0.786184	2.30321e-05
ssa-miR-novel-4-3p	0.819575	2.36222e-05	ssa-miR-7a-3-3p	0.786184	2.30321e-05
ssa-let-7a-2-3p	0.819575	2.36222e-05	ssa-miR-181c-3p	0.766368	2.24516e-05
ssa-miR-25-1-2-5p	0.808841	2.33128e-05	ssa-miR-124b-5p	0.766368	2.24516e-05
ssa-miR-187-3p	0.808841	2.33128e-05	ssa-miR-7a-4-7-3p	0.766368	2.24516e-05
ssa-miR-15c-2-3p	0.798107	2.30034e-05	ssa-miR-27a-3p	0.747236	2.18911e-05
ssa-miR-730a-2-3p	0.798107	2.30034e-05	ssa-miR-novel-6-3p	0.737243	2.15983e-05
ssa-miR-223-3p	0.787373	2.26941e-05	ssa-miR-33a-3p	0.737243	2.15983e-05
ssa-miR-301b-3p	0.787373	2.26941e-05	ssa-miR-novel-14-5p	0.731928	2.14426e-05
ssa-miR-365-1-5p	0.780721	2.25023e-05	ssa-miR-8163-3p	0.72742	2.13106e-05
ssa-miR-222d-5p	0.780721	2.25023e-05	ssa-miR-133-2-3-3p	0.727249	2.13056e-05
ssa-miR-124d-5p	0.780721	2.25023e-05	ssa-miR-30a-2-3p	0.727249	2.13056e-05
ssa-miR-126-3p	0.780721	2.25023e-05	ssa-miR-106b-3p	0.727249	2.13056e-05
ssa-miR-187-5p	0.751437	2.16583e-05	ssa-miR-192a-2-3p-192b-5p	0.712625	2.08771e-05
ssa-miR-153b-3p	0.751437	2.16583e-05	ssa-miR-726-5p	0.707434	2.07251e-05
ssa-miR-18bc-5p	0.751437	2.16583e-05	ssa-miR-430a-5p	0.707434	2.07251e-05
ssa-miR-novel-11-5p	0.751437	2.16583e-05	ssa-miR-216a-3p	0.69281	2.02966e-05
ssa-miR-153b-5p	0.722153	2.08142e-05	ssa-miR-20a-3-3p	0.69281	2.02966e-05
ssa-miR-15f-3p	0.722153	2.08142e-05	ssa-miR-23b-3p	0.69281	2.02966e-05
ssa-miR-454-3p	0.722153	2.08142e-05	ssa-miR-190b-3p	0.682987	2.00089e-05
ssa-miR-novel-15-3p	0.663552	1.91252e-05	ssa-miR-26b-3p	0.682987	2.00089e-05
ssa-miR-202a-5p	0.663552	1.91252e-05	ssa-miR-26a-5-d-3p	0.672994	1.97161e-05
ssa-miR-29de-3p	0.663552	1.91252e-05	ssa-miR-187-3p	0.648548	1.89999e-05
ssa-miR-20a-3-3p	0.652818	1.88158e-05	ssa-miR-19d-5p	0.638555	1.87072e-05
ssa-miR-130a-5p	0.652818	1.88158e-05	ssa-miR-29b-1-5p	0.638555	1.87072e-05
ssa-let-7d-c-1-3p	0.652818	1.88158e-05	ssa-miR-200c-5p	0.619423	1.81467e-05
ssa-miR-99b-3p	0.652818	1.88158e-05	ssa-miR-200c-3p	0.609429	1.78539e-05
ssa-miR-26d-5p	0.652818	1.88158e-05	ssa-miR-200d-3p	0.609429	1.78539e-05
ssa-miR-1778-3p	0.652818	1.88158e-05	ssa-miR-202a-3p	0.599436	1.75611e-05
ssa-miR-146b-3p	0.634268	1.82812e-05	ssa-miR-202b-3p	0.599436	1.75611e-05
ssa-miR-338a-2-3-5p	0.634268	1.82812e-05	ssa-miR-133-1-5-5p	0.599436	1.75611e-05
ssa-miR-novel-14-3p	0.634268	1.82812e-05	ssa-miR-130d-3p	0.584812	1.71327e-05
ssa-miR-200b-3p	0.623534	1.79718e-05	ssa-miR-17-1-3p	0.57499	1.6845e-05
ssa-miR-124b-5p	0.623534	1.79718e-05	ssa-miR-301a-5p	0.57499	1.6845e-05
ssa-miR-192a-2-3p-192b-5p	0.623534	1.79718e-05	ssa-miR-737-3p	0.57499	1.6845e-05
ssa-miR-8161a-3p	0.623534	1.79718e-05	ssa-miR-499b-5p	0.57499	1.6845e-05
ssa-miR-135bd-5p	0.623534	1.79718e-05	ssa-miR-196b-5p	0.57499	1.6845e-05
ssa-miR-143-5p	0.623534	1.79718e-05	ssa-miR-24a-2-4-5p	0.564996	1.65522e-05
ssa-miR-93a-2-3p	0.623534	1.79718e-05	ssa-miR-30b-3p	0.564996	1.65522e-05
ssa-miR-182-3p	0.623534	1.79718e-05	ssa-miR-novel-9-3p	0.564996	1.65522e-05
ssa-miR-124c-1-5p	0.623534	1.79718e-05	ssa-miR-novel-11-5p	0.564996	1.65522e-05
ssa-miR-124c-2-3-4-5-5p	0.623534	1.79718e-05	ssa-miR-23c-3p	0.564996	1.65522e-05
ssa-miR-2187a-3p	0.546384	1.57481e-05	ssa-miR-375-3-5p	0.564996	1.65522e-05
ssa-miR-2187b-3p	0.546384	1.57481e-05	ssa-miR-8157-3p	0.530557	1.55432e-05
ssa-miR-730a-5p	0.546384	1.57481e-05	ssa-miR-196a-1-3p	0.511254	1.49777e-05
ssa-miR-7a-4-7-3p	0.546384	1.57481e-05	ssa-miR-203b-3p	0.501431	1.469e-05
ssa-miR-26b-3p	0.546384	1.57481e-05	ssa-miR-216b-3p	0.491609	1.44022e-05
ssa-miR-194c-5p	0.546384	1.57481e-05	ssa-miR-222d-5p	0.491609	1.44022e-05
ssa-miR-216bc-5p	0.546384	1.57481e-05	ssa-miR-130a-5p	0.491609	1.44022e-05
ssa-miR-338a-4-5p	0.53565	1.54388e-05	ssa-miR-130b-1-5p	0.491438	1.43972e-05
ssa-miR-200b-5p	0.53565	1.54388e-05	ssa-miR-499a-5p	0.491438	1.43972e-05
ssa-miR-301b-5p	0.53565	1.54388e-05	ssa-miR-449ab-3p	0.491438	1.43972e-05
ssa-miR-135a-3p	0.53565	1.54388e-05	ssa-miR-8161a-3p	0.481616	1.41095e-05
ssa-miR-novel-14-5p	0.53565	1.54388e-05	ssa-miR-460-5p	0.481616	1.41095e-05
ssa-miR-499b-5p	0.53565	1.54388e-05	ssa-miR-489-3p	0.471623	1.38167e-05
ssa-miR-736-5p	0.53565	1.54388e-05	ssa-miR-16a-2-3p	0.471623	1.38167e-05
ssa-miR-17-2-3-3p	0.53565	1.54388e-05	ssa-let-7d-c-1-3p	0.471623	1.38167e-05
ssa-miR-8157-5p	0.53565	1.54388e-05	ssa-miR-194c-5p	0.471623	1.38167e-05
ssa-miR-130a-1-3p	0.53565	1.54388e-05	ssa-miR-551a-5p	0.471623	1.38167e-05
ssa-miR-449ab-5p	0.53565	1.54388e-05	ssa-miR-22a-5p	0.471623	1.38167e-05
ssa-miR-375-1-5p	0.524915	1.51294e-05	ssa-miR-430b-5p	0.471623	1.38167e-05
ssa-miR-222c-5p	0.524915	1.51294e-05	ssa-miR-455-1-5p	0.471623	1.38167e-05
ssa-miR-460-5p	0.524915	1.51294e-05	ssa-miR-455-2-5p	0.471623	1.38167e-05
ssa-miR-8160-8161ab-5p	0.524915	1.51294e-05	ssa-miR-135b-2-3p	0.471623	1.38167e-05
ssa-miR-10b-1-4-3p	0.524915	1.51294e-05	ssa-miR-135b-3-3p	0.471623	1.38167e-05
ssa-miR-190b-5p	0.524915	1.51294e-05	ssa-miR-192a-1-3p	0.471623	1.38167e-05
ssa-miR-138-1-2-3p	0.524915	1.51294e-05	ssa-miR-365-3p	0.471623	1.38167e-05
ssa-miR-730a-1-3p	0.524915	1.51294e-05	ssa-miR-212a-5p	0.471623	1.38167e-05
ssa-miR-135c-5p	0.524915	1.51294e-05	ssa-miR-194a-3p	0.456998	1.33883e-05
ssa-miR-152-5p	0.524915	1.51294e-05	ssa-miR-23a-3-4-5p	0.456998	1.33883e-05
ssa-miR-216a-5p	0.524915	1.51294e-05	ssa-miR-20a-2-3p	0.456998	1.33883e-05
ssa-miR-23b-5p	0.524915	1.51294e-05	ssa-miR-9a-5p	0.456998	1.33883e-05
ssa-let-7e-3p	0.390361	1.12512e-05	ssa-let-7i-2-3p	0.456998	1.33883e-05
ssa-miR-459-3p	0.390361	1.12512e-05	ssa-miR-200a-1-5p	0.447176	1.31005e-05
ssa-miR-203b-3p	0.390361	1.12512e-05	ssa-miR-22b-5p	0.437183	1.28078e-05
ssa-miR-9a-5p	0.390361	1.12512e-05	ssa-miR-novel-4-3p	0.437183	1.28078e-05
ssa-miR-375-2-5p	0.390361	1.12512e-05	ssa-miR-135bd-5p	0.437183	1.28078e-05
ssa-miR-455-3p	0.390361	1.12512e-05	ssa-miR-143-5p	0.437183	1.28078e-05
ssa-let-7h-3p	0.361076	1.04071e-05	ssa-miR-430cde-5p	0.437183	1.28078e-05
ssa-miR-30a-1-3p	0.361076	1.04071e-05	ssa-miR-20b-5p	0.437183	1.28078e-05
ssa-miR-214-3-3p	0.361076	1.04071e-05	ssa-miR-19f-5p	0.402743	1.17988e-05
ssa-miR-138-4-3p	0.361076	1.04071e-05	ssa-miR-novel-1-3p	0.402743	1.17988e-05
ssa-miR-23a-2-5p	0.361076	1.04071e-05	ssa-miR-212b-5p	0.402743	1.17988e-05
ssa-miR-214-1-2-3p	0.361076	1.04071e-05	ssa-miR-24a-3-bc-5p	0.402743	1.17988e-05
ssa-miR-27e-5p	0.361076	1.04071e-05	ssa-miR-124d-5p	0.402743	1.17988e-05
ssa-miR-27a-3p	0.361076	1.04071e-05	ssa-miR-93a-2-3p	0.402743	1.17988e-05
ssa-miR-196b-5p	0.361076	1.04071e-05	ssa-miR-1-3p	0.402743	1.17988e-05
ssa-miR-130b-1-5p	0.361076	1.04071e-05	ssa-miR-15d-3p	0.373618	1.09456e-05
ssa-miR-499a-5p	0.361076	1.04071e-05	ssa-miR-736-5p	0.373618	1.09456e-05
ssa-miR-551a-5p	0.361076	1.04071e-05	ssa-miR-200ae-3p	0.373618	1.09456e-05
ssa-miR-19c-1-2-5p	0.361076	1.04071e-05	ssa-miR-8160-8161ab-5p	0.363625	1.06528e-05
ssa-miR-218b-3p	0.273192	7.87407e-06	ssa-miR-375-2-5p	0.363625	1.06528e-05
ssa-miR-101b-3p	0.273192	7.87407e-06	ssa-miR-27ce-3p	0.363625	1.06528e-05
ssa-miR-219a-3p	0.273192	7.87407e-06	ssa-miR-219abc-5p	0.329185	9.64384e-06
ssa-miR-29d-5p	0.273192	7.87407e-06	ssa-miR-130d-3-5p	0.329185	9.64384e-06
ssa-miR-29e-5p	0.273192	7.87407e-06	ssa-miR-125a-5p	0.329185	9.64384e-06
ssa-miR-192b-3p	0.273192	7.87407e-06	ssa-miR-196a-2-3p	0.329185	9.64384e-06
ssa-miR-1-1-5p	0.273192	7.87407e-06	ssa-miR-217-3p	0.329185	9.64384e-06
ssa-miR-27b-5p	0.273192	7.87407e-06	ssa-let-7a-2-3p	0.255627	7.48887e-06
ssa-miR-7a-3-3p	0.273192	7.87407e-06	ssa-miR-99b-3p	0.255627	7.48887e-06
ssa-miR-430a-5p	0.273192	7.87407e-06	ssa-miR-26d-5p	0.255627	7.48887e-06
ssa-miR-29b-1-5p	0.273192	7.87407e-06	ssa-miR-455-3p	0.255627	7.48887e-06
ssa-miR-23c-3p	0.273192	7.87407e-06	ssa-miR-15bf-5p	0.255627	7.48887e-06
ssa-miR-22a-5p	0.273192	7.87407e-06	ssa-miR-20b-3p	0.255627	7.48887e-06
ssa-miR-125a-5p	0.273192	7.87407e-06	ssa-miR-194b-5p	0.255627	7.48887e-06
ssa-miR-15bf-5p	0.273192	7.87407e-06	ssa-miR-429a-5p	0.255627	7.48887e-06
ssa-miR-novel-16-3p	0.273192	7.87407e-06	ssa-miR-153b-5p	0.245805	7.20112e-06
ssa-miR-137c-5p	0.273192	7.87407e-06	ssa-miR-202a-5p	0.245805	7.20112e-06
ssa-miR-8158-5p	0.273192	7.87407e-06	ssa-miR-10b-1-4-3p	0.245805	7.20112e-06
ssa-miR-183-2-3p	0.273192	7.87407e-06	ssa-miR-190b-5p	0.245805	7.20112e-06
ssa-let-7g-3p	0.262458	7.56469e-06	ssa-miR-novel-16-3p	0.245805	7.20112e-06
ssa-miR-7a-1-3p	0.262458	7.56469e-06	ssa-miR-129-1-2-3p	0.245805	7.20112e-06
ssa-miR-133-4-5p	0.262458	7.56469e-06	ssa-miR-novel-17-3p	0.235811	6.90835e-06
ssa-miR-184-3p	0.262458	7.56469e-06	ssa-miR-184-5p	0.235811	6.90835e-06
ssa-miR-novel-15-5p	0.262458	7.56469e-06	ssa-miR-26a-6-3p	0.235811	6.90835e-06
ssa-miR-200c-3p	0.262458	7.56469e-06	ssa-miR-15c-2-3p	0.235811	6.90835e-06
ssa-miR-200d-3p	0.262458	7.56469e-06	ssa-miR-29de-3p	0.235811	6.90835e-06
ssa-miR-375-3-5p	0.262458	7.56469e-06	ssa-miR-novel-14-3p	0.235811	6.90835e-06
ssa-miR-430b-5p	0.262458	7.56469e-06	ssa-miR-17-2-3-3p	0.235811	6.90835e-06
ssa-miR-455-1-5p	0.262458	7.56469e-06	ssa-miR-8157-5p	0.235811	6.90835e-06
ssa-miR-455-2-5p	0.262458	7.56469e-06	ssa-miR-138-1-2-3p	0.235811	6.90835e-06
ssa-miR-430cde-5p	0.262458	7.56469e-06	ssa-miR-19c-1-2-5p	0.235811	6.90835e-06
ssa-miR-1-3p	0.262458	7.56469e-06	ssa-miR-499a-3p	0.235811	6.90835e-06
ssa-miR-196a-2-3p	0.262458	7.56469e-06	ssa-miR-124a-5p	0.201372	5.8994e-06
ssa-miR-129-1-2-3p	0.262458	7.56469e-06	ssa-miR-8160-8161b-3p	0.201372	5.8994e-06
ssa-miR-499a-3p	0.262458	7.56469e-06	ssa-miR-200e-5p	0.201372	5.8994e-06
ssa-miR-130d-1-5p	0.262458	7.56469e-06	ssa-miR-18a-5p	0.201372	5.8994e-06
ssa-miR-29c-5p	0.262458	7.56469e-06	ssa-miR-103-5p	0.201372	5.8994e-06
ssa-miR-200a-2-5p	0.262458	7.56469e-06	ssa-miR-730a-2-3p	0.201372	5.8994e-06
ssa-miR-454-5p	0.262458	7.56469e-06	ssa-miR-730a-1-3p	0.201372	5.8994e-06
ssa-miR-27c-1-5p	0	0	ssa-miR-137c-5p	0.201372	5.8994e-06
ssa-miR-27c-2-5p	0	0	ssa-miR-8158-5p	0.201372	5.8994e-06
ssa-miR-100a-2-3p	0	0	ssa-miR-130d-1-5p	0.201372	5.8994e-06
ssa-miR-15e-3p	0	0	ssa-miR-29c-5p	0.201372	5.8994e-06
ssa-miR-142b-5p	0	0	ssa-miR-29b-2-5p	0.127813	3.74444e-06
ssa-miR-2184-5p	0	0	ssa-miR-20a-1-3p	0.127813	3.74444e-06
ssa-miR-204-1-2-3p	0	0	ssa-miR-126-3p	0.127813	3.74444e-06
ssa-miR-731-3p	0	0	ssa-miR-15f-3p	0.127813	3.74444e-06
ssa-miR-145-3p	0	0	ssa-miR-216bc-5p	0.127813	3.74444e-06
ssa-let-7j-3p	0	0	ssa-miR-130a-1-3p	0.127813	3.74444e-06
ssa-miR-430e-3p	0	0	ssa-miR-449ab-5p	0.127813	3.74444e-06
ssa-miR-221-5p	0	0	ssa-miR-183-2-3p	0.127813	3.74444e-06
ssa-miR-10a-1-3p	0	0	ssa-miR-200a-2-5p	0.127813	3.74444e-06
ssa-miR-106b-3p	0	0	ssa-miR-454-5p	0.127813	3.74444e-06
ssa-miR-23b-3p	0	0	ssa-miR-19e-5p	0	0
ssa-miR-202a-3p	0	0	ssa-miR-219b-3p	0	0
ssa-miR-202b-3p	0	0	ssa-miR-26a-4-3p	0	0
ssa-miR-133-1-5-5p	0	0	ssa-miR-457a-3p	0	0
ssa-miR-196a-1-3p	0	0	ssa-miR-8159-3p	0	0
ssa-miR-449ab-3p	0	0	ssa-miR-18c-3p	0	0
ssa-miR-135b-2-3p	0	0	ssa-miR-301c-5p	0	0
ssa-miR-135b-3-3p	0	0	ssa-miR-722-3p	0	0
ssa-miR-192a-1-3p	0	0	ssa-miR-novel-9-5p	0	0
ssa-miR-365-3p	0	0	ssa-miR-301b-3p	0	0
ssa-miR-212a-5p	0	0	ssa-miR-454-3p	0	0
ssa-let-7i-2-3p	0	0	ssa-miR-1778-3p	0	0
ssa-miR-20b-5p	0	0	ssa-miR-182-3p	0	0
ssa-miR-200ae-3p	0	0	ssa-miR-124c-1-5p	0	0
ssa-miR-27ce-3p	0	0	ssa-miR-124c-2-3-4-5-5p	0	0
ssa-miR-217-3p	0	0	ssa-miR-135c-5p	0	0
ssa-miR-20b-3p	0	0	ssa-miR-152-5p	0	0
ssa-miR-194b-5p	0	0	ssa-miR-216a-5p	0	0
ssa-miR-429a-5p	0	0	ssa-miR-23b-5p	0	0
