# Supplementary material for: Characterization of miRNAs in Extracellular Vesicles Released From Atlantic Salmon Monocyte-Like and Macrophage-Like Cells
Source: Front Immunol. 2020 Nov 11;11:587931. doi: 10.3389/fimmu.2020.587931 (PMC7686242; doi:10.3389/fimmu.2020.587931)
Supplement: Supplementary file 5 [file Table_5.xlsx]

## Sheet: miR-146-5p
Supplementary Figure 4. In silico target predicition of differentally expressed miRNAs in Day 1 and Day 5 HKL EVs
miRNA	Target gene accession	Protein names	Gene symbol	Target sequence (3' UTR) length	miRNA sequence length	Minimal-free-energy (Kcal)	Position in 3' UTR that miRNA targeted
ssa-miR-146a-5p	NM_001141753.1	1-acyl-sn-glycerol-3-phosphate acyltransferase eta	plcg	560	23	-20.7	334
ssa-miR-146a-5p	NM_001141130.1	Actin-binding transcription modulator (Protein Abitram) (Protein Simiate)	yma7	532	23	-19.3	208
ssa-miR-146a-5p	NM_001139831.1	AP complex subunit sigma	ap1s2	1764	23	-21.5	1674
ssa-miR-146a-5p	NM_001141437.1	Apolipoprotein D	apod	737	23	-18.8	657
ssa-miR-146a-5p	NM_001139890.1	Asparaginase (EC 3.5.1.1)	lpp60	1086	23	-18.3	25
ssa-miR-146a-5p	NM_001141742.1	Bardet-Biedl syndrome 2 protein homolog	bbs2	408	23	-18.8	86
ssa-miR-146a-5p	NM_001141679.1	BCL2/adenovirus E1B interacting protein 3-like	bnip3l	1928	23	-20.4	1013
ssa-miR-146a-5p	NM_001146356.1	Biogenesis of lysosome-related organelles complex 1 subunit 7	s25bp	981	23	-18.8	221
ssa-miR-146a-5p	NM_001139965.1	BRCA1-A complex subunit Abraxas 1 (Coiled-coil domain-containing protein 98) (Protein FAM175A)	ccdc98	1226	23	-19.1	633
ssa-miR-146a-5p	NM_001140903.1	C12orf45 homolog (CL045 protein)	cl045	725	23	-26.0	73
ssa-miR-146a-5p	NM_001139865.1	Calponin	cnn3	1182	23	-25.2	570
ssa-miR-146a-5p	NM_001141388.2	CDKN2AIP N-terminal-like protein	c2ail	659	23	-21.3	364
ssa-miR-146a-5p	NM_001140648.1	C-terminal peptide (N-terminal peptide) (Neuroendocrine protein 7B2)	7b2	379	23	-22.8	205
ssa-miR-146a-5p	NM_001139983.1	Cullin-4B	cul4b	2472	23	-18.9	964
ssa-miR-146a-5p	NM_001141067.2	DCN1-like protein (Defective in cullin neddylation protein 1-like protein)	dcnl5	532	23	-29.9	391
ssa-miR-146a-5p	NM_001146455.1	Delta-interacting protein A	dipa	558	23	-24.7	229
ssa-miR-146a-5p	NM_001141781.1	Dihydropyrimidinase-related protein 5	dpyl5	294	23	-18.5	28
ssa-miR-146a-5p	NM_001140172.1	E3 ubiquitin-protein ligase RNF128 (E3 ubiquitin-protein ligase RNF128 precursor)	rn128	1433	23	-20.8	413
ssa-miR-146a-5p	NM_001139875.1	Eukaryotic translation initiation factor 4H	if4h	1198	23	-19.0	1103
ssa-miR-146a-5p	NM_001140272.1	FAM110B	f110b	1587	23	-18.4	1009
ssa-miR-146a-5p	NM_001165375.1	FAM3A (protein FAM3A isoform X1) (protein FAM3A precursor)	fam3a	1661	23	-23.9	1355
ssa-miR-146a-5p	NM_001171800.1	GATA-binding factor 3	gata3	1256	23	-19.4	59
ssa-miR-146a-5p	NM_001139927.1	Glucagon family neuropeptide (Glucagon family neuropeptides) (Glucagon family neuropeptides precursor)	paca	1549	23	-20.1	500
ssa-miR-146a-5p	NM_001141724.1	Glucose-6-phosphate 1-dehydrogenase (EC 1.1.1.49)	g6pd	1293	23	-18.9	972
ssa-miR-146a-5p	NM_001173910.1	Glutathione S-transferase C-terminal domain-containing protein	gstcd	935	23	-21.9	440
ssa-miR-146a-5p	NM_001173837.1	glycosylated lysosomal membrane protein precursor	ca085	1482	23	-18.2	1154
ssa-miR-146a-5p	NM_001140717.1	Guanine nucleotide-binding protein subunit gamma	gbg8	236	23	-19.0	63
ssa-miR-146a-5p	NM_001173929.1	Heat shock 70 kDa protein 13 (Stress-70 protein chaperone microsome-associated 60 kDa protein)	stch	2615	23	-20.5	1386
ssa-miR-146a-5p	NM_001165324.1	Integrin beta	itb2	1110	23	-19.7	536
ssa-miR-146a-5p	NM_001141332.2	Interferon-induced, double-stranded RNA-activated protein kinase	e2ak2	470	23	-19.5	66
ssa-miR-146a-5p	NM_001139974.1	Jeltraxin	jelt	633	23	-21.3	401
ssa-miR-146a-5p	NM_001146413.2	Lysozyme g	lyg	395	23	-22.6	140
ssa-miR-146a-5p	NM_001141191.1	Mediator of RNA polymerase II transcription subunit 7	med7	415	23	-22.7	84
ssa-miR-146a-5p	NM_001141687.1	Mini-chromosome maintenance complex-binding protein	mcmbp	664	23	-24.7	515
ssa-miR-146a-5p	NM_001165282.1	MRG-binding protein	mrgbp	969	23	-18.1	533
ssa-miR-146a-5p	NM_001140077.1	Myelin P0 protein (Myelin P0 protein precursor)	myp0	1402	23	-20.8	155
ssa-miR-146a-5p	NM_001123562.1	Myeloid leukemia differentiation protein HOMOLOGUE	mcl-1	419	23	-20.8	46
ssa-miR-146a-5p	NM_001173966.1	NEDD8-conjugating enzyme UBE2F (NEDD8-conjugating enzyme UBE2F isoform X1)	ube2f	1728	23	-18.1	1564
ssa-miR-146a-5p	NM_001140380.1	NF-kappa-B inhibitor epsilon	ikbe	884	23	-24.9	594
ssa-miR-146a-5p	NM_001173583.1	Nuclear factor NF-kappa-B p100 subunit	nfkb2	626	23	-18.9	130
ssa-miR-146a-5p	NM_001165316.1	OX-2 membrane glycoprotein (OX-2 membrane glycoprotein isoform X1) (OX-2 membrane glycoprotein precursor)	ox2g	1467	23	-23.7	1281
ssa-miR-146a-5p	NM_001140014.1	Peptidylprolyl isomerase (EC 5.2.1.8)	fkb1a	2490	23	-20.3	1773
ssa-miR-146a-5p	NM_001173808.1	Phosphatase 1A (protein phosphatase 1A, magnesium dependent, alpha)	ppm1a	1253	23	-24.0	100
ssa-miR-146a-5p	NM_001173879.1	Phosphoethanolamine N-methyltransferase 3	peam3	1050	23	-20.1	314
ssa-miR-146a-5p	NM_001140951.1	Phospholipid scramblase	pls2	286	23	-19.8	211
ssa-miR-146a-5p	NM_001173688.1	Polypeptide N-acetylgalactosaminyltransferase (EC 2.4.1.-) (Protein-UDP acetylgalactosaminyltransferase)	galt2	1197	23	-18.7	1108
ssa-miR-146a-5p	NM_001123566.1	Prion protein (prion protein precursor)	prnpb	1218	23	-18.9	880
ssa-miR-146a-5p	NM_001173625.1	Procollagen-proline 4-dioxygenase (EC 1.14.11.2)	p4ha1	1954	23	-20.7	1162
ssa-miR-146a-5p	NM_001173769.1	Proline-rich AKT1 substrate 1	akts1	918	23	-19.8	840
ssa-miR-146a-5p	NM_001142721.1	Proteinase-activated receptor-2a (proteinase-activated receptor-2a precursor)	par-2	658	23	-19.4	366
ssa-miR-146a-5p	NM_001140097.1	Protein-glutamine gamma-glutamyltransferase K (transglutaminase 1 (K polypeptide epidermal type I, protein-glutamine-gamma-glutamyltransferase)) (transglutaminase 1 (K polypeptide epidermal type I, protein-glutamine-gamma-glutamyltransferase) isoform X1)	tgm1	921	23	-25.2	52
ssa-miR-146a-5p	NM_001173888.1	Protoporphyrinogen oxidase (EC 1.3.3.4)	ppox	1040	23	-18.2	385
ssa-miR-146a-5p	NM_001141737.1	pseudouridylate synthase 7 homolog (EC 4.2.1.70)	pus7	1017	23	-21.0	296
ssa-miR-146a-5p	NM_001173892.1	Ras-related protein Rab-3B	rab3b	1476	23	-19.9	162
ssa-miR-146a-5p	NM_001140473.1	receptor-interacting Serine/threonine-protein kinase 4 (EC 2.7.11.1) (receptor-interacting serine/threonine-protein kinase 4 isoform X1)	ripk4	427	23	-19.1	327
ssa-miR-146a-5p	NM_001140949.1	Reprimo-like protein	rprml	724	23	-20.9	418
ssa-miR-146a-5p	NM_001146482.1	Retinol-binding protein II, cellular	ret2	436	23	-20.7	65
ssa-miR-146a-5p	NM_001140502.1	Rho GTPase-activating protein 18	rhg18	1444	23	-25.2	954
ssa-miR-146a-5p	NM_001140502.1	Rho GTPase-activating protein 18	rhg18	1444	23	-21.9	759
ssa-miR-146a-5p	NM_001173703.1	RNA helicase (EC 3.6.4.13)	mov10	230	23	-22.7	152
ssa-miR-146a-5p	NM_001140315.1	RNA-binding protein Musashi homolog 2	msi2h	2224	23	-23.9	1265
ssa-miR-146a-5p	NM_001140131.1	Septin-7	sept7	1109	23	-24.7	252
ssa-miR-146a-5p	NM_001173763.1	Septin-8	sept8	1416	23	-19.1	1252
ssa-miR-146a-5p	NM_001173582.1	Serine/threonine-protein kinase 17B (serine/threonine-protein kinase 17B isoform X1)	st17b	1094	23	-22.8	632
ssa-miR-146a-5p	NM_001165351.1	Serine/threonine-protein phosphatase 4 regulatory subunit 2-A	p4r2a	2762	23	-22.3	2421
ssa-miR-146a-5p	NM_001140682.2	Signal peptidase complex subunit 3 (EC 3.4.-.-)	spcs3	459	23	-18.7	332
ssa-miR-146a-5p	NM_001140594.2	Sulfotransferase (EC 2.8.2.-)	st6b1	281	23	-20.0	224
ssa-miR-146a-5p	NM_001256722.1	TANK-binding kinase 1 (serine/threonine-protein kinase TBK1) (EC 2.7.11.1)	tbk1	500	23	-22.6	337
ssa-miR-146a-5p	NM_001141561.2	Tetraspanin	tsn7	878	23	-22.5	170
ssa-miR-146a-5p	NM_001140317.1	transcription factor 21	tcf21	2003	23	-18.3	49
ssa-miR-146a-5p	NM_001140310.1	transcription factor E2F4	e2f4	1585	23	-21.7	810
ssa-miR-146a-5p	NM_001173631.1	Transcriptional regulator Myc-2	myc2	916	23	-21.7	572
ssa-miR-146a-5p	NM_001140268.1	Transmembrane emp24 domain-containing protein 9 (transmembrane emp24 domain-containing protein 9 precursor)	tmed9	2003	23	-20.1	1581
ssa-miR-146a-5p	NM_001173777.1	Tumor protein p63-regulated gene 1-like protein	tprgl	502	23	-19.2	342
ssa-miR-146a-5p	NM_001165358.1	Tyrosine-protein kinase (EC 2.7.10.2)	fyn	1718	23	-19.1	9
ssa-miR-146a-5p	NM_001139667.1	Vacuolar protein sorting-associated protein 28 homolog	vps28	1066	23	-19.5	255
ssa-miR-146a-5p	NM_001173684.1	Vacuolar protein sorting-associated protein 37B	vp37b	2588	23	-25.8	1902

## Sheet: let-7a-5p
miRNA	Target gene accession	Protein names	Gene symbol	Target sequence (3' UTR) length	miRNA sequence length	Minimal-free-energy (Kcal)	Position in 3' UTR that miRNA targeted
ssa-let-7a-5p	NM_001139679.1	5'-nucleotidase (EC 3.1.3.5)	nt5c3	1449	22	-22.0	1242
ssa-let-7a-5p	NM_001139976.1	Alkaline phosphatase (EC 3.1.3.1)	ppb	869	22	-20.6	598
ssa-let-7a-5p	NM_001139831.1	AP complex subunit sigma	ap1s2	1764	22	-28.0	718
ssa-let-7a-5p	NM_001141437.1	Apolipoprotein D	apod	737	22	-21.5	122
ssa-let-7a-5p	NM_001139890.1	Asparaginase (EC 3.5.1.1)	lpp60	1086	22	-19.4	540
ssa-let-7a-5p	NM_001165331.2	Beta-1,4 N-acetylgalactosaminyltransferase	b4gn1	1759	22	-24.0	932
ssa-let-7a-5p	NM_001139613.1	Biogenesis of lysosome-related organelles complex 1 subunit 1	bloc1s1	1437	22	-22.8	1386
ssa-let-7a-5p	NM_001141382.2	C12orf24 homolog (CL024 protein)	cl024	695	22	-21.1	466
ssa-let-7a-5p	NM_001165408.1	Calpain-3	can3	968	22	-24.7	269
ssa-let-7a-5p	NM_001173743.1	Canopy 4 (protein canopy 4 precursor)	cnpy4	1771	22	-20.3	605
ssa-let-7a-5p	NM_001279114.1	Cerebellin-2-like protein (cerebellin-2-like protein isoform X1) (cerebellin-2-like protein precursor)	cbln2b	917	22	-22.3	313
ssa-let-7a-5p	NM_001279124.1	Chemerin (Retinoic acid receptor responder protein 2)	LOC101448051	268	22	-23.2	174
ssa-let-7a-5p	NM_001146404.2	Cilia- and flagella-associated protein 126 (Protein Flattop)	cfap126	179	22	-22.0	83
ssa-let-7a-5p	NM_001140230.1	Citrate hydro-lyase (EC 4.2.1.3) (Cytoplasmic aconitate hydratase) (Iron-responsive element-binding protein 1)	ireb1	1699	22	-24.5	318
ssa-let-7a-5p	NM_001140771.1	Coiled-coil domain containing 124 (Coiled-coil domain-containing protein 124) (coiled-coil domain-containing protein 124 isoform X1)	ccdc124	350	22	-21.7	112
ssa-let-7a-5p	NM_001140314.1	Copper Chaperone for Superoxide dismutase	ccs	1122	22	-21.2	147
ssa-let-7a-5p	NM_001141602.2	Cysteine protease (EC 3.4.22.-)	atg4a	475	22	-21.4	278
ssa-let-7a-5p	NM_001146545.1	Cysteine-rich protein 2	crip2	813	22	-18.6	367
ssa-let-7a-5p	NM_001173596.1	Cysteine-rich secretory protein LCCL domain-containing 2 (Cysteine-rich secretory protein LCCL domain-containing 2 precursor)	crld2	1784	22	-19.9	1492
ssa-let-7a-5p	NM_001173562.1	Decorin (Bone proteoglycan II)	pgs2	1946	22	-23.7	428
ssa-let-7a-5p	NM_001140164.1	Dematin	dema	700	22	-21.8	604
ssa-let-7a-5p	NM_001141744.1	Deoxyhypusine synthase	dhys	1051	22	-20.4	971
ssa-let-7a-5p	NM_001140429.1	Dual specificity protein phosphatase 22-A	ds22a	1158	22	-21.4	292
ssa-let-7a-5p	NM_001173884.1	E2-induced gene 5 protein homolog	e2ig5	1714	22	-21.3	246
ssa-let-7a-5p	NM_001165313.1	FAST kinase domain-containing protein 1 (FAST kinase domain-containing protein 1 isoform X1)	fakd1	302	22	-20.9	156
ssa-let-7a-5p	NM_001140569.1	Gamma-synuclein	syu	1816	22	-20.7	1205
ssa-let-7a-5p	NM_001139950.1	Gap junction protein	cxb1	950	22	-21.4	491
ssa-let-7a-5p	NM_001140934.1	Glucosamine 6-phosphate N-acetyltransferase (EC 2.3.1.4)	gna1	838	22	-22.3	125
ssa-let-7a-5p	NM_001173910.1	Glutathione S-transferase C-terminal domain-containing protein	gstcd	935	22	-20.8	41
ssa-let-7a-5p	NM_001173910.1	Glutathione S-transferase C-terminal domain-containing protein	gstcd	935	22	-19.7	863
ssa-let-7a-5p	NM_001123639.1	Glycerol-3-phosphate dehydrogenase [NAD(+)] (EC 1.1.1.8)	LOC100136539	612	22	-19.1	156
ssa-let-7a-5p	NM_001139830.1	Glycogenin-1	glyg	2529	22	-26.0	733
ssa-let-7a-5p	NM_001139607.1	Heat shock cognate 70 kDa protein (Heat shock protein 8) (heat shock cognate 71 kDa protein)	hspa8	254	22	-19.4	7
ssa-let-7a-5p	NM_001173640.1	HHIP-like protein 1	hipl1	386	22	-20.3	115
ssa-let-7a-5p	NM_001173863.1	jagunal homolog 1-A	jgn1a	1755	22	-21.2	378
ssa-let-7a-5p	NM_001173669.1	Major vault protein	mvp	721	22	-21.5	613
ssa-let-7a-5p	NM_001141160.1	Mediator of RNA polymerase II transcription subunit 4 (Mediator complex subunit 4)	med4	338	22	-24.2	86
ssa-let-7a-5p	NM_001140711.1	Mitotic spindle assembly checkpoint protein MAD2A	md2l1	544	22	-20.1	219
ssa-let-7a-5p	NM_001141325.1	Mpv17 (protein Mpv17) (protein Mpv17 isoform X1)	mpv17	124	22	-21.6	10
ssa-let-7a-5p	NM_001141371.1	Myosin regulatory light chain 2, ventricular/cardiac muscle isoform (myosin regulatory light chain 2, ventricular/cardiac muscle isoform isoform X1)	mlrv	552	22	-22.8	164
ssa-let-7a-5p	NM_001173664.1	Neuroglobin-1 (neuroglobin isoform X1)	ngb1	2486	22	-21.3	2248
ssa-let-7a-5p	NM_001140380.1	NF-kappa-B inhibitor epsilon	ikbe	884	22	-22.1	396
ssa-let-7a-5p	NM_001139847.1	Phosphatidic acid phosphatase type 2 domain-containing protein 1B (phosphatidic acid phosphatase type 2 domain-containing protein 1B isoform X2)	ppc1b	729	22	-21.5	169
ssa-let-7a-5p	NM_001140275.1	Pleckstrin homology domain-containing family A member 1	pkha1	2108	22	-22.7	156
ssa-let-7a-5p	NM_001139671.1	Pre-B-cell leukemia transcription factor 2	pbx2	571	22	-23.0	523
ssa-let-7a-5p	NM_001123566.1	Prion protein (prion protein precursor)	prnpb	1218	22	-19.6	901
ssa-let-7a-5p	NM_001141804.1	Pyridoxal phosphate homeostasis protein (PLP homeostasis protein) (Proline synthase co-transcribed bacterial homolog protein)	prosc	982	22	-19.4	243
ssa-let-7a-5p	NM_001173685.1	Ras association domain-containing protein 2 (ras association domain-containing protein 2 isoform X1)	rasf2	1797	22	-18.3	525
ssa-let-7a-5p	NM_001140568.1	Receptor protein serine/threonine kinase (EC 2.7.11.30)	acv1b	2551	22	-19.6	1457
ssa-let-7a-5p	NM_001139925.1	Retrovirus-related Pol polyprotein from transposon 17.6 (retrovirus-related Pol polyprotein from transposon 17.6 isoform X3)	pol3	1831	22	-25.6	95
ssa-let-7a-5p	NM_001123536.1	Rhodopsin	LOC100136369	910	22	-19.9	332
ssa-let-7a-5p	NM_001140287.1	Ribonuclease P (EC 3.1.26.5)	rpp14	1278	22	-19.2	935
ssa-let-7a-5p	NM_001140984.1	RING finger protein 182	rn182	895	22	-23.6	196
ssa-let-7a-5p	NM_001279087.1	RING-type E3 ubiquitin transferase (EC 2.3.2.27)	mul1b	924	22	-23.4	548
ssa-let-7a-5p	NM_001139654.1	RNA polymerase II subunit A C-terminal domain phosphatase SSU72 (EC 3.1.3.16)	ssu72l	804	22	-22.8	317
ssa-let-7a-5p	NM_001142720.1	RNA polymerase II subunit A C-terminal domain phosphatase SSU72 (EC 3.1.3.16)	ssu72	802	22	-21.2	298
ssa-let-7a-5p	NM_001173735.1	Serine/threonine-protein kinase PCTAIRE-2	pctk2	1001	22	-23.1	253
ssa-let-7a-5p	NM_001141712.1	Serine/threonine-protein phosphatase (EC 3.1.3.16)	pp1g	793	22	-19.9	42
ssa-let-7a-5p	NM_001123665.1	serum albumin 1 precursor	alb1	337	22	-23.3	76
ssa-let-7a-5p	NM_001123692.1	serum albumin 2 precursor	alb2	337	22	-23.3	76
ssa-let-7a-5p	NM_001165378.1	Sodium-coupled neutral amino acid transporter 3	s38a3	1252	22	-21.3	351
ssa-let-7a-5p	NM_001146522.1	Sorcin	sorcn	420	22	-19.7	18
ssa-let-7a-5p	NM_001195819.1	Sterol regulatory element-binding protein 2	srebf2	1405	22	-21.6	925
ssa-let-7a-5p	NM_001173801.1	TAF6-like RNA polymerase II p300/CBP-associated factor-associated factor 65 kDa subunit 6L (TAF6-like RNA polymerase II p300/CBP-associated factor-associated factor 65 kDa subunit 6L isoform X1)	taf6l	572	22	-24.3	46
ssa-let-7a-5p	NM_001141774.1	T-complex protein 1 subunit gamma	tcpg	792	22	-24.7	531
ssa-let-7a-5p	NM_001140619.1	Thiosulfate sulfurtransferase KAT	kat	322	22	-23.0	217
ssa-let-7a-5p	NM_001123610.1	Thyrotropin receptor	TSHR	727	22	-19.2	320
ssa-let-7a-5p	NM_001126230.1	Thyrotropin receptor	fsh-r	720	22	-19.2	320
ssa-let-7a-5p	NM_001173969.1	TraB domain-containing protein	trabd	836	22	-21.1	45
ssa-let-7a-5p	NM_001173567.1	Transcription initiation factor IIE subunit alpha	t2ea	1336	22	-19.3	310
ssa-let-7a-5p	NM_001173631.1	Transcriptional regulator Myc-2	myc2	916	22	-21.7	668
ssa-let-7a-5p	NM_001140836.1	Transmembrane protein 189	tm189	403	22	-25.2	7
ssa-let-7a-5p	NM_001140283.1	Transmembrane protein 60 (transmembrane protein 60 isoform X1)	tmm60	1980	22	-23.9	1115
ssa-let-7a-5p	NM_001140747.1	tumor necrosis factor alpha-induced protein 8-like protein 2 (tumor necrosis factor alpha-induced protein 8-like protein 2 isoform X1)	tp8l2	418	22	-21.5	297
ssa-let-7a-5p	NM_001139933.1	ubiquitin carboxyl-terminal hydrolase 12 (EC 3.4.19.12) (ubiquitin carboxyl-terminal hydrolase 12 isoform X1)	usp12	764	22	-22.2	127
ssa-let-7a-5p	NM_001139933.1	ubiquitin carboxyl-terminal hydrolase 12 (EC 3.4.19.12) (ubiquitin carboxyl-terminal hydrolase 12 isoform X1)	usp12	764	22	-21.3	92
ssa-let-7a-5p	NM_001139933.1	ubiquitin carboxyl-terminal hydrolase 12 (EC 3.4.19.12) (ubiquitin carboxyl-terminal hydrolase 12 isoform X1)	usp12	764	22	-19.8	168
ssa-let-7a-5p	NM_001173923.1	UBX domain-containing protein 2	ubxd2	562	22	-23.2	390
ssa-let-7a-5p	NM_001141741.1	Uridine phosphorylase (EC 2.4.2.3)	upp1	1062	22	-19.4	595
ssa-let-7a-5p	NM_001146373.1	Vesicle transport protein	sft2b	451	22	-22.8	147
ssa-let-7a-5p	NM_001165390.1	Vesicular inhibitory amino acid transporter	viaat	975	22	-23.0	2
ssa-let-7a-5p	NM_001173816.1	Viral myc transforming protein	myc	910	22	-24.5	677
ssa-let-7a-5p	NM_001141782.1	Zinc finger protein ZFMSA12A	zn12	803	22	-20.4	32

## Sheet: miR-155-5p
miRNA	Target gene accession	Protein names	Gene symbol	Target sequence (3' UTR) length	miRNA sequence length	Minimal-free-energy (Kcal)	Position in 3' UTR that miRNA targeted
ssa-miR-155-5p	NM_001141762.1	5-AMP-activated protein kinase subunit gamma-1	aakg1	1536	23	-18.9	1171
ssa-miR-155-5p	NM_001140264.1	Acyl-CoA dehydrogenase family member 10	acd10	1750	23	-24.5	105
ssa-miR-155-5p	NM_001139705.1	Adenylosuccinate synthetase isozyme 1 (AMPSase 1) (AdSS 1) (EC 6.3.4.4) (Adenylosuccinate synthetase, basic isozyme) (Adenylosuccinate synthetase, muscle isozyme) (M-type adenylosuccinate synthetase) (IMP--aspartate ligase 1)	adssl1	1212	23	-20.8	455
ssa-miR-155-5p	NM_001140238.1	Alpha-N-acetylgalactosaminide alpha-2,6-sialyltransferase 6	sia7f	1433	23	-21.2	1274
ssa-miR-155-5p	NM_001141409.1	Antigen KI-67	ki67	652	23	-19.9	577
ssa-miR-155-5p	NM_001140454.1	Beta-4C adrenergic receptor	adb4c	603	23	-21.3	261
ssa-miR-155-5p	NM_001139613.1	Biogenesis of lysosome-related organelles complex 1 subunit 1	bloc1s1	1437	23	-18.8	15
ssa-miR-155-5p	NM_001123581.1	C type lectin receptor C	LOC100136448	627	23	-24.7	277
ssa-miR-155-5p	NM_001141517.1	C1orf50 homolog (CA050 protein)	ca050	669	23	-22.1	291
ssa-miR-155-5p	NM_001146501.1	C7orf47 (CG047 protein) (CG047 protein isoform X1)	cg047	155	23	-21.0	39
ssa-miR-155-5p	NM_001165314.1	Calcipressin-2 (calcipressin-2 isoform X1)	rcan2	2537	23	-19.9	792
ssa-miR-155-5p	NM_001140876.1	Calmodulin-like protein 4	call4	341	23	-21.7	89
ssa-miR-155-5p	NM_001140876.1	Calmodulin-like protein 4	call4	341	23	-21.7	145
ssa-miR-155-5p	NM_001140876.1	Calmodulin-like protein 4	call4	341	23	-20.8	58
ssa-miR-155-5p	NM_001140876.1	Calmodulin-like protein 4	call4	341	23	-19.9	122
ssa-miR-155-5p	NM_001173566.1	cAMP-responsive element modulator (cAMP-responsive element modulator isoform X1)	crem	2865	23	-22.9	1291
ssa-miR-155-5p	NM_001139825.1	Cation-dependent mannose-6-phosphate receptor (Cation-dependent mannose-6-phosphate receptor precursor)	mprd	2172	23	-23.5	1530
ssa-miR-155-5p	NM_001140865.1	C-C motif chemokine 25 (C-C motif chemokine 25 precursor)	ccl25	538	23	-24.4	277
ssa-miR-155-5p	NM_001140865.1	C-C motif chemokine 25 (C-C motif chemokine 25 precursor)	ccl25	538	23	-21.6	333
ssa-miR-155-5p	NM_001123611.1	CD4-1-like protein (CD4-like protein isoform 1 precursor) (CD4-like protein isoform X1)	CD4	617	23	-18.2	240
ssa-miR-155-5p	NM_001173659.1	Centaurin-beta-5	cenb5	1293	23	-18.9	678
ssa-miR-155-5p	NM_001173776.1	Clarin-3	clrn3	1199	23	-22.8	508
ssa-miR-155-5p	NM_001173776.1	Clarin-3	clrn3	1199	23	-20.6	540
ssa-miR-155-5p	NM_001173776.1	Clarin-3	clrn3	1199	23	-19.3	755
ssa-miR-155-5p	NM_001140294.1	Coiled-coil domain-containing protein 53 (WASH complex subunit 3)	ccdc53	1455	23	-19.1	405
ssa-miR-155-5p	NM_001139942.1	Cold shock domain-containing protein C2 (cold shock domain-containing protein C2 isoform X1)	csdc2	1207	23	-18.5	336
ssa-miR-155-5p	NM_001315327.1	Complex I-23kD (NADH dehydrogenase [ubiquinone] iron-sulfur protein 8, mitochondrial) (NADH-ubiquinone oxidoreductase 23 kDa subunit)	ndus8	336	23	-18.3	242
ssa-miR-155-5p	NM_001141602.2	Cysteine protease (EC 3.4.22.-)	atg4a	475	23	-19.2	39
ssa-miR-155-5p	NM_001146455.1	Delta-interacting protein A	dipa	558	23	-19.0	372
ssa-miR-155-5p	NM_001139632.1	DNA-damage-inducible transcript 4-like	ddit4l	1122	23	-24.3	264
ssa-miR-155-5p	NM_001165309.1	E3 ubiquitin-protein ligase KCMF1 (EC 2.3.2.27) (RING-type E3 ubiquitin transferase KCMF1)	yoy6	1424	23	-19.6	264
ssa-miR-155-5p	NM_001141645.1	E3 ubiquitin-protein ligase MARCH3 (EC 6.3.2.19) (E3 ubiquitin-protein ligase MARCH3 isoform X1)	march3	1421	23	-18.3	229
ssa-miR-155-5p	NM_001146454.1	EF-hand domain-containing protein 1 (EF-hand domain-containing protein D1)	efhd1	680	23	-22.2	575
ssa-miR-155-5p	NM_001123567.2	Elongation of very long chain fatty acids protein 5 (EC 2.3.1.199) (3-keto acyl-CoA synthase ELOVL5) (ELOVL fatty acid elongase 5) (ELOVL FA elongase 5) (Very long chain 3-ketoacyl-CoA synthase 5) (Very long chain 3-oxoacyl-CoA synthase 5)	elvol5a	978	23	-19.3	686
ssa-miR-155-5p	NM_001140342.1	Exocyst complex component 8	exoc8	402	23	-23.0	197
ssa-miR-155-5p	NM_001173607.1	Exostosin-2	ext2	1113	23	-18.3	914
ssa-miR-155-5p	NM_001141707.1	Female-lethal(2)D homolog (Pre-mRNA-splicing regulator WTAP) (WT1-associated protein) (Wilms tumor 1-associating protein)	LOC100196682	2253	23	-21.5	942
ssa-miR-155-5p	NM_001140359.1	Forty-two-three domain-containing protein 1 (UAP56-interacting factor)	fytd1	1020	23	-22.3	194
ssa-miR-155-5p	NM_001141710.1	Fructose-bisphosphate aldolase (EC 4.1.2.13)	aldoc	771	23	-20.7	379
ssa-miR-155-5p	NM_001140280.1	Gap junction protein	cxb6	1541	23	-18.8	906
ssa-miR-155-5p	NM_001165376.1	Glucocorticoid-induced transcript 1 protein	glci1	454	23	-25.0	144
ssa-miR-155-5p	NM_001140007.1	Glyoxylate reductase	gyar	1004	23	-20.2	53
ssa-miR-155-5p	NM_001140007.1	Glyoxylate reductase	gyar	1004	23	-19.6	906
ssa-miR-155-5p	NM_001140047.1	Granulins (Granulins precursor)	grn	1361	23	-19.4	524
ssa-miR-155-5p	NM_001140501.1	GRINL1B	grl1b	555	23	-23.9	318
ssa-miR-155-5p	NM_001279036.1	Histone acetyltransferase (EC 2.3.1.48)	myst2	2272	23	-19.6	2142
ssa-miR-155-5p	NM_001173841.1	Hsp90 co-chaperone Cdc37-like 1	cd37l	803	23	-20.5	286
ssa-miR-155-5p	NM_001173854.1	Inositol-1-monophosphatase (EC 3.1.3.25)	impa1	1989	23	-18.7	1392
ssa-miR-155-5p	NM_001140241.1	Insulinoma-associated protein 1	insm1	592	23	-19.6	147
ssa-miR-155-5p	NM_001173689.1	Long-chain-fatty-acid--CoA ligase 4 (long-chain-fatty-acid--CoA ligase 4 isoform X2)	acsl4	2239	23	-22.2	297
ssa-miR-155-5p	NM_001173913.1	Lysophosphatidylcholine acyltransferase 2	pcat2	1387	23	-18.9	7
ssa-miR-155-5p	NM_001141547.1	Macrophage migration inhibitory factor	mif	182	23	-20.3	45
ssa-miR-155-5p	NM_001140065.1	Metaxin	mtx1	1587	23	-18.1	529
ssa-miR-155-5p	NM_001140174.1	Motile sperm domain-containing protein 2	mspd2	1393	23	-21.9	301
ssa-miR-155-5p	NM_001173664.1	Neuroglobin-1 (neuroglobin isoform X1)	ngb1	2486	23	-24.0	2001
ssa-miR-155-5p	NM_001173664.1	Neuroglobin-1 (neuroglobin isoform X1)	ngb1	2486	23	-19.3	1953
ssa-miR-155-5p	NM_001139807.1	Nuclear factor erythroid 2-related factor 2	nf2l2	413	23	-21.0	9
ssa-miR-155-5p	NM_001123526.1	Nucleoside diphosphate kinase (EC 2.7.4.6)	ndka	240	23	-22.0	52
ssa-miR-155-5p	NM_001173606.1	Phosphatidylserine decarboxylase proenzyme, mitochondrial (EC 4.1.1.65) [Cleaved into: Phosphatidylserine decarboxylase beta chain; Phosphatidylserine decarboxylase alpha chain]	pisd	3125	23	-23.0	1837
ssa-miR-155-5p	NM_001141747.1	Pleckstrin homology Sec7 and coiled-coil domains-binding protein	pscbp	920	23	-19.2	121
ssa-miR-155-5p	NM_001141747.1	Pleckstrin homology Sec7 and coiled-coil domains-binding protein	pscbp	920	23	-18.0	255
ssa-miR-155-5p	NM_001140679.2	Prefoldin subunit 4	pfd4	703	23	-18.5	499
ssa-miR-155-5p	NM_001140205.1	Probable aminopeptidase NPEPL1	pepl1	735	23	-19.1	303
ssa-miR-155-5p	NM_001141194.1	Programmed Cell death protein 2	pdcd2	304	23	-19.6	263
ssa-miR-155-5p	NM_001140814.1	Pro-neuregulin-4, membrane-bound isoform	nrg4	850	23	-18.1	767
ssa-miR-155-5p	NM_001140415.1	Proteasome assembly chaperone 1	psmg1	1226	23	-19.6	379
ssa-miR-155-5p	NM_001140097.1	Protein-glutamine gamma-glutamyltransferase K (transglutaminase 1 (K polypeptide epidermal type I, protein-glutamine-gamma-glutamyltransferase)) (transglutaminase 1 (K polypeptide epidermal type I, protein-glutamine-gamma-glutamyltransferase) isoform X1)	tgm1	921	23	-20.7	728
ssa-miR-155-5p	NM_001173936.1	Proteolipid protein DM beta	dmb	2009	23	-24.9	1705
ssa-miR-155-5p	NM_001139985.1	RanBP-type and C3HC4-type zinc finger-containing protein 1 (EC 2.3.2.31)	ub7i3	1144	23	-21.5	599
ssa-miR-155-5p	NM_001173892.1	Ras-related protein Rab-3B	rab3b	1476	23	-18.6	317
ssa-miR-155-5p	NM_001139599.1	Reticulon	rtn2	660	23	-20.3	261
ssa-miR-155-5p	NM_001173615.1	Retinoblastoma-associated protein	rb	874	23	-19.6	559
ssa-miR-155-5p	NM_001139953.1	Retinoblastoma-binding protein 6	rbbp6	1043	23	-19.0	804
ssa-miR-155-5p	NM_001173693.1	Rhomboid-like protease 4 (rhomboid-like protease 4 isoform X2) (rhomboid-like protease 4 isoform X3)	rhbl4	935	23	-22.6	134
ssa-miR-155-5p	NM_001140586.2	Ribonuclease P protein subunit p21	rp21	400	23	-21.6	130
ssa-miR-155-5p	NM_001279087.1	RING-type E3 ubiquitin transferase (EC 2.3.2.27)	mul1b	924	23	-22.5	562
ssa-miR-155-5p	NM_001193547.1	selenoprotein U	selu	57	23	-18.3	2
ssa-miR-155-5p	NM_001165381.1	SH2/SH3 adaptor crk (adapter molecule crk)	crk	2925	23	-19.2	1529
ssa-miR-155-5p	NM_001165381.1	SH2/SH3 adaptor crk (adapter molecule crk)	crk	2925	23	-18.8	2234
ssa-miR-155-5p	NM_001141419.2	Sperm acrosome membrane-associated protein 4 (Sperm acrosome membrane-associated protein 4 precursor)	saca4	609	23	-20.2	427
ssa-miR-155-5p	NM_001141561.2	Tetraspanin	tsn7	878	23	-22.6	476
ssa-miR-155-5p	NM_001165312.1	Thromboxane-A synthase	thas	762	23	-18.5	134
ssa-miR-155-5p	NM_001141439.1	Trafficking protein particle complex subunit	tppc3	704	23	-18.9	663
ssa-miR-155-5p	NM_001165407.1	Translocating chain-associated membrane protein	tr1l1	2415	23	-20.7	129
ssa-miR-155-5p	NM_001173594.1	Transmembrane protein 34	tmm34	1363	23	-21.8	1205
ssa-miR-155-5p	NM_001165361.1	Transmembrane protein 56-B	tm56b	2891	23	-19.1	2606
ssa-miR-155-5p	NM_001123630.1	Transporter	slc6a6	2005	23	-21.4	1148
ssa-miR-155-5p	NM_001140157.1	Tropomyosin alpha-4 chain	tpm4	1312	23	-19.1	245
ssa-miR-155-5p	NM_001141773.1	Tumor necrosis factor receptor superfamily member 1A (Tumor necrosis factor receptor superfamily member 1A precursor)	tnr1a	1697	23	-23.0	864
ssa-miR-155-5p	NM_001146361.1	Ubiquitin-conjugating enzyme E2 B (EC 6.3.2.19)	ube2b	963	23	-22.9	383
ssa-miR-155-5p	NM_001139591.1	Y+L amino acid transporter 1 (Y+LAT1)-like	LOC100194505	708	23	-22.5	382
ssa-miR-155-5p	NM_001165392.1	Zona pellucida-like domain-containing protein 1 (ZP domain-containing protein 1) (Cupulin) [Cleaved into: Zona pellucida-like domain-containing protein 1, secreted form]	zpld1	1539	23	-18.8	1367

## Sheet: miR-8156-5p
miRNA	Target gene accession	Protein names	Gene symbol	Target sequence (3' UTR) length	miRNA sequence length	Minimal-free-energy (Kcal)	Position in 3' UTR that miRNA targeted
ssa-miR-8156-5p	NM_001173658.1	14-3-3 protein gamma-1	143g1	2417	21	-25.0	335
ssa-miR-8156-5p	NM_001173658.1	14-3-3 protein gamma-1	143g1	2417	21	-19.3	718
ssa-miR-8156-5p	NM_001165411.1	160 kDa neurofilament protein (Neurofilament medium polypeptide) (Neurofilament triplet M protein)	nfm	834	21	-24.7	190
ssa-miR-8156-5p	NM_001141020.1	2-acylglycerol O-acyltransferase 1 (EC 2.3.1.22)	mogt1	357	21	-26.1	108
ssa-miR-8156-5p	NM_001139835.1	2-deoxy-D-ribose 5-phosphate aldolase (EC 4.1.2.4) (Phosphodeoxyriboaldolase)	deoc	766	21	-20.4	80
ssa-miR-8156-5p	NM_001141642.1	78 kDa glucose-regulated protein (Binding-immunoglobulin protein) (Heat shock protein 70 family protein 5) (Heat shock protein family A member 5) (Immunoglobulin heavy chain-binding protein)	grp78	387	21	-20.6	1
ssa-miR-8156-5p	NM_001140355.1	Abhydrolase domain-containing protein 6	abhd6	1238	21	-33.4	135
ssa-miR-8156-5p	NM_001140355.1	Abhydrolase domain-containing protein 6	abhd6	1238	21	-33.4	249
ssa-miR-8156-5p	NM_001140355.1	Abhydrolase domain-containing protein 6	abhd6	1238	21	-33.4	347
ssa-miR-8156-5p	NM_001140355.1	Abhydrolase domain-containing protein 6	abhd6	1238	21	-27.7	276
ssa-miR-8156-5p	NM_001140355.1	Abhydrolase domain-containing protein 6	abhd6	1238	21	-27.7	374
ssa-miR-8156-5p	NM_001139856.1	Acyl-coenzyme A thioesterase 5	acot5	1917	21	-25.0	750
ssa-miR-8156-5p	NM_001139856.1	Acyl-coenzyme A thioesterase 5	acot5	1917	21	-24.0	1088
ssa-miR-8156-5p	NM_001173662.1	Acyl-coenzyme A thioesterase 8 (EC 3.1.2.27)	acot8	1768	21	-23.3	28
ssa-miR-8156-5p	NM_001140600.1	ADP-ribosylation factor-like protein 4D	arl4d	569	21	-25.9	108
ssa-miR-8156-5p	NM_001139922.1	AKT-interacting protein	fts	853	21	-28.0	415
ssa-miR-8156-5p	NM_001140733.1	Arginine/serine-rich coiled-coil protein 1 (arginine/serine-rich coiled-coil 1)	rsrc1	382	21	-32.4	127
ssa-miR-8156-5p	NM_001173610.1	BarH-like 1 homeobox protein	barh1	1305	21	-22.4	371
ssa-miR-8156-5p	NM_001139818.1	Beclin-1	becn1	1627	21	-19.9	787
ssa-miR-8156-5p	NM_001140182.1	Carboxypeptidase (EC 3.4.16.-)	ppgb	1232	21	-21.3	949
ssa-miR-8156-5p	NM_001140384.1	Casein kinase I isoform epsilon (casein kinase I isoform epsilon isoform X1)	kc1e	2583	21	-19.0	2195
ssa-miR-8156-5p	NM_001139931.1	CCAAT/enhancer-binding protein	cebpa	914	21	-23.0	630
ssa-miR-8156-5p	NM_001173659.1	Centaurin-beta-5	cenb5	1293	21	-19.4	680
ssa-miR-8156-5p	NM_001146383.1	Claudin-5	cld5	824	21	-22.2	110
ssa-miR-8156-5p	NM_001140349.1	Coatomer subunit beta (Beta-coat protein)	copb	741	21	-21.6	179
ssa-miR-8156-5p	NM_001173579.1	Condensin complex subunit 3	cnd3	229	21	-27.6	25
ssa-miR-8156-5p	NM_001140523.1	CREG1 (protein CREG1 precursor)	creg1	1253	21	-19.8	521
ssa-miR-8156-5p	NM_001173779.1	Cyclic AMP-responsive element-binding protein 3-like protein 2 (Processed cyclic AMP-responsive element-binding protein 3-like protein 2)	cr3l2	1053	21	-21.4	430
ssa-miR-8156-5p	NM_001139920.1	Cysteinyl-tRNA synthetase, cytoplasmic	sycc	1666	21	-25.4	673
ssa-miR-8156-5p	NM_001173741.1	DNA helicase (EC 3.6.4.12)	mcm4	243	21	-24.5	116
ssa-miR-8156-5p	NM_001173651.1	DNA-binding death effector domain-containing protein 2	dedd2	1556	21	-22.3	175
ssa-miR-8156-5p	NM_001140370.1	DnaJ homolog subfamily B member 12	djb12	989	21	-24.5	453
ssa-miR-8156-5p	NM_001173601.1	DnaJ homolog subfamily C member 16	djc16	1506	21	-19.8	8
ssa-miR-8156-5p	NM_001173563.1	Dynamin-1-like protein (EC 3.6.5.5)	dnm1l	1796	21	-20.5	928
ssa-miR-8156-5p	NM_001173884.1	E2-induced gene 5 protein homolog	e2ig5	1714	21	-25.9	731
ssa-miR-8156-5p	NM_001140073.1	ERA-like protein 1 (GTPase Era, mitochondrial)	eral1	1086	21	-28.0	756
ssa-miR-8156-5p	NM_001140908.1	Ester hydrolase C11orf54 homolog	ck054	356	21	-23.8	157
ssa-miR-8156-5p	NM_001165325.1	Exocyst complex component 5 (Exocyst complex component Sec10)	exoc5	1892	21	-25.9	1607
ssa-miR-8156-5p	NM_001173607.1	Exostosin-2	ext2	1113	21	-30.3	357
ssa-miR-8156-5p	NM_001146388.1	FAM49A	fa49a	416	21	-19.2	339
ssa-miR-8156-5p	NM_001173920.1	Fructose-bisphosphate aldolase (EC 4.1.2.13)	aldoa	2303	21	-27.6	1175
ssa-miR-8156-5p	NM_001140249.1	Gamma-glutamyltranspeptidase 1	ggt1	1004	21	-25.8	685
ssa-miR-8156-5p	NM_001173868.1	Gamma-tubulin complex component	gcp4	712	21	-21.7	296
ssa-miR-8156-5p	NM_001140171.1	Geranylgeranyl transferase type-2 subunit beta (EC 2.5.1.60)	pgtb	1155	21	-19.9	558
ssa-miR-8156-5p	NM_001141143.2	Heterogeneous nuclear ribonucleoprotein A3 homolog 2	ro32	320	21	-24.5	44
ssa-miR-8156-5p	NM_001173697.1	Heterogeneous nuclear ribonucleoprotein H	hnrh1	981	21	-25.4	108
ssa-miR-8156-5p	NM_001140019.1	Heterogeneous nuclear ribonucleoprotein L-like	hnrll	1604	21	-24.4	1264
ssa-miR-8156-5p	NM_001165307.1	HIRA-interacting protein 3	hirp3	1285	21	-20.7	1
ssa-miR-8156-5p	NM_001141726.1	Homeobox protein EMX2	emx2	1035	21	-19.7	707
ssa-miR-8156-5p	NM_001165379.1	Influenza virus NS1A-binding protein homolog A (influenza virus NS1A-binding protein isoform X1)	ns1ba	958	21	-23.1	354
ssa-miR-8156-5p	NM_001141163.1	Inosine triphosphate pyrophosphatase (ITPase) (Inosine triphosphatase) (EC 3.6.1.9) (Non-canonical purine NTP pyrophosphatase) (Non-standard purine NTP pyrophosphatase) (Nucleoside-triphosphate diphosphatase) (Nucleoside-triphosphate pyrophosphatase) (NTPase)	itpa	553	21	-25.4	122
ssa-miR-8156-5p	NM_001140002.1	Integrin-linked protein kinase	ilk	1608	21	-24.0	366
ssa-miR-8156-5p	NM_001173719.1	Interferon regulatory factor 9 (interferon regulatory factor 9 isoform X1)	irf9	1309	21	-25.3	1008
ssa-miR-8156-5p	NM_001141483.2	Interferon-inducible GTPase 1	iigp1	402	21	-19.8	79
ssa-miR-8156-5p	NM_001140169.1	Interleukin-13 receptor alpha-2 chain (Interleukin-13 receptor alpha-2 chain precursor)	i13r2	1398	21	-26.7	252
ssa-miR-8156-5p	NM_001140169.1	Interleukin-13 receptor alpha-2 chain (Interleukin-13 receptor alpha-2 chain precursor)	i13r2	1398	21	-21.0	139
ssa-miR-8156-5p	NM_001141787.1	Lamina-associated polypeptide 2 isoform beta	lap2	743	21	-27.4	477
ssa-miR-8156-5p	NM_001140123.1	MACRO domain-containing protein 1	macd1	869	21	-21.2	382
ssa-miR-8156-5p	NM_001140145.1	Member RAS oncogene family (Ras-related protein Rab-5A)	rab5a	1468	21	-19.9	978
ssa-miR-8156-5p	NM_001141843.2	Metalloproteinase inhibitor 3 (Tissue inhibitor of metalloproteinases 3)	timp3	538	21	-22.2	381
ssa-miR-8156-5p	NM_001140462.1	Methylosome protein 50 (methylosome protein 50 isoform X1)	mep50	1130	21	-21.4	10
ssa-miR-8156-5p	NM_001140053.1	Methylthioribulose-1-phosphate dehydratase (MTRu-1-P dehydratase) (EC 4.2.1.109) (APAF1-interacting protein homolog)	APIP	1545	21	-28.4	58
ssa-miR-8156-5p	NM_001140303.1	Mothers against decapentaplegic homolog (MAD homolog) (Mothers against DPP homolog) (SMAD family member)	smad4	633	21	-24.1	155
ssa-miR-8156-5p	NM_001141378.1	M-phase phosphoprotein 6	mph6	264	21	-20.4	23
ssa-miR-8156-5p	NM_001139746.1	Myosin light chain 1-1	LOC100194662	512	21	-24.2	46
ssa-miR-8156-5p	NM_001139727.1	Myosin, light polypeptide 3-1	LOC100194642	741	21	-25.0	46
ssa-miR-8156-5p	NM_001139728.1	Myosin, light polypeptide 3-3	LOC100194643	438	21	-23.4	37
ssa-miR-8156-5p	NM_001140592.1	Nck-associated protein 1	nckp1	630	21	-28.8	56
ssa-miR-8156-5p	NM_001140815.1	Neural cell adhesion molecule 1-A (Neural cell adhesion molecule 1-A precursor)	nca11	124	21	-21.5	45
ssa-miR-8156-5p	NM_001140874.1	neuropeptide-like protein C4orf48 homolog precursor (EC 2.3.1.17)	nat8l	1063	21	-26.7	825
ssa-miR-8156-5p	NM_001141416.1	Nucleolar protein 12	nol12	358	21	-22.7	30
ssa-miR-8156-5p	NM_001173633.1	Nucleolar transcription factor 1	ubf1	533	21	-22.6	20
ssa-miR-8156-5p	NM_001140407.1	Nucleolysin TIAR	tiar	1309	21	-23.5	742
ssa-miR-8156-5p	NM_001165356.1	Obg-like ATPase 1	ola1	1053	21	-28.3	214
ssa-miR-8156-5p	NM_001173792.1	oxidoreductase ZK1290.5	yof5	1983	21	-25.7	1359
ssa-miR-8156-5p	NM_001165359.1	phosphatase 1L	ppm1l	2043	21	-21.8	885
ssa-miR-8156-5p	NM_001165394.1	Phosphatidylinositol-5-phosphate 4-kinase type-2 beta	pi42b	1000	21	-19.9	524
ssa-miR-8156-5p	NM_001140275.1	Pleckstrin homology domain-containing family A member 1	pkha1	2108	21	-19.2	690
ssa-miR-8156-5p	NM_001141639.1	Receptor protein serine/threonine kinase (EC 2.7.11.30)	acvr1	702	21	-24.5	599
ssa-miR-8156-5p	NM_001123572.1	RhAG-like protein	rhd	232	21	-23.2	25
ssa-miR-8156-5p	NM_001140741.1	Rhamnose-binding lectin (Rhamnose-binding lectin precursor)	sal	635	21	-26.0	230
ssa-miR-8156-5p	NM_001140792.1	Ribonucloprotein	nola2	834	21	-23.1	459
ssa-miR-8156-5p	NM_001139761.1	Selenoprotein T	selenot2	1526	21	-28.0	326
ssa-miR-8156-5p	NM_001139943.1	Serine/threonine-protein kinase Sgk2 (EC 2.7.11.1)	sgk2	1042	21	-18.6	115
ssa-miR-8156-5p	NM_001173609.1	Serine/threonine-protein phosphatase (EC 3.1.3.16)	pp2aa	1868	21	-23.5	344
ssa-miR-8156-5p	NM_001173624.1	Stannin	snn	3363	21	-30.6	166
ssa-miR-8156-5p	NM_001173624.1	Stannin	snn	3363	21	-19.9	2465
ssa-miR-8156-5p	NM_001173962.1	START domain-containing protein 3 (StAR-related lipid transfer protein 3)	star3	1391	21	-22.1	203
ssa-miR-8156-5p	NM_001140308.1	Suppressor of IKK-epsilon (suppressor of IKBKE 1 isoform X1)	sike	2089	21	-19.6	367
ssa-miR-8156-5p	NM_001123541.2	Tetraspanin	cd9	1431	21	-20.3	753
ssa-miR-8156-5p	NM_001141439.1	Trafficking protein particle complex subunit	tppc3	704	21	-24.5	381
ssa-miR-8156-5p	NM_001173842.1	TRAF-type zinc finger domain-containing protein 1	trad1	1318	21	-24.3	181
ssa-miR-8156-5p	NM_001140869.1	transcription factor Spi-C	spic	473	21	-23.7	127
ssa-miR-8156-5p	NM_001165398.1	Transcription factor VBP (thyrotrophic embryonic factor)	tef	2205	21	-19.2	452
ssa-miR-8156-5p	NM_001141392.2	transcription initiation factor TFIID subunit 11	taf11	417	21	-23.0	126
ssa-miR-8156-5p	NM_001165407.1	Translocating chain-associated membrane protein	tr1l1	2415	21	-23.9	495
ssa-miR-8156-5p	NM_001141788.1	Transmembrane and Ubiquitin-like domain-containing protein 2	tmub2	1162	21	-19.6	36
ssa-miR-8156-5p	NM_001140020.1	Transmembrane protein 163	tm163	1661	21	-23.3	361
ssa-miR-8156-5p	NM_001173886.1	Transmembrane protein 5	tmem5	1545	21	-18.3	1246
ssa-miR-8156-5p	NM_001173692.1	Transmembrane protein 71 (transmembrane protein 71 isoform X1)	tmem71	2530	21	-21.4	1228
ssa-miR-8156-5p	NM_001173882.1	Tropomodulin-3	tmod3	903	21	-31.8	742
ssa-miR-8156-5p	NM_001139837.1	Ubiquilin-4	ubql4	1378	21	-26.8	134
ssa-miR-8156-5p	NM_001140902.1	Ubiquitin-conjugating enzyme E2 A (EC 6.3.2.19)	ube2a	904	21	-26.1	247
ssa-miR-8156-5p	NM_001140466.1	Ubiquitin-conjugating enzyme E2 G1	ub2g1	3055	21	-20.2	1667
ssa-miR-8156-5p	NM_001205110.1	Ubiquitin-conjugating enzyme E2 variant 1	ube2v1	886	21	-28.4	628
ssa-miR-8156-5p	NM_001142712.1	UDP-xylose and UDP-N-acetylglucosamine transporter	s35b4	1104	21	-22.9	623
ssa-miR-8156-5p	NM_001173954.1	unc-119 homolog	un119	1636	21	-26.5	1059
ssa-miR-8156-5p	NM_001173908.1	Unc-50 homolog (protein unc-50 homolog)	unc50	326	21	-25.8	1
ssa-miR-8156-5p	NM_001173684.1	Vacuolar protein sorting-associated protein 37B	vp37b	2588	21	-24.9	1975
ssa-miR-8156-5p	NM_001140285.1	Vacuolar protein sorting-associated protein 41 homolog	vps41	1393	21	-18.7	232
ssa-miR-8156-5p	NM_001252349.1	Voltage-dependent anion-selective channel protein 2	vdac2	1115	21	-23.6	697
ssa-miR-8156-5p	NM_001141454.1	XIAP-associated factor 1	xaf1	543	21	-22.6	193
ssa-miR-8156-5p	NM_001139591.1	Y+L amino acid transporter 1 (Y+LAT1)-like	LOC100194505	708	21	-24.1	655

## Sheet: miR-7a-5p
miRNA	Target gene accession	Protein names	Gene symbol	Target sequence (3' UTR) length	miRNA sequence length	Minimal-free-energy (Kcal)	Position in 3' UTR that miRNA targeted
ssa-miR-7a-5p	NM_001140176.1	1-acyl-sn-glycerol-3-phosphate acyltransferase zeta	plcf	2682	23	-21.6	124
ssa-miR-7a-5p	NM_001140176.1	1-acyl-sn-glycerol-3-phosphate acyltransferase zeta	plcf	2682	23	-18.0	834
ssa-miR-7a-5p	NM_001141031.2	26S proteasome non-ATPase regulatory subunit 8	psd8	772	23	-24.2	475
ssa-miR-7a-5p	NM_001139912.1	40S ribosomal protein S2	rps2	1558	23	-19.3	227
ssa-miR-7a-5p	NM_001165353.1	Acyl-coenzyme A oxidase	acox3	632	23	-24.7	191
ssa-miR-7a-5p	NM_001173847.1	Acyl-coenzyme A oxidase 1, peroxisomal (peroxisomal acyl-coenzyme A oxidase 1) (EC 1.3.3.6)	acox1	2270	23	-18.9	256
ssa-miR-7a-5p	NM_001139782.1	Acyl-protein thioesterase 2 (acyl-protein thioesterase 2 isoform X2)	lypa2	2067	23	-20.9	1722
ssa-miR-7a-5p	NM_001172488.1	Akirin 2(2b) (akirin 2(2b) isoform X1)	LOC100379104	1629	23	-21.2	474
ssa-miR-7a-5p	NM_001173707.1	Amyloid beta A4 protein-binding family A member 1 (amyloid beta (A4) precursor protein-binding, family A, member 1 (X11))	apba1	1484	23	-23.0	340
ssa-miR-7a-5p	NM_001173952.1	Angiopoietin-related protein 1 (Angiopoietin-related protein 1 precursor)	angl1	1696	23	-21.6	381
ssa-miR-7a-5p	NM_001141170.1	AP complex subunit sigma	ap1s3	603	23	-20.1	55
ssa-miR-7a-5p	NM_001139890.1	Asparaginase (EC 3.5.1.1)	lpp60	1086	23	-20.3	768
ssa-miR-7a-5p	NM_001141403.1	BAG family molecular chaperone regulator 2	bag2	306	23	-22.7	113
ssa-miR-7a-5p	NM_001146649.2	Beta-ureidopropionase (beta-ureidopropionase isoform X1)	bup1	416	23	-23.8	257
ssa-miR-7a-5p	NM_001141592.2	Bis5-adenosyl-triphosphatase (bis(5'-adenosyl)-triphosphatase) (EC 3.6.1.29)	fhit	546	23	-21.3	232
ssa-miR-7a-5p	NM_001140616.1	Borealin	borea	517	23	-21.3	187
ssa-miR-7a-5p	NM_001140451.1	Butyrate response factor 1	tisb	1127	23	-23.0	211
ssa-miR-7a-5p	NM_001140258.1	C20orf27 (CT027 protein)	ct027	1318	23	-18.9	186
ssa-miR-7a-5p	NM_001146617.1	Cell division protein kinase 6 (cyclin-dependent kinase 6) (EC 2.7.11.22)	cdk6	177	23	-26.0	93
ssa-miR-7a-5p	NM_001146628.1	Chromatin accessibility complex protein 1	chrc1	1066	23	-21.1	459
ssa-miR-7a-5p	NM_001139778.1	Creatine kinase (EC 2.7.3.2)	kcrb	274	23	-23.9	123
ssa-miR-7a-5p	NM_001140493.1	C-X-C chemokine receptor type 3	cxcr3	1158	23	-19.7	20
ssa-miR-7a-5p	NM_001139966.1	Cyclin-G2	ccng2	968	23	-20.0	220
ssa-miR-7a-5p	NM_001173815.1	Cytosolic arginine sensor for mTORC1 subunit 1 (GATS-like protein 3)	gats	1190	23	-24.1	586
ssa-miR-7a-5p	NM_001173815.1	Cytosolic arginine sensor for mTORC1 subunit 1 (GATS-like protein 3)	gats	1190	23	-18.5	170
ssa-miR-7a-5p	NM_001173562.1	Decorin (Bone proteoglycan II)	pgs2	1946	23	-25.1	359
ssa-miR-7a-5p	NM_001141744.1	Deoxyhypusine synthase	dhys	1051	23	-19.2	304
ssa-miR-7a-5p	NM_001140578.2	Di-N-acetylchitobiase (Di-N-acetylchitobiase precursor)	diac	372	23	-18.7	78
ssa-miR-7a-5p	NM_001141452.1	Disrupted in renal carcinoma protein 2 homolog (disrupted in renal carcinoma 2)	dirc2	220	23	-21.5	115
ssa-miR-7a-5p	NM_001139963.1	Disulfide-isomerase A5 (protein disulfide-isomerase A5 precursor) (EC 5.3.4.1)	pdia5	2630	23	-20.1	502
ssa-miR-7a-5p	NM_001146579.1	DNA polymerase epsilon subunit 3 (DNA-directed DNA polymerase epsilon 3) (EC 2.7.7.7)	dpoe3	321	23	-23.2	254
ssa-miR-7a-5p	NM_001141410.1	DNA-binding protein inhibitor ID-2	id2	477	23	-22.9	89
ssa-miR-7a-5p	NM_001140429.1	Dual specificity protein phosphatase 22-A	ds22a	1158	23	-28.1	885
ssa-miR-7a-5p	NM_001141145.2	Epigen (Epigen precursor)	epgn	398	23	-21.7	274
ssa-miR-7a-5p	NM_001314672.1	ER membrane protein complex subunit 9-like isoform X2 (Neighbor of COX4)	cx4nb	462	23	-26.8	246
ssa-miR-7a-5p	NM_001140125.1	F-box only protein 9	fbx9	1299	23	-21.6	305
ssa-miR-7a-5p	NM_001165327.1	Fibroblast growth factor (FGF)	fgf12	2373	23	-20.0	1960
ssa-miR-7a-5p	NM_001123725.1	FXYD domain-containing ion transport regulator	fxyd9a	478	23	-19.0	118
ssa-miR-7a-5p	NM_001123726.1	FXYD domain-containing ion transport regulator	fxyd9b	478	23	-19.0	118
ssa-miR-7a-5p	NM_001195198.1	FXYD domain-containing ion transport regulator	fxyd9b	898	23	-19.0	118
ssa-miR-7a-5p	NM_001139889.1	Gamma-aminobutyric acid receptor subunit delta	gbrd	860	23	-20.6	744
ssa-miR-7a-5p	NM_001140654.2	Gem-associated protein 7	gemi7	639	23	-21.5	528
ssa-miR-7a-5p	NM_001139813.1	Glucosidase 2 subunit beta (Glucosidase II subunit beta)	glu2b	506	23	-19.4	130
ssa-miR-7a-5p	NM_001141212.1	Glutamine synthetase (EC 6.3.1.2)	glna	395	23	-23.2	196
ssa-miR-7a-5p	NM_001140301.1	Glutaredoxin (glutaredoxin-1) (EC 1.8.4.1) (glutaredoxin-1 isoform X2)	glrx	1666	23	-22.6	151
ssa-miR-7a-5p	NM_001173929.1	Heat shock 70 kDa protein 13 (Stress-70 protein chaperone microsome-associated 60 kDa protein)	stch	2615	23	-21.3	2244
ssa-miR-7a-5p	NM_001141294.1	Heat shock protein beta-7	hspb7	252	23	-18.9	123
ssa-miR-7a-5p	NM_001173934.1	Heterogeneous nuclear ribonucleoprotein U-like protein 1	hnrl1	987	23	-22.7	105
ssa-miR-7a-5p	NM_001140499.1	High mobility group protein B3	hmgb3	1337	23	-23.5	399
ssa-miR-7a-5p	NM_001279011.1	Histone deacetylase (EC 3.5.1.98)	hda1b	1155	23	-20.2	782
ssa-miR-7a-5p	NM_001130856.1	Homeobox protein HoxA2b (homeobox protein Hox-A2b)	hoxa2b	106	23	-21.4	39
ssa-miR-7a-5p	NM_001141686.1	Inosine-5'-monophosphate dehydrogenase (IMP dehydrogenase) (IMPD) (IMPDH) (EC 1.1.1.205)	impdh2	321	23	-19.7	128
ssa-miR-7a-5p	NM_001173588.1	Integrator complex subunit 10	int10	697	23	-24.8	98
ssa-miR-7a-5p	NM_001173588.1	Integrator complex subunit 10	int10	697	23	-20.1	135
ssa-miR-7a-5p	NM_001173863.1	jagunal homolog 1-A	jgn1a	1755	23	-24.0	175
ssa-miR-7a-5p	NM_001139974.1	Jeltraxin	jelt	633	23	-20.0	193
ssa-miR-7a-5p	NM_001140215.1	Keratin, type II cytoskeletal 8	k2c8	608	23	-18.3	445
ssa-miR-7a-5p	NM_001140420.1	Lens epithelium-derived growth factor (PC4 and SFRS1 interacting protein 1)	psip1	809	23	-22.8	182
ssa-miR-7a-5p	NM_001146459.1	Leptin receptor overlapping transcript-like 1	lerl1	766	23	-22.8	146
ssa-miR-7a-5p	NM_001140542.1	LIM and SH3 domain protein 1	lasp1	1329	23	-22.1	602
ssa-miR-7a-5p	NM_001139636.1	Medium-chain specific acyl-CoA dehydrogenase, mitochondrial (EC 1.3.8.7)	acadm	702	23	-21.1	40
ssa-miR-7a-5p	NM_001141477.1	MICOS complex subunit	apoo	291	23	-29.9	59
ssa-miR-7a-5p	NM_001139657.1	Microtubule-associated protein RP/EB family member 1	mapre1	2218	23	-19.8	1432
ssa-miR-7a-5p	NM_001141490.1	Myosin light polypeptide 6B	myl6b	717	23	-20.8	543
ssa-miR-7a-5p	NM_001173686.1	N-acetyltransferase UNQ2771/PRO7155 homolog (N-alpha-acetyltransferase 60)	natu	1865	23	-23.9	1782
ssa-miR-7a-5p	NM_001139785.1	Nicotinamide-nucleotide adenylyltransferase (EC 2.7.7.1) (EC 2.7.7.18) (Nicotinate-nucleotide adenylyltransferase)	nmna1	862	23	-19.6	164
ssa-miR-7a-5p	NM_001141816.1	Nuclear transcription factor Y subunit alpha (nuclear transcription factor Y, alpha)	nfya	1239	23	-26.8	342
ssa-miR-7a-5p	NM_001141302.1	Phosphatidylethanolamine N-methyltransferase (PEAMT) (PEMT) (EC 2.1.1.17) (EC 2.1.1.71) (Phospholipid methyltransferase) (PLMT)	pemt	463	23	-23.2	157
ssa-miR-7a-5p	NM_001165370.1	Plakophilin-3	pkp3	1286	23	-21.1	412
ssa-miR-7a-5p	NM_001139954.1	Poly [ADP-ribose] polymerase (PARP) (EC 2.4.2.-)	parp3	1192	23	-25.9	185
ssa-miR-7a-5p	NM_001140288.1	Polypyrimidine tract-binding protein 1	ptbp1	1626	23	-23.4	558
ssa-miR-7a-5p	NM_001140679.2	Prefoldin subunit 4	pfd4	703	23	-21.6	354
ssa-miR-7a-5p	NM_001173625.1	Procollagen-proline 4-dioxygenase (EC 1.14.11.2)	p4ha1	1954	23	-19.7	27
ssa-miR-7a-5p	NM_001141025.1	Putative hydroxypyruvate isomerase (EC 5.3.1.22)	hyi	229	23	-31.9	54
ssa-miR-7a-5p	NM_001140489.1	Pyruvate kinase (EC 2.7.1.40)	kpyk	1131	23	-20.2	34
ssa-miR-7a-5p	NM_001173676.1	Queuine tRNA-ribosyltransferase	tgt	2548	23	-22.1	122
ssa-miR-7a-5p	NM_001139881.1	RAS guanyl-releasing protein 2	grp2	2181	23	-22.5	1954
ssa-miR-7a-5p	NM_001140381.1	Receptor expression-enhancing protein	reep3	1433	23	-23.7	1171
ssa-miR-7a-5p	NM_001140568.1	Receptor protein serine/threonine kinase (EC 2.7.11.30)	acv1b	2551	23	-21.0	621
ssa-miR-7a-5p	NM_001139948.1	Regulator of G-protein signaling 7-binding protein B	r7bpb	536	23	-22.8	375
ssa-miR-7a-5p	NM_001141785.1	Replication protein A subunit	rfa1	1472	23	-19.9	1396
ssa-miR-7a-5p	NM_001140521.1	Retinol dehydrogenase 14	rdh14	774	23	-23.0	306
ssa-miR-7a-5p	NM_001141807.1	Rho-related GTP-binding protein RhoB	rhob	1125	23	-24.1	90
ssa-miR-7a-5p	NM_001141327.2	ripply1	ripp1	791	23	-22.0	512
ssa-miR-7a-5p	NM_001139867.1	Serine/threonine-protein kinase (EC 2.7.11.1)	pim3	1485	23	-23.6	501
ssa-miR-7a-5p	NM_001165351.1	Serine/threonine-protein phosphatase 4 regulatory subunit 2-A	p4r2a	2762	23	-23.3	2270
ssa-miR-7a-5p	NM_001146547.1	Sorting nexin-12	snx12	913	23	-23.2	506
ssa-miR-7a-5p	NM_001173639.1	Spartin	spg20	1214	23	-21.8	1062
ssa-miR-7a-5p	NM_001173643.1	Splicing factor, arginine/serine-rich 1	sfrs1	1371	23	-18.7	349
ssa-miR-7a-5p	NM_001141740.1	Sulfatase-modifying factor 2 (sulfatase-modifying factor 2 precursor)	sumf2	1174	23	-18.9	528
ssa-miR-7a-5p	NM_001141353.2	Sulfotransferase (EC 2.8.2.-)	st1s3	390	23	-24.9	68
ssa-miR-7a-5p	NM_001139631.1	Suppressor of defective silencing 3 like (sin3 histone deacetylase corepressor complex component SDS3)	suds3	682	23	-21.9	419
ssa-miR-7a-5p	NM_001139603.1	Synaptogyrin	sng2	1721	23	-28.4	1350
ssa-miR-7a-5p	NM_001139870.1	Syntaxin-3	stx3	1113	23	-21.1	175
ssa-miR-7a-5p	NM_001141716.1	Syntaxin-binding protein 6	stxb6	2035	23	-21.9	374
ssa-miR-7a-5p	NM_001128603.1	T-cell surface antigen T4/Leu-3 (T-cell surface glycoprotein CD4)	cd4	575	23	-19.4	283
ssa-miR-7a-5p	NM_001146408.1	T-cell surface antigen T4/Leu-3 (T-cell surface glycoprotein CD4)	cd4	521	23	-19.4	283
ssa-miR-7a-5p	NM_001165399.1	Thioredoxin domain-containing protein 1	txnd1	1248	23	-20.7	773
ssa-miR-7a-5p	NM_001123691.1	Toll-like leucine-rich repeat protein (toll-like leucine-rich repeat precursor)	tl/lrr	258	23	-21.3	194
ssa-miR-7a-5p	NM_001279107.1	Transmembrane protein 18	tmm18	598	23	-26.8	221
ssa-miR-7a-5p	NM_001173594.1	Transmembrane protein 34	tmm34	1363	23	-18.8	1148
ssa-miR-7a-5p	NM_001165361.1	Transmembrane protein 56-B	tm56b	2891	23	-22.5	952
ssa-miR-7a-5p	NM_001173804.1	U2 snRNP auxiliary factor large subunit	u2af2	767	23	-19.5	585
ssa-miR-7a-5p	NM_001139667.1	Vacuolar protein sorting-associated protein 28 homolog	vps28	1066	23	-19.1	228
ssa-miR-7a-5p	NM_001140285.1	Vacuolar protein sorting-associated protein 41 homolog	vps41	1393	23	-23.0	726
ssa-miR-7a-5p	NM_001140285.1	Vacuolar protein sorting-associated protein 41 homolog	vps41	1393	23	-21.0	266
ssa-miR-7a-5p	NM_001139895.1	Xaa-Pro aminopeptidase 3 (xaa-Pro aminopeptidase 3 isoform X1)	xpp3	434	23	-21.5	288
ssa-miR-7a-5p	NM_001141165.2	Zinc finger protein 451	zn451	439	23	-20.7	180

## Sheet: miR-731-5p
miRNA	Target gene accession	Protein names	Gene symbol	Target sequence (3' UTR) length	miRNA sequence length	Minimal-free-energy (Kcal)	Position in 3' UTR that miRNA targeted
ssa-miR-731-5p	NM_001139622.1	2-(3-amino-3-carboxypropyl)histidine synthase subunit 2 (EC 2.5.1.108)	dph2l	330	23	-18.1	189
ssa-miR-731-5p	NM_001139749.1	26S proteasome non-ATPase regulatory subunit 7 like 1	LOC100194665	477	23	-25.4	114
ssa-miR-731-5p	NM_001139627.1	55 kDa erythrocyte membrane protein (Membrane protein, palmitoylated 1)	mpp1	481	23	-24.4	368
ssa-miR-731-5p	NM_001141015.1	60S ribosomal protein L39	rl39	509	23	-26.3	34
ssa-miR-731-5p	NM_001140536.1	6-phosphofructo-2-kinase (EC 2.7.1.105) (EC 3.1.3.46) (Fructose-2,6-bisphosphatase)	f264	347	23	-19.1	44
ssa-miR-731-5p	NM_001141280.1	Actin-related protein 2/3 complex subunit 5	arpc5	883	23	-18.2	379
ssa-miR-731-5p	NM_001139898.1	Alanine aminotransferase 2-like	alat2	626	23	-19.3	360
ssa-miR-731-5p	NM_001141568.1	Allograft inflammatory factor 1	aif1	346	23	-19.8	235
ssa-miR-731-5p	NM_001173921.1	alpha-1,2-Mannosidase (EC 3.2.1.-)	edem1	1527	23	-24.4	353
ssa-miR-731-5p	NM_001173921.1	alpha-1,2-Mannosidase (EC 3.2.1.-)	edem1	1527	23	-22.0	330
ssa-miR-731-5p	NM_001141677.1	AMP deaminase (EC 3.5.4.6)	ampd1	479	23	-19.3	389
ssa-miR-731-5p	NM_001141409.1	Antigen KI-67	ki67	652	23	-24.2	420
ssa-miR-731-5p	NM_001123632.1	Antithrombin-III (Serpin C1)	Serpinc1	126	23	-18.2	11
ssa-miR-731-5p	NM_001140405.2	antizyme inhibitor 1	azin1	975	23	-20.8	640
ssa-miR-731-5p	NM_001141777.1	AP3A hydrolase (EC 3.6.1.29) (Ectonucleotide pyrophosphatase/phosphodiesterase family member 4)	enpp4	1635	23	-21.4	135
ssa-miR-731-5p	NM_001141651.1	Ataxin-7-like protein 3 (SAGA-associated factor 11 homolog)	at7l3	2858	23	-20.5	2785
ssa-miR-731-5p	NM_001139711.1	ATP synthase lipid-binding protein (ATPase protein 9) (ATPase subunit c)	atp5g3	760	23	-18.6	68
ssa-miR-731-5p	NM_001141235.1	Avidin-related protein 3	avr3	207	23	-20.9	144
ssa-miR-731-5p	NM_001141679.1	BCL2/adenovirus E1B interacting protein 3-like	bnip3l	1928	23	-19.9	988
ssa-miR-731-5p	NM_001146449.1	C11orf74 homolog (CK074 protein)	ck074	94	23	-33.4	19
ssa-miR-731-5p	NM_001126231.1	Calcium polyvalent cation receptor 1 (extracellular calcium-sensing receptor isoform X1)	casr	954	23	-21.4	832
ssa-miR-731-5p	NM_001123571.1	Calcium polyvalent cation receptor 2 (calcium polyvalent cation receptor 2 precursor)	casr	956	23	-21.4	832
ssa-miR-731-5p	NM_001123685.1	Calcium polyvalent cation receptor 3	casr	1109	23	-21.4	947
ssa-miR-731-5p	NM_001173743.1	Canopy 4 (protein canopy 4 precursor)	cnpy4	1771	23	-19.4	1473
ssa-miR-731-5p	NM_001140886.1	Carboxypeptidase A1 (Carboxypeptidase A1 precursor) (carboxypeptidase A1-like)	cbpa1	140	23	-19.9	17
ssa-miR-731-5p	NM_001140206.1	Cathepsin F (Cathepsin F precursor) (cathepsin W isoform X1)	catf	767	23	-18.8	350
ssa-miR-731-5p	NM_001140518.1	C-C chemokine receptor type 9	ccr9	1090	23	-24.9	864
ssa-miR-731-5p	NM_001141046.2	CD209 antigen-like protein D	c209d	492	23	-21.1	429
ssa-miR-731-5p	NM_001173677.1	CDK5 regulatory subunit-associated protein 1-like 1 (EC 2.8.4.5) (Threonylcarbamoyladenosine tRNA methylthiotransferase) (tRNA-t(6)A37 methylthiotransferase)	cdkal	958	23	-18.8	842
ssa-miR-731-5p	NM_001139869.1	Choline/ethanolaminephosphotransferase 1	cept1	1898	23	-19.4	557
ssa-miR-731-5p	NM_001173695.1	Clathrin interactor 1	epn4	1079	23	-24.4	204
ssa-miR-731-5p	NM_001140234.1	Coatomer subunit gamma	copg2	386	23	-29.9	278
ssa-miR-731-5p	NM_001140410.1	Coiled-coil domain-containing protein 106	cc106	2101	23	-19.2	600
ssa-miR-731-5p	NM_001141393.1	Coiled-coil domain-containing protein 127	cc127	453	23	-19.4	395
ssa-miR-731-5p	NM_001140314.1	Copper Chaperone for Superoxide dismutase	ccs	1122	23	-20.8	517
ssa-miR-731-5p	NM_001140493.1	C-X-C chemokine receptor type 3	cxcr3	1158	23	-24.9	75
ssa-miR-731-5p	NM_001140493.1	C-X-C chemokine receptor type 3	cxcr3	1158	23	-20.8	462
ssa-miR-731-5p	NM_001141757.1	Cytoplasmic dynein 1 intermediate chain 2 (cytoplasmic dynein 1 intermediate chain 2 isoform X2)	dc1i2	939	23	-18.9	808
ssa-miR-731-5p	NM_001141179.1	DNA replication complex GINS protein PSF3	psf3	153	23	-22.0	15
ssa-miR-731-5p	NM_001140547.1	DNA-(apurinic or apyrimidinic site) lyase (EC 4.2.99.18)	ogg1	550	23	-18.0	336
ssa-miR-731-5p	NM_001140370.1	DnaJ homolog subfamily B member 12	djb12	989	23	-24.1	228
ssa-miR-731-5p	NM_001141810.1	E3 ubiquitin-protein ligase RNF13 isoform X1 (RING finger protein 13)	rnf13	1724	23	-18.1	197
ssa-miR-731-5p	NM_001165346.1	Egl nine homolog 2	egln2	1907	23	-24.5	1014
ssa-miR-731-5p	NM_001140030.1	Endothelin B receptor-like protein 2 (Endothelin B receptor-like protein 2 precursor)	etbr2	914	23	-18.5	644
ssa-miR-731-5p	NM_001140786.2	FAM100A	f100a	882	23	-18.7	305
ssa-miR-731-5p	NM_001173893.1	FAM101B	f101b	1243	23	-20.9	880
ssa-miR-731-5p	NM_001139878.1	Fibroblast growth factor (FGF)	fgf13	1730	23	-19.8	1033
ssa-miR-731-5p	NM_001139878.1	Fibroblast growth factor (FGF)	fgf13	1730	23	-18.1	445
ssa-miR-731-5p	NM_001165327.1	Fibroblast growth factor (FGF)	fgf12	2373	23	-20.3	1548
ssa-miR-731-5p	NM_001140436.1	Friend leukemia integration 1 transcription factor	fli1	590	23	-19.8	482
ssa-miR-731-5p	NM_001165303.1	Gamma-tubulin complex component	gcp2	1765	23	-19.5	984
ssa-miR-731-5p	NM_001173868.1	Gamma-tubulin complex component	gcp4	712	23	-27.3	93
ssa-miR-731-5p	NM_001140356.1	Ganglioside GM2 activator (Ganglioside GM2 activator precursor)	sap3	1161	23	-21.4	627
ssa-miR-731-5p	NM_001139813.1	Glucosidase 2 subunit beta (Glucosidase II subunit beta)	glu2b	506	23	-21.6	332
ssa-miR-731-5p	NM_001141247.1	Glutaredoxin-1 (glutaredoxin-1 isoform X1)	glrx1	265	23	-20.1	55
ssa-miR-731-5p	NM_001173721.1	GTPase KRas (GTPase KRas isoform X1)	rask	2855	23	-20.1	1282
ssa-miR-731-5p	NM_001141789.1	GTP-binding protein SAR1a	sar1a	1499	23	-20.2	559
ssa-miR-731-5p	NM_001140278.1	HBS1-like protein	hbs1l	293	23	-21.1	100
ssa-miR-731-5p	NM_001139906.1	HCLS1-associated protein X-1	hax1	1313	23	-18.5	668
ssa-miR-731-5p	NM_001141684.1	Heat shock protein 70 isoform 3 (heat shock protein 70)	hsp70-3	246	23	-18.6	79
ssa-miR-731-5p	NM_001173907.1	HGV2 (HGV2 protein) (HGV2 protein isoform X2)	hgv2	127	23	-21.4	54
ssa-miR-731-5p	NM_001279038.1	Histone deacetylase complex subunit SAP30L	sp30l	1836	23	-19.6	1589
ssa-miR-731-5p	NM_001139566.1	Homeobox protein	hoxa9ab	324	23	-19.4	245
ssa-miR-731-5p	NM_001139539.1	Homeobox protein HoxC10ba	hoxc10ba	415	23	-21.5	310
ssa-miR-731-5p	NM_001141683.1	Hydroxysteroid dehydrogenase like 2 (hydroxysteroid dehydrogenase-like protein 2)	hsdl2	368	23	-24.2	199
ssa-miR-731-5p	NM_001141683.1	Hydroxysteroid dehydrogenase like 2 (hydroxysteroid dehydrogenase-like protein 2)	hsdl2	368	23	-22.0	264
ssa-miR-731-5p	NM_001140002.1	Integrin-linked protein kinase	ilk	1608	23	-23.4	1007
ssa-miR-731-5p	NM_001139982.1	Interferon regulatory factor 4 (interferon regulatory factor 4 isoform X1)	irf4	731	23	-18.1	639
ssa-miR-731-5p	NM_001136548.1	Interferon regulatory factor 7	irf7	730	23	-19.3	376
ssa-miR-731-5p	NM_001140137.1	Interferon-related Developmental regulator 1	ifrd1	913	23	-20.2	762
ssa-miR-731-5p	NM_001140169.1	Interleukin-13 receptor alpha-2 chain (Interleukin-13 receptor alpha-2 chain precursor)	i13r2	1398	23	-19.1	72
ssa-miR-731-5p	NM_001141500.2	Lectin (Lectin precursor)	leca	309	23	-20.6	146
ssa-miR-731-5p	NM_001136546.1	LIM/homeobox protein Lhx3 (Lim homeobox protein 3)	lhx3	1141	23	-20.4	540
ssa-miR-731-5p	NM_001146567.1	Lin-37 homolog (protein lin-37 homolog)	lin37	561	23	-20.8	347
ssa-miR-731-5p	NM_001140961.1	LSM domain-containing protein 1	lsmd1	304	23	-20.4	107
ssa-miR-731-5p	NM_001123555.1	Lutropin-choriogonadotropic hormone receptor	lh-r	263	23	-20.9	196
ssa-miR-731-5p	NM_001165385.1	Macrosialin (Macrosialin precursor)	cd68	2130	23	-18.4	285
ssa-miR-731-5p	NM_001141913.1	Major facilitator superfamily domain-containing protein 5 (Molybdate transporter 2 homolog) (Molybdate-anion transporter)	mfsd5	1015	23	-20.6	842
ssa-miR-731-5p	NM_001141191.1	Mediator of RNA polymerase II transcription subunit 7	med7	415	23	-20.7	279
ssa-miR-731-5p	NM_001146359.1	Membrane-associated progesterone receptor component 1	pgrc1	888	23	-18.5	820
ssa-miR-731-5p	NM_001140730.1	Methylated-DNA--protein-cysteine methyltransferase	mgmt	983	23	-21.0	453
ssa-miR-731-5p	NM_001140053.1	Methylthioribulose-1-phosphate dehydratase (MTRu-1-P dehydratase) (EC 4.2.1.109) (APAF1-interacting protein homolog)	APIP	1545	23	-25.9	1309
ssa-miR-731-5p	NM_001140326.1	Monocyte to macrophage differentiation protein	paqrb	1481	23	-23.6	987
ssa-miR-731-5p	NM_001173966.1	NEDD8-conjugating enzyme UBE2F (NEDD8-conjugating enzyme UBE2F isoform X1)	ube2f	1728	23	-19.4	1342
ssa-miR-731-5p	NM_001139666.1	Nuclear apoptosis-inducing factor 1	LOC100194580	811	23	-20.2	248
ssa-miR-731-5p	NM_001140148.1	Nucleophosmin	npm	851	23	-18.2	622
ssa-miR-731-5p	NM_001140204.1	P2X purinoceptor	p2rx4	1194	23	-19.9	193
ssa-miR-731-5p	NM_001141720.1	p53 apoptosis effector related to PMP-22	perp	1788	23	-23.6	1512
ssa-miR-731-5p	NM_001140424.1	Peptidylprolyl isomerase (EC 5.2.1.8)	fkbp4	2219	23	-26.0	875
ssa-miR-731-5p	NM_001140424.1	Peptidylprolyl isomerase (EC 5.2.1.8)	fkbp4	2219	23	-24.2	2053
ssa-miR-731-5p	NM_001139981.1	Peroxisome assembly protein 10 (peroxisome biogenesis factor 10)	pex10	988	23	-22.9	496
ssa-miR-731-5p	NM_001140149.1	Phenylalanine--tRNA ligase (EC 6.1.1.20)	syfa	500	23	-18.9	45
ssa-miR-731-5p	NM_001140803.2	Phosphatidylinositol-glycan biosynthesis class X protein	pigx	170	23	-18.5	132
ssa-miR-731-5p	NM_001146527.1	Pleiotrophic factor-alpha-1 (Pleiotrophic factor-alpha-1 precursor)	pta1	780	23	-23.0	194
ssa-miR-731-5p	NM_001173865.1	Post-proline cleaving enzyme (EC 3.4.21.26) (Prolyl endopeptidase)	ppce	462	23	-22.6	221
ssa-miR-731-5p	NM_001123670.1	POU domain protein	pit-1	457	23	-22.0	367
ssa-miR-731-5p	NM_001141481.1	PRKR-interacting protein 1 homolog	pkri1	486	23	-18.4	407
ssa-miR-731-5p	NM_001173765.1	Probable G-protein coupled receptor 132	gp132	1598	23	-20.4	654
ssa-miR-731-5p	NM_001173906.1	Probable tRNA N6-adenosine threonylcarbamoyltransferase (EC 2.3.1.234) (O-sialoglycoprotein endopeptidase) (t(6)A37 threonylcarbamoyladenosine biosynthesis protein GCP) (tRNA threonylcarbamoyladenosine biosynthesis protein GCP)	gcp	675	23	-19.8	46
ssa-miR-731-5p	NM_001141847.1	Pyroglutamyl-peptidase I (EC 3.4.19.3)	pgpi	598	23	-19.2	480
ssa-miR-731-5p	NM_001173676.1	Queuine tRNA-ribosyltransferase	tgt	2548	23	-24.1	2079
ssa-miR-731-5p	NM_001139985.1	RanBP-type and C3HC4-type zinc finger-containing protein 1 (EC 2.3.2.31)	ub7i3	1144	23	-24.0	45
ssa-miR-731-5p	NM_001139881.1	RAS guanyl-releasing protein 2	grp2	2181	23	-20.2	760
ssa-miR-731-5p	NM_001141893.1	Receptor activity-modifying protein 3 (Receptor activity-modifying protein 3 precursor)	ramp3	601	23	-20.4	113
ssa-miR-731-5p	NM_001140957.1	Receptor expression-enhancing protein	reep5	624	23	-22.0	138
ssa-miR-731-5p	NM_001173705.1	Receptor-type tyrosine-protein phosphatase-like N	ptprn	727	23	-19.9	307
ssa-miR-731-5p	NM_001140259.1	Rho-related GTP-binding protein RhoE	rnd3	1354	23	-20.3	1205
ssa-miR-731-5p	NM_001140739.1	RING-box protein 2	rbx2	307	23	-18.0	206
ssa-miR-731-5p	NM_001140177.1	RNA helicase (EC 3.6.4.13)	dhx58	782	23	-20.4	155
ssa-miR-731-5p	NM_001140315.1	RNA-binding protein Musashi homolog 2	msi2h	2224	23	-19.4	326
ssa-miR-731-5p	NM_001139935.1	RWD domain-containing protein 4A	rwdd4	850	23	-23.4	436
ssa-miR-731-5p	NM_001139935.1	RWD domain-containing protein 4A	rwdd4	850	23	-22.1	223
ssa-miR-731-5p	NM_001140425.1	Serine protease 23 (Serine protease 23 precursor)	prs23	1052	23	-26.7	417
ssa-miR-731-5p	NM_001140256.1	Serine/threonine-protein kinase receptor (EC 2.7.11.30)	tgfr2	989	23	-19.7	128
ssa-miR-731-5p	NM_001139689.1	small Ubiquitin-related modifier 1	sumo1	427	23	-19.6	191
ssa-miR-731-5p	NM_001140406.1	Solute carrier family 35 member B1	s35b1	821	23	-23.2	4
ssa-miR-731-5p	NM_001165304.1	Sorting nexin-11 (sorting nexin-11 isoform X1)	snx11	1811	23	-29.6	683
ssa-miR-731-5p	NM_001165371.1	StAR-related lipid transfer protein 5 (stAR-related lipid transfer protein 5-like)	star5	3237	23	-19.4	2032
ssa-miR-731-5p	NM_001173962.1	START domain-containing protein 3 (StAR-related lipid transfer protein 3)	star3	1391	23	-24.2	56
ssa-miR-731-5p	NM_001195819.1	Sterol regulatory element-binding protein 2	srebf2	1405	23	-19.9	323
ssa-miR-731-5p	NM_001173949.1	Synaptosomal-associated protein	sn25a	1520	23	-19.8	427
ssa-miR-731-5p	NM_001173843.1	Syntaxin-16	stx16	989	23	-18.3	262
ssa-miR-731-5p	NM_001173811.1	TFG (protein TFG) (protein TFG isoform X1)	tfg	1214	23	-18.3	915
ssa-miR-731-5p	NM_001173598.1	TNF receptor-associated factor	traf4	2016	23	-18.9	1179
ssa-miR-731-5p	NM_001123691.1	Toll-like leucine-rich repeat protein (toll-like leucine-rich repeat precursor)	tl/lrr	258	23	-20.7	14
ssa-miR-731-5p	NM_001140261.1	Transcobalamin-2 (Transcobalamin-2 precursor)	tco2	427	23	-20.5	20
ssa-miR-731-5p	NM_001173644.1	Transcription factor SOX	sox4	1693	23	-24.3	74
ssa-miR-731-5p	NM_001140248.1	transcription initiation factor TFIID subunit 7	taf7	320	23	-18.8	93
ssa-miR-731-5p	NM_001165407.1	Translocating chain-associated membrane protein	tr1l1	2415	23	-18.5	400
ssa-miR-731-5p	NM_001140595.1	Transmembrane 4 L6 family member 1 (transmembrane 4 L6 family member 1 isoform X2)	t4s1	486	23	-21.1	312
ssa-miR-731-5p	NM_001140584.1	Transmembrane protein 69	tmm69	275	23	-21.2	217
ssa-miR-731-5p	NM_001173858.1	Tryparedoxin	typx	948	23	-21.5	630
ssa-miR-731-5p	NM_001140492.1	Tubulin-folding cofactor B	tbcb	1817	23	-26.7	85
ssa-miR-731-5p	NM_001140987.1	Tubulin-specific chaperone A	tbca	927	23	-19.1	523
ssa-miR-731-5p	NM_001141814.1	Ubiquitin carboxyl-terminal hydrolase (EC 3.4.19.12)	ubp5	711	23	-23.2	179
ssa-miR-731-5p	NM_001140466.1	Ubiquitin-conjugating enzyme E2 G1	ub2g1	3055	23	-18.0	1297
ssa-miR-731-5p	NM_001139625.1	Ubiquitin-conjugating enzyme E2 G1 (Ubiquitin-conjugating enzyme E2G 1) (EC 6.3.2.19) (ubiquitin-conjugating enzyme E2G 1 isoform X1)	ube2g1	1242	23	-21.1	752
ssa-miR-731-5p	NM_001146601.1	Vacuolar ATP synthase subunit e 2	va0e2	697	23	-20.7	548
ssa-miR-731-5p	NM_001141746.1	Vacuolar proton pump subunit B (V-ATPase subunit B) (Vacuolar proton pump subunit B)	vatb2	880	23	-25.9	472
ssa-miR-731-5p	NM_001165390.1	Vesicular inhibitory amino acid transporter	viaat	975	23	-19.5	622
ssa-miR-731-5p	NM_001140475.1	Vimentin	vime	573	23	-22.8	336
ssa-miR-731-5p	NM_001252349.1	Voltage-dependent anion-selective channel protein 2	vdac2	1115	23	-22.0	941
ssa-miR-731-5p	NM_001173778.1	Wilms tumor protein	wt1	1214	23	-22.1	975
ssa-miR-731-5p	NM_001173793.1	Zinc finger protein 135	zn135	1106	23	-20.5	740
ssa-miR-731-5p	NM_001141044.1	Zinc finger protein 706	zn706	1104	23	-24.0	438

## Sheet: miR-27d-2-5p
miRNA	Target gene accession	Protein names	Gene symbol	Target sequence (3' UTR) length	miRNA sequence length	Minimal-free-energy (Kcal)	Position in 3' UTR that miRNA targeted
ssa-miR-27d-2-5p	NM_001165384.1	activating Signal cointegrator 1 complex subunit 2 (activating signal cointegrator 1 complex subunit 2 isoform X1)	ascc2	1035	23	-23.3	322
ssa-miR-27d-2-5p	NM_001165395.1	Asparaginyl endopeptidase (EC 3.4.22.34) (Legumain) (Protease, cysteine 1)	lgmn	2613	23	-20.2	620
ssa-miR-27d-2-5p	NM_001139613.1	Biogenesis of lysosome-related organelles complex 1 subunit 1	bloc1s1	1437	23	-18.0	253
ssa-miR-27d-2-5p	NM_001139885.1	C3orf58 (CC058 protein precursor)	cc058	585	23	-21.8	33
ssa-miR-27d-2-5p	NM_001141681.1	Calsequestrin	LOC100196652	779	23	-20.6	418
ssa-miR-27d-2-5p	NM_001140506.1	Complement C1q tumor necrosis factor-related protein 5 (Complement C1q tumor necrosis factor-related protein 5 precursor) (complement C1q tumor necrosis factor-related protein 5 isoform X1)	c1qt5	688	23	-22.5	404
ssa-miR-27d-2-5p	NM_001173944.1	Copper transporter	copt1	2065	23	-24.2	1945
ssa-miR-27d-2-5p	NM_001140184.1	Docking protein 2	dok2	430	23	-20.8	383
ssa-miR-27d-2-5p	NM_001140209.1	Dr1-associated corepressor	drap1	1378	23	-21.2	322
ssa-miR-27d-2-5p	NM_001141810.1	E3 ubiquitin-protein ligase RNF13 isoform X1 (RING finger protein 13)	rnf13	1724	23	-23.8	1569
ssa-miR-27d-2-5p	NM_001173903.1	EF-hand domain-containing protein D2	efhd2	1834	23	-18.8	267
ssa-miR-27d-2-5p	NM_001141281.1	ESCRT-II complex subunit VPS25 (Vacuolar protein-sorting-associated protein 25)	vps25	836	23	-18.1	557
ssa-miR-27d-2-5p	NM_001173727.1	gamma-glutamyltransferase 5 (EC 2.3.2.2)	ggt5	858	23	-19.7	761
ssa-miR-27d-2-5p	NM_001173837.1	glycosylated lysosomal membrane protein precursor	ca085	1482	23	-25.1	12
ssa-miR-27d-2-5p	NM_001140527.1	Golgi reassembly-stacking protein 2	gors2	834	23	-18.9	679
ssa-miR-27d-2-5p	NM_001139906.1	HCLS1-associated protein X-1	hax1	1313	23	-21.3	508
ssa-miR-27d-2-5p	NM_001139530.1	Homeobox protein HoxC4aa	hoxc4aa	468	23	-24.0	94
ssa-miR-27d-2-5p	NM_001140564.1	Hydroxyacylglutathione hydrolase	glo2	3255	23	-18.7	1359
ssa-miR-27d-2-5p	NM_001173754.1	Integral membrane protein DGCR2/IDD	idd	700	23	-19.4	521
ssa-miR-27d-2-5p	NM_001141098.3	Kynurenine formamidase (KFA) (KFase) (EC 3.5.1.9) (Arylformamidase) (N-formylkynurenine formamidase) (FKF)	afmid	261	23	-21.1	216
ssa-miR-27d-2-5p	NM_001140420.1	Lens epithelium-derived growth factor (PC4 and SFRS1 interacting protein 1)	psip1	809	23	-25.8	670
ssa-miR-27d-2-5p	NM_001139986.1	LIM domain transcription factor LMO4.1	lmo41	1484	23	-21.4	313
ssa-miR-27d-2-5p	NM_001139924.1	N-acylneuraminate cytidylyltransferase (EC 2.7.7.43)	neua	1128	23	-22.6	461
ssa-miR-27d-2-5p	NM_001141087.1	NudC domain-containing protein 2	nudc2	622	23	-19.2	39
ssa-miR-27d-2-5p	NM_001146445.1	phosphatase 1 regulatory subunit 1C	ppr1c	565	23	-29.8	522
ssa-miR-27d-2-5p	NM_001140032.1	Polypyrimidine tract-binding protein 2	ptbp2	1495	23	-19.2	233
ssa-miR-27d-2-5p	NM_001139670.1	Proteasome inhibitor PI31 subunit	psmf1	845	23	-22.5	793
ssa-miR-27d-2-5p	NM_001146453.1	Ran-binding protein 3	ranb3	854	23	-25.4	409
ssa-miR-27d-2-5p	NM_001140957.1	Receptor expression-enhancing protein	reep5	624	23	-22.1	458
ssa-miR-27d-2-5p	NM_001140840.1	Serine/threonine-protein kinase VRK1 (EC 2.7.11.1)	vrk1	204	23	-19.1	149
ssa-miR-27d-2-5p	NM_001165381.1	SH2/SH3 adaptor crk (adapter molecule crk)	crk	2925	23	-23.1	1234
ssa-miR-27d-2-5p	NM_001140189.1	Spondin-2 (Spondin-2 precursor)	spon2	1516	23	-20.8	1440
ssa-miR-27d-2-5p	NM_001146379.1	Thioredoxin domain-containing protein 12 (EC 1.8.4.2)	txd12	918	23	-19.1	259
ssa-miR-27d-2-5p	NM_001165312.1	Thromboxane-A synthase	thas	762	23	-18.2	500
ssa-miR-27d-2-5p	NM_001165365.1	Tyrosine phosphatase type IVA 1 (protein tyrosine phosphatase type IVA 1)	tp4a1	1025	23	-18.1	595
ssa-miR-27d-2-5p	NM_001140466.1	Ubiquitin-conjugating enzyme E2 G1	ub2g1	3055	23	-22.4	1373
ssa-miR-27d-2-5p	NM_001140707.1	UBX domain-containing protein 6	ubxd6	229	23	-19.4	98
ssa-miR-27d-2-5p	NM_001173778.1	Wilms tumor protein	wt1	1214	23	-18.0	725
ssa-miR-27d-2-5p	NM_001173795.1	Zinc transporter ZIP13 (Zinc transporter ZIP13 precursor)	s39ad	989	23	-19.4	90

## Sheet: miR-27b-3p
miRNA	Target gene accession	Protein names	Gene symbol	Target sequence (3' UTR) length	miRNA sequence length	Minimal-free-energy (Kcal)	Position in 3' UTR that miRNA targeted
ssa-miR-27b-3p	NM_001165410.1	2',3'-cyclic-nucleotide 3'-phosphodiesterase (EC 3.1.4.37)	cn37	1094	21	-20.7	695
ssa-miR-27b-3p	NM_001139737.1	40S ribosomal protein S23	rs23	42	21	-18.8	1
ssa-miR-27b-3p	NM_001140596.1	40S ribosomal protein S30	ubim	206	21	-26.8	108
ssa-miR-27b-3p	NM_001139627.1	55 kDa erythrocyte membrane protein (Membrane protein, palmitoylated 1)	mpp1	481	21	-23.2	307
ssa-miR-27b-3p	NM_001173759.1	Abhydrolase domain-containing protein FAM108B1 (abhydrolase domain-containing protein FAM108B1 isoform X1) (alpha/beta hydrolase domain-containing protein 17B)	f108b	782	21	-18.9	23
ssa-miR-27b-3p	NM_001139782.1	Acyl-protein thioesterase 2 (acyl-protein thioesterase 2 isoform X2)	lypa2	2067	21	-20.5	4
ssa-miR-27b-3p	NM_001140375.1	Adenosylhomocysteinase (EC 3.3.1.1)	ahcy	687	21	-22.4	522
ssa-miR-27b-3p	NM_001142321.1	Adenosylhomocysteinase (EC 3.3.1.1)	SAHHB	665	21	-22.4	522
ssa-miR-27b-3p	NM_001139705.1	Adenylosuccinate synthetase isozyme 1 (AMPSase 1) (AdSS 1) (EC 6.3.4.4) (Adenylosuccinate synthetase, basic isozyme) (Adenylosuccinate synthetase, muscle isozyme) (M-type adenylosuccinate synthetase) (IMP--aspartate ligase 1)	adssl1	1212	21	-21.4	1081
ssa-miR-27b-3p	NM_001140197.1	Adenylosuccinate synthetase isozyme 1 (AMPSase 1) (AdSS 1) (EC 6.3.4.4) (Adenylosuccinate synthetase, basic isozyme) (Adenylosuccinate synthetase, muscle isozyme) (M-type adenylosuccinate synthetase) (IMP--aspartate ligase 1)	pura1	924	21	-21.0	810
ssa-miR-27b-3p	NM_001140255.1	Adipocyte plasma membrane-associated protein	apmap	1099	21	-20.3	269
ssa-miR-27b-3p	NM_001140477.1	ADP-ribosylation factor-like protein 4C	arl4c	814	21	-23.0	378
ssa-miR-27b-3p	NM_001146368.1	ADP-ribosylation factor-like protein 5A	arl5a	534	21	-20.6	196
ssa-miR-27b-3p	NM_001146608.1	Aldehyde dehydrogenase family 9 member A1-B	a9a1b	439	21	-26.8	55
ssa-miR-27b-3p	NM_001140387.1	Alkylated DNA repair protein alkB homolog 7	alkb7	1148	21	-19.0	16
ssa-miR-27b-3p	NM_001141869.1	Alkylcobalamin:glutathione S-alkyltransferase (EC 1.16.1.6) (EC 2.5.1.151) (CblC) (Cyanocobalamin reductase (cyanide-eliminating)) (Cyanocobalamin reductase / alkylcobalamin dealkylase) (Methylmalonic aciduria and homocystinuria type C protein)	mmac	321	21	-23.6	147
ssa-miR-27b-3p	NM_001140238.1	Alpha-N-acetylgalactosaminide alpha-2,6-sialyltransferase 6	sia7f	1433	21	-20.4	152
ssa-miR-27b-3p	NM_001165326.1	Anoctamin	tm16h	715	21	-22.4	548
ssa-miR-27b-3p	NM_001173652.1	Arylsulfatase B (Arylsulfatase B precursor)	arsb	854	21	-18.1	694
ssa-miR-27b-3p	NM_001141739.1	Aspartate aminotransferase (EC 2.6.1.1)	aatc	1919	21	-22.6	1214
ssa-miR-27b-3p	NM_001140539.1	Aspartate--tRNA ligase, cytoplasmic (EC 6.1.1.12) (Aspartyl-tRNA synthetase)	sydc	619	21	-26.5	88
ssa-miR-27b-3p	NM_001140454.1	Beta-4C adrenergic receptor	adb4c	603	21	-20.7	241
ssa-miR-27b-3p	NM_001139685.1	Betaine-homocysteine methyltransferase (betaine--homocysteine S-methyltransferase 1) (EC 2.1.1.5)	bhmt	682	21	-18.9	523
ssa-miR-27b-3p	NM_001139613.1	Biogenesis of lysosome-related organelles complex 1 subunit 1	bloc1s1	1437	21	-24.8	49
ssa-miR-27b-3p	NM_001140451.1	Butyrate response factor 1	tisb	1127	21	-18.7	520
ssa-miR-27b-3p	NM_001140269.1	Butyrate response factor 2	tisd	1543	21	-19.3	1037
ssa-miR-27b-3p	NM_001146387.1	C10orf57 homolog (CJ057 protein)	cj057	749	21	-21.5	199
ssa-miR-27b-3p	NM_001140829.1	C10orf58 homolog (CJ058 protein)	cj058	384	21	-21.2	16
ssa-miR-27b-3p	NM_001141246.2	C14orf138 (CN138 protein)	cn138	622	21	-20.9	178
ssa-miR-27b-3p	NM_001141219.1	C16orf52 homolog B (CP52B protein)	cp52b	679	21	-20.9	251
ssa-miR-27b-3p	NM_001146412.1	C17orf67 homolog (CQ067 protein precursor)	cq067	712	21	-21.6	380
ssa-miR-27b-3p	NM_001140461.1	C3orf32 (CC032 protein)	cc032	713	21	-21.7	669
ssa-miR-27b-3p	NM_001139688.1	C6orf72 homolog (Si:dkey-15j16.2-like) (si:dkey-15j16.2-like precursor)	cf072	776	21	-22.3	323
ssa-miR-27b-3p	NM_001146440.1	C9orf46 (CI046 protein)	ci046	776	21	-20.8	194
ssa-miR-27b-3p	NM_001173560.1	Calpain small subunit 1 (EC 3.4.22.17)	capns1	592	21	-20.4	131
ssa-miR-27b-3p	NM_001140160.1	Calsequestrin	casq1	512	21	-18.8	264
ssa-miR-27b-3p	NM_001139992.1	Carboxylic ester hydrolase (EC 3.1.1.-)	pnba	1148	21	-20.0	333
ssa-miR-27b-3p	NM_001140384.1	Casein kinase I isoform epsilon (casein kinase I isoform epsilon isoform X1)	kc1e	2583	21	-21.7	553
ssa-miR-27b-3p	NM_001140302.1	Catalase (EC 1.11.1.6)	cata	1687	21	-21.7	557
ssa-miR-27b-3p	NM_001123618.1	C-C motif chemokine	LOC100136511	461	21	-21.0	176
ssa-miR-27b-3p	NM_001139914.1	CD226 antigen (CD226 antigen precursor)	cd226	1302	21	-18.5	918
ssa-miR-27b-3p	NM_001173895.1	CDP-diacylglycerol--glycerol-3-phosphate 3-phosphatidyltransferase (EC 2.7.8.5)	pgs1	530	21	-20.1	283
ssa-miR-27b-3p	NM_001140089.1	C-ets-2 (protein C-ets-2)	ets2	1557	21	-24.0	455
ssa-miR-27b-3p	NM_001173971.1	Cisplatin resistance-associated overexpressed protein	crop	668	21	-21.0	126
ssa-miR-27b-3p	NM_001140771.1	Coiled-coil domain containing 124 (Coiled-coil domain-containing protein 124) (coiled-coil domain-containing protein 124 isoform X1)	ccdc124	350	21	-21.1	208
ssa-miR-27b-3p	NM_001140410.1	Coiled-coil domain-containing protein 106	cc106	2101	21	-28.4	1087
ssa-miR-27b-3p	NM_001140793.1	Coiled-coil domain-containing protein 93	ccd93	472	21	-21.5	187
ssa-miR-27b-3p	NM_001139942.1	Cold shock domain-containing protein C2 (cold shock domain-containing protein C2 isoform X1)	csdc2	1207	21	-18.8	503
ssa-miR-27b-3p	NM_001140506.1	Complement C1q tumor necrosis factor-related protein 5 (Complement C1q tumor necrosis factor-related protein 5 precursor) (complement C1q tumor necrosis factor-related protein 5 isoform X1)	c1qt5	688	21	-23.9	489
ssa-miR-27b-3p	NM_001146406.1	COP9 signalosome complex subunit 8	csn8	629	21	-24.8	357
ssa-miR-27b-3p	NM_001320019.1	CRFB5a (CRFB5b) (interferon alpha/beta receptor 1a)	CRFB5a	174	21	-20.1	120
ssa-miR-27b-3p	NM_001173845.1	Cyclic AMP-dependent transcription factor ATF-5	atf5	1036	21	-22.0	203
ssa-miR-27b-3p	NM_001139920.1	Cysteinyl-tRNA synthetase, cytoplasmic	sycc	1666	21	-21.1	548
ssa-miR-27b-3p	NM_001173930.1	cytokine receptor-like factor 3	crlf3	2296	21	-21.0	2028
ssa-miR-27b-3p	NM_001173930.1	cytokine receptor-like factor 3	crlf3	2296	21	-19.4	469
ssa-miR-27b-3p	NM_001140675.1	D-aminoacyl-tRNA deacylase (EC 3.1.1.96)	dtd1	377	21	-21.6	51
ssa-miR-27b-3p	NM_001139673.1	DARPP-32 (Dopamine- and cAMP-regulated neuronal phosphoprotein) (Protein phosphatase 1 regulatory subunit 1B)	LOC100194587	1791	21	-28.4	295
ssa-miR-27b-3p	NM_001141103.2	Death-associated protein-like 1-A	dal1a	421	21	-21.2	27
ssa-miR-27b-3p	NM_001140966.1	Dehydrogenase/reductase SDR family member 4 (dehydrogenase/reductase SDR family member 4 isoform X2)	dhrs4	416	21	-19.9	25
ssa-miR-27b-3p	NM_001173570.1	Differentially expressed in FDCP 8 homolog	defi8	1331	21	-22.0	12
ssa-miR-27b-3p	NM_001140404.1	Dipeptidyl peptidase 3 (EC 3.4.14.4) (Dipeptidyl aminopeptidase III) (Dipeptidyl peptidase III)	dpp3	690	21	-25.4	532
ssa-miR-27b-3p	NM_001139963.1	Disulfide-isomerase A5 (protein disulfide-isomerase A5 precursor) (EC 5.3.4.1)	pdia5	2630	21	-21.8	16
ssa-miR-27b-3p	NM_001139963.1	Disulfide-isomerase A5 (protein disulfide-isomerase A5 precursor) (EC 5.3.4.1)	pdia5	2630	21	-19.1	244
ssa-miR-27b-3p	NM_001165380.1	DNA damage-binding protein 1 (Damage-specific DNA-binding protein 1)	ddb1	455	21	-21.4	409
ssa-miR-27b-3p	NM_001141540.1	DNA replication complex GINS protein SLD5	sld5	522	21	-22.3	32
ssa-miR-27b-3p	NM_001140811.1	DnaJ homolog subfamily C member 15 (dnaJ homolog subfamily C member 15-like)	dcj15	423	21	-28.2	283
ssa-miR-27b-3p	NM_001140811.1	DnaJ homolog subfamily C member 15 (dnaJ homolog subfamily C member 15-like)	dcj15	423	21	-20.4	316
ssa-miR-27b-3p	NM_001165308.1	DnaJ homolog subfamily C member 18	djc18	1375	21	-23.6	611
ssa-miR-27b-3p	NM_001139597.1	Doublesex-and mab-3-related transcription factor 2b-like (doublesex and mab-3 related transcription factor 2b)	dmrt2b	309	21	-23.4	32
ssa-miR-27b-3p	NM_001140192.1	Double-stranded RNA-binding protein Staufen homolog 1	stau1	956	21	-18.7	284
ssa-miR-27b-3p	NM_001141571.1	Dual adapter for Phosphotyrosine and 3-phosphotyrosine and 3-phosphoinositide	dapp1	362	21	-19.6	320
ssa-miR-27b-3p	NM_001173563.1	Dynamin-1-like protein (EC 3.6.5.5)	dnm1l	1796	21	-23.2	123
ssa-miR-27b-3p	NM_001141645.1	E3 ubiquitin-protein ligase MARCH3 (EC 6.3.2.19) (E3 ubiquitin-protein ligase MARCH3 isoform X1)	march3	1421	21	-27.9	357
ssa-miR-27b-3p	NM_001173903.1	EF-hand domain-containing protein D2	efhd2	1834	21	-19.0	671
ssa-miR-27b-3p	NM_001165346.1	Egl nine homolog 2	egln2	1907	21	-22.3	1644
ssa-miR-27b-3p	NM_001173696.1	Epsin-1	epn1	1398	21	-18.7	1310
ssa-miR-27b-3p	NM_001173569.1	Ethanolamine-phosphate cytidylyltransferase (ethanolamine-phosphate cytidylyltransferase isoform X1)	pcy2	2564	21	-21.8	1123
ssa-miR-27b-3p	NM_001173940.1	Eukaryotic translation initiation factor 3 subunit L (eIF3l) (Eukaryotic translation initiation factor 3 subunit 6-interacting protein) (Eukaryotic translation initiation factor 3 subunit E-interacting protein)	if3ei	497	21	-18.4	185
ssa-miR-27b-3p	NM_001252360.1	Eukaryotic translation initiation factor 4E type 3	if4e3	1209	21	-18.9	368
ssa-miR-27b-3p	NM_001140272.1	FAM110B	f110b	1587	21	-21.2	794
ssa-miR-27b-3p	NM_001140378.1	Farnesyl pyrophosphate synthetase	fpps	1320	21	-24.5	306
ssa-miR-27b-3p	NM_001165313.1	FAST kinase domain-containing protein 1 (FAST kinase domain-containing protein 1 isoform X1)	fakd1	302	21	-20.0	17
ssa-miR-27b-3p	NM_001256957.1	Fatty acid-binding protein, brain (fatty acid-binding protein 7)	fabp7bii	602	21	-23.6	214
ssa-miR-27b-3p	NM_001140085.1	Fatty acyl-CoA reductase (EC 1.2.1.84)	facr1	2456	21	-21.7	512
ssa-miR-27b-3p	NM_001141707.1	Female-lethal(2)D homolog (Pre-mRNA-splicing regulator WTAP) (WT1-associated protein) (Wilms tumor 1-associating protein)	LOC100196682	2253	21	-20.0	96
ssa-miR-27b-3p	NM_001140945.1	Fumarylacetoacetate hydrolase domain-containing protein 1	fahd1	623	21	-20.3	410
ssa-miR-27b-3p	NM_001173727.1	gamma-glutamyltransferase 5 (EC 2.3.2.2)	ggt5	858	21	-21.9	693
ssa-miR-27b-3p	NM_001165303.1	Gamma-tubulin complex component	gcp2	1765	21	-18.9	1266
ssa-miR-27b-3p	NM_001139767.1	GATA-binding factor 1 (GATA-binding factor 3)	gata1	548	21	-20.7	287
ssa-miR-27b-3p	NM_001173924.1	GDP-Man:Man(3)GlcNAc(2)-PP-Dol alpha-1,2-mannosyltransferase (EC 2.4.1.131)	alg11	978	21	-22.4	335
ssa-miR-27b-3p	NM_001140934.1	Glucosamine 6-phosphate N-acetyltransferase (EC 2.3.1.4)	gna1	838	21	-22.5	556
ssa-miR-27b-3p	NM_001173933.1	Glutamate decarboxylase-like protein 1	gadl1	1426	21	-22.4	815
ssa-miR-27b-3p	NM_001141632.1	GTPase HRas (GTPase HRas isoform X1)	rash	3499	21	-18.7	2805
ssa-miR-27b-3p	NM_001141789.1	GTP-binding protein SAR1a	sar1a	1499	21	-19.3	923
ssa-miR-27b-3p	NM_001140045.1	Guanine nucleotide-binding protein subunit gamma	gbg12	1617	21	-21.1	675
ssa-miR-27b-3p	NM_001140772.1	Guanylate-binding protein 7	gbp7	903	21	-20.6	605
ssa-miR-27b-3p	NM_001173965.1	Headcase protein homolog (histidine decarboxylase) (EC 4.1.1.22)	hdc	302	21	-20.0	190
ssa-miR-27b-3p	NM_001173667.1	Heme-binding protein 1	hebp1	2294	21	-22.0	1185
ssa-miR-27b-3p	NM_001140139.1	Hepatocyte growth factor activator (hepatocyte growth factor precursor)	hgfa	146	21	-21.2	55
ssa-miR-27b-3p	NM_001165311.1	Heterogeneous nuclear ribonucleoprotein G	hnrpg	2981	21	-19.6	1222
ssa-miR-27b-3p	NM_001279026.1	Histone arginine demethylase JMJD6	jmjd6	418	21	-19.0	180
ssa-miR-27b-3p	NM_001139572.1	Homeobox protein	hoxa9b	89	21	-21.9	20
ssa-miR-27b-3p	NM_001139542.1	Homeobox protein HoxC4ba	hoxc4ba	697	21	-25.6	252
ssa-miR-27b-3p	NM_001140121.1	Immediate early response gene 2 protein (immediate early response 2)	ier2	875	21	-18.4	744
ssa-miR-27b-3p	NM_001173854.1	Inositol-1-monophosphatase (EC 3.1.3.25)	impa1	1989	21	-18.5	1700
ssa-miR-27b-3p	NM_001279155.1	Insulin-like growth factor binding protein 6 paralog A1	igfbp-6a1	545	21	-18.9	322
ssa-miR-27b-3p	NM_001140163.1	Integral membrane protein GPR175	gp175	1945	21	-18.2	110
ssa-miR-27b-3p	NM_001141530.2	Intelectin-1a (Intelectin-1a precursor)	itl1a	318	21	-19.1	167
ssa-miR-27b-3p	NM_001139787.1	Interactor protein for cytohesin exchange factors 1	icef1	978	21	-22.0	607
ssa-miR-27b-3p	NM_001123558.1	Interferon gamma (interferon, gamma precursor)	ifng	442	21	-18.9	11
ssa-miR-27b-3p	NM_001252364.1	Interferon regulatory factor	irf1-2	636	21	-19.8	381
ssa-miR-27b-3p	NM_001173623.1	ITFG3 (ITFG3 protein)	itfg3	2905	21	-21.5	2672
ssa-miR-27b-3p	NM_001140469.1	KDEL motif-containing protein 2 (KDEL motif-containing protein 2 precursor)	kdel2	482	21	-18.7	6
ssa-miR-27b-3p	NM_001173749.1	Kinesin light chain	klc1	834	21	-20.7	388
ssa-miR-27b-3p	NM_001140116.1	Lathosterol oxidase	sc5d	1404	21	-21.4	647
ssa-miR-27b-3p	NM_001139663.1	LIM domain-binding protein 3 (LIM-domain binding factor 3)	ldb3l	333	21	-22.1	47
ssa-miR-27b-3p	NM_001173571.1	Long-chain-fatty-acid--CoA ligase 1 (acyl-CoA synthetase long-chain family member 1) (EC 6.2.1.3)	acsl1	1931	21	-21.2	200
ssa-miR-27b-3p	NM_001173571.1	Long-chain-fatty-acid--CoA ligase 1 (acyl-CoA synthetase long-chain family member 1) (EC 6.2.1.3)	acsl1	1931	21	-21.2	95
ssa-miR-27b-3p	NM_001140062.1	Lumican	lum	1425	21	-21.3	1349
ssa-miR-27b-3p	NM_001140696.1	LYR motif-containing protein 2	lyrm2	402	21	-22.2	53
ssa-miR-27b-3p	NM_001165385.1	Macrosialin (Macrosialin precursor)	cd68	2130	21	-24.2	296
ssa-miR-27b-3p	NM_001165385.1	Macrosialin (Macrosialin precursor)	cd68	2130	21	-23.4	555
ssa-miR-27b-3p	NM_001165385.1	Macrosialin (Macrosialin precursor)	cd68	2130	21	-23.4	591
ssa-miR-27b-3p	NM_001165385.1	Macrosialin (Macrosialin precursor)	cd68	2130	21	-23.3	753
ssa-miR-27b-3p	NM_001165385.1	Macrosialin (Macrosialin precursor)	cd68	2130	21	-23.0	363
ssa-miR-27b-3p	NM_001141913.1	Major facilitator superfamily domain-containing protein 5 (Molybdate transporter 2 homolog) (Molybdate-anion transporter)	mfsd5	1015	21	-20.5	608
ssa-miR-27b-3p	NM_001173572.1	Male-specific lethal 2-like 1	msl2	826	21	-25.7	66
ssa-miR-27b-3p	NM_001140050.1	MAP7 domain-containing protein 1	ma7d1	452	21	-23.0	26
ssa-miR-27b-3p	NM_001279053.1	Melanopsin	opn4x1a	592	21	-25.8	285
ssa-miR-27b-3p	NM_001141595.1	Membrane-spanning 4-domains subfamily A member 8A	m4a8a	337	21	-20.7	210
ssa-miR-27b-3p	NM_001140490.1	Myristoylated alanine-rich C-kinase substrate	marcs	1207	21	-22.0	742
ssa-miR-27b-3p	NM_001141730.1	NEDD4 family-interacting protein 2	nfip2	1666	21	-24.1	1345
ssa-miR-27b-3p	NM_001139883.1	NEDD8-activating enzyme E1 regulatory subunit	ula1	965	21	-21.1	540
ssa-miR-27b-3p	NM_001173856.1	Neural proliferation differentiation and control protein 1 (neural proliferation, differentiation and control, 1 precursor)	npdc1	1725	21	-23.0	1181
ssa-miR-27b-3p	NM_001140066.1	N-terminal asparagine amidohydrolase	ntan1	1280	21	-20.5	956
ssa-miR-27b-3p	NM_001141889.1	Nuclear nucleic acid-binding protein C1D	c1d	580	21	-25.3	367
ssa-miR-27b-3p	NM_001140094.1	Nucleosome assembly protein 1-like 1	np1l1	1869	21	-23.3	1285
ssa-miR-27b-3p	NM_001140204.1	P2X purinoceptor	p2rx4	1194	21	-19.9	1060
ssa-miR-27b-3p	NM_001140532.1	Paraspeckle component 1	pspc1	674	21	-20.5	307
ssa-miR-27b-3p	NM_001140532.1	Paraspeckle component 1	pspc1	674	21	-19.9	550
ssa-miR-27b-3p	NM_001141822.1	Parathion hydrolase-related protein (Phosphotriesterase-related protein)	pter	1175	21	-19.8	717
ssa-miR-27b-3p	NM_001173612.1	Peptide-N4-N-acetyl-beta-D- glucosaminylasparagine amidase F precursor (Peptide-N4-N-acetyl-beta-D-glucosaminylasparagine amidase F)	pngf	840	21	-18.0	30
ssa-miR-27b-3p	NM_001140424.1	Peptidylprolyl isomerase (EC 5.2.1.8)	fkbp4	2219	21	-18.7	774
ssa-miR-27b-3p	NM_001141081.2	Peptidylprolyl isomerase (EC 5.2.1.8)	fkbp5	75	21	-18.5	12
ssa-miR-27b-3p	NM_001123546.1	Peroxisome proliferator activated receptor gamma, long form (peroxisome proliferator-activated receptor gamma)	pparg	707	21	-23.1	36
ssa-miR-27b-3p	NM_001140149.1	Phenylalanine--tRNA ligase (EC 6.1.1.20)	syfa	500	21	-27.7	389
ssa-miR-27b-3p	NM_001140246.1	Phosphatase 1H (protein phosphatase 1H) (EC 3.1.3.16)	ppm1h	1514	21	-24.1	614
ssa-miR-27b-3p	NM_001140245.1	Phosphorylase kinase (EC 2.7.11.19)	phkg2	862	21	-18.1	762
ssa-miR-27b-3p	NM_001165370.1	Plakophilin-3	pkp3	1286	21	-18.9	1001
ssa-miR-27b-3p	NM_001173926.1	Platelet-derived growth factor receptor-like protein (Platelet-derived growth factor receptor-like protein precursor)	pgfrl	721	21	-18.8	183
ssa-miR-27b-3p	NM_001140275.1	Pleckstrin homology domain-containing family A member 1	pkha1	2108	21	-19.5	203
ssa-miR-27b-3p	NM_001140075.1	POU domain class 2-associating factor 1 (POU domain class 2-associating factor 1 isoform X1)	obf1	1156	21	-18.2	160
ssa-miR-27b-3p	NM_001140340.1	Pre-mRNA-splicing factor SYF2	syf2	1157	21	-19.4	188
ssa-miR-27b-3p	NM_001123566.1	Prion protein (prion protein precursor)	prnpb	1218	21	-20.0	777
ssa-miR-27b-3p	NM_001140423.1	PRKCA-binding protein (Protein interacting with C kinase 1) (Protein kinase C-alpha-binding protein)	pick1	1482	21	-22.0	118
ssa-miR-27b-3p	NM_001141738.1	Probable oxidoreductase C10orf33	cj033	863	21	-21.5	254
ssa-miR-27b-3p	NM_001173906.1	Probable tRNA N6-adenosine threonylcarbamoyltransferase (EC 2.3.1.234) (O-sialoglycoprotein endopeptidase) (t(6)A37 threonylcarbamoyladenosine biosynthesis protein GCP) (tRNA threonylcarbamoyladenosine biosynthesis protein GCP)	gcp	675	21	-22.4	306
ssa-miR-27b-3p	NM_001173672.1	Probable UDP-sugar transporter protein SLC35A5 (probable UDP-sugar transporter protein SLC35A5 isoform X1)	s35a5	1526	21	-24.3	186
ssa-miR-27b-3p	NM_001173625.1	Procollagen-proline 4-dioxygenase (EC 1.14.11.2)	p4ha1	1954	21	-19.9	1213
ssa-miR-27b-3p	NM_001173625.1	Procollagen-proline 4-dioxygenase (EC 1.14.11.2)	p4ha1	1954	21	-19.9	698
ssa-miR-27b-3p	NM_001139892.1	Protein FAM76B	fa76b	1114	21	-24.2	28
ssa-miR-27b-3p	NM_001139951.1	Protein phosphatase 1 regulatory subunit	pp12c	1054	21	-22.8	839
ssa-miR-27b-3p	NM_001140752.1	Protein YIPF	yipf5	254	21	-23.0	161
ssa-miR-27b-3p	NM_001173936.1	Proteolipid protein DM beta	dmb	2009	21	-19.4	1565
ssa-miR-27b-3p	NM_001140848.1	Quinone oxidoreductase	qor	303	21	-23.4	2
ssa-miR-27b-3p	NM_001140046.1	Ran-specific GTPase-activating protein	rang	1301	21	-20.9	227
ssa-miR-27b-3p	NM_001139881.1	RAS guanyl-releasing protein 2	grp2	2181	21	-24.5	902
ssa-miR-27b-3p	NM_001139881.1	RAS guanyl-releasing protein 2	grp2	2181	21	-18.2	1383
ssa-miR-27b-3p	NM_001141323.1	Ras-related protein Rab-1A	rab1a	109	21	-19.7	33
ssa-miR-27b-3p	NM_001173577.1	Ras-related protein Rab-31	rab31	4066	21	-20.2	1671
ssa-miR-27b-3p	NM_001173613.1	Ras-related protein Rab-8A	rab8a	1724	21	-21.1	1028
ssa-miR-27b-3p	NM_001173870.1	Ras-related protein Rab-9A	rab9a	1566	21	-22.2	552
ssa-miR-27b-3p	NM_001140568.1	Receptor protein serine/threonine kinase (EC 2.7.11.30)	acv1b	2551	21	-19.1	2255
ssa-miR-27b-3p	NM_001141431.1	regulator of G-protein signaling 16	rgs16	655	21	-19.4	227
ssa-miR-27b-3p	NM_001141785.1	Replication protein A subunit	rfa1	1472	21	-24.3	56
ssa-miR-27b-3p	NM_001140521.1	Retinol dehydrogenase 14	rdh14	774	21	-24.4	266
ssa-miR-27b-3p	NM_001140741.1	Rhamnose-binding lectin (Rhamnose-binding lectin precursor)	sal	635	21	-18.6	490
ssa-miR-27b-3p	NM_001140502.1	Rho GTPase-activating protein 18	rhg18	1444	21	-21.6	845
ssa-miR-27b-3p	NM_001140851.1	Ribokinase (RK) (EC 2.7.1.15)	rbsk	73	21	-22.7	12
ssa-miR-27b-3p	NM_001140177.1	RNA helicase (EC 3.6.4.13)	dhx58	782	21	-18.1	489
ssa-miR-27b-3p	NM_001140028.1	RNA polymerase II-associated factor 1 homolog	paf1	751	21	-22.5	1
ssa-miR-27b-3p	NM_001165295.1	S-adenosylmethionine synthase (EC 2.5.1.6)	metk1	143	21	-20.2	97
ssa-miR-27b-3p	NM_001140072.1	Secretagogin	segn	1258	21	-18.2	42
ssa-miR-27b-3p	NM_001173806.1	Selenocysteine lyase (EC 4.4.1.16)	scly	680	21	-21.0	28
ssa-miR-27b-3p	NM_001193454.1	selenoprotein L	sell	442	21	-19.9	385
ssa-miR-27b-3p	NM_001139761.1	Selenoprotein T	selenot2	1526	21	-24.4	709
ssa-miR-27b-3p	NM_001140440.1	Septin-2	sept2	1626	21	-19.6	742
ssa-miR-27b-3p	NM_001146504.2	serine palmitoyltransferase small subunit A	admp	750	21	-24.2	579
ssa-miR-27b-3p	NM_001141756.1	Serine/threonine-protein phosphatase 2A activator (EC 5.2.1.8) (Phosphotyrosyl phosphatase activator)	ptpa	891	21	-31.7	568
ssa-miR-27b-3p	NM_001173807.1	Serine/threonine-protein phosphatase dullard-A	dulda	1188	21	-21.0	862
ssa-miR-27b-3p	NM_001146354.1	SH3 and PX domain-containing protein 2A	spd2a	550	21	-18.7	478
ssa-miR-27b-3p	NM_001140917.1	SH3 domain-binding glutamic acid-rich protein	sh3bg	1037	21	-21.4	489
ssa-miR-27b-3p	NM_001171787.1	Sodium/glucose cotransporter member 1	sglt1	579	21	-22.4	92
ssa-miR-27b-3p	NM_001140509.1	Soluble calcium-activated nucleotidase 1 (soluble calcium-activated nucleotidase 1 isoform X4)	cant1	980	21	-20.1	93
ssa-miR-27b-3p	NM_001140509.1	Soluble calcium-activated nucleotidase 1 (soluble calcium-activated nucleotidase 1 isoform X4)	cant1	980	21	-18.5	503
ssa-miR-27b-3p	NM_001139854.1	Solute carrier family 25 member 40	s2540	1210	21	-21.8	243
ssa-miR-27b-3p	NM_001173767.1	Sorting nexin	snx18	548	21	-20.6	173
ssa-miR-27b-3p	NM_001165304.1	Sorting nexin-11 (sorting nexin-11 isoform X1)	snx11	1811	21	-21.0	564
ssa-miR-27b-3p	NM_001146547.1	Sorting nexin-12	snx12	913	21	-22.9	693
ssa-miR-27b-3p	NM_001140343.1	Sorting nexin-2	snx2	506	21	-18.1	223
ssa-miR-27b-3p	NM_001173962.1	START domain-containing protein 3 (StAR-related lipid transfer protein 3)	star3	1391	21	-18.4	641
ssa-miR-27b-3p	NM_001195818.1	Sterol regulatory element-binding protein 1	srebf1	835	21	-21.3	399
ssa-miR-27b-3p	NM_001140430.1	Synaptotagmin-4	syt4	814	21	-18.9	704
ssa-miR-27b-3p	NM_001141716.1	Syntaxin-binding protein 6	stxb6	2035	21	-21.3	1287
ssa-miR-27b-3p	NM_001141774.1	T-complex protein 1 subunit gamma	tcpg	792	21	-21.9	487
ssa-miR-27b-3p	NM_001139635.1	Telethonin (Titin-cap (Telethonin)-like)	telt	527	21	-19.3	417
ssa-miR-27b-3p	NM_001140012.1	Tetraspanin	tsn14	2220	21	-20.1	356
ssa-miR-27b-3p	NM_001140484.1	THAP domain-containing protein 11	tha11	842	21	-19.2	620
ssa-miR-27b-3p	NM_001141366.1	Thioredoxin domain-containing protein 15 (Thioredoxin domain-containing protein 15 precursor)	txd15	446	21	-28.4	283
ssa-miR-27b-3p	NM_001146581.1	Thyroid transcription factor 1-associated protein 26 homolog (thyroid transcription factor 1-associated protein 26 homolog isoform X1)	tap26	269	21	-22.3	46
ssa-miR-27b-3p	NM_001141794.1	Trans-1,2-dihydrobenzene-1,2-diol dehydrogenase (dimeric dihydrodiol dehydrogenase)	dhdh	331	21	-23.8	200
ssa-miR-27b-3p	NM_001173951.1	Transcription factor CP2-like protein 1	tf2l1	1066	21	-21.7	979
ssa-miR-27b-3p	NM_001173644.1	Transcription factor SOX	sox4	1693	21	-24.9	332
ssa-miR-27b-3p	NM_001141718.1	Transcription factor Sox-2	sox2	826	21	-19.0	582
ssa-miR-27b-3p	NM_001165398.1	Transcription factor VBP (thyrotrophic embryonic factor)	tef	2205	21	-22.7	317
ssa-miR-27b-3p	NM_001139998.1	transcriptional regulator ERG	erg	1622	21	-25.3	617
ssa-miR-27b-3p	NM_001139829.1	Transforming growth factor-beta-inducible early growth response protein 3	tieg3	777	21	-20.0	403
ssa-miR-27b-3p	NM_001165407.1	Translocating chain-associated membrane protein	tr1l1	2415	21	-33.2	1753
ssa-miR-27b-3p	NM_001141299.1	Transmembrane protein 177	tm177	347	21	-19.4	129
ssa-miR-27b-3p	NM_001146505.1	Transmembrane protein 182	tm182	223	21	-18.4	177
ssa-miR-27b-3p	NM_001140891.1	Transmembrane protein 186	tm186	332	21	-19.5	62
ssa-miR-27b-3p	NM_001140283.1	Transmembrane protein 60 (transmembrane protein 60 isoform X1)	tmm60	1980	21	-19.6	103
ssa-miR-27b-3p	NM_001140190.1	Transmembrane protein 9B (Transmembrane protein 9B precursor) (transmembrane protein 9B isoform X1)	tmm9b	1144	21	-18.5	27
ssa-miR-27b-3p	NM_001139756.1	transposase-like	LOC100194703	1555	21	-22.0	577
ssa-miR-27b-3p	NM_001173627.1	Type-2 Angiotensin II receptor (type-2 angiotensin II receptor isoform X1)	agtr2	2066	21	-22.0	430
ssa-miR-27b-3p	NM_001140611.1	Tyrosine-protein kinase SRK2	srk2	252	21	-21.8	149
ssa-miR-27b-3p	NM_001140178.1	U3 small nucleolar RNA-associated protein 15 homolog	utp15	545	21	-18.8	378
ssa-miR-27b-3p	NM_001141749.1	Ubiquinone biosynthesis monooxygenase COQ6	coq6	1061	21	-19.0	370
ssa-miR-27b-3p	NM_001146548.1	UDP-N-acetylglucosamine transferase subunit ALG14 homolog	alg14	368	21	-21.1	110
ssa-miR-27b-3p	NM_001139757.1	uncharacterized protein LOC100194706	LOC100194706	1275	21	-21.9	126
ssa-miR-27b-3p	NM_001140242.1	Uroporphyrinogen decarboxylase (EC 4.1.1.37)	dcup	651	21	-18.4	458
ssa-miR-27b-3p	NM_001140285.1	Vacuolar protein sorting-associated protein 41 homolog	vps41	1393	21	-22.6	1142
ssa-miR-27b-3p	NM_001141746.1	Vacuolar proton pump subunit B (V-ATPase subunit B) (Vacuolar proton pump subunit B)	vatb2	880	21	-21.6	613
ssa-miR-27b-3p	NM_001173747.1	Vascular endothelial growth factor C (vascular endothelial growth factor C precursor)	vegfc	1220	21	-20.8	347
ssa-miR-27b-3p	NM_001139843.1	Vesicle-fusing ATPase (EC 3.6.4.6)	nsf	1098	21	-18.6	764
ssa-miR-27b-3p	NM_001140003.1	V-type proton ATPase subunit H	vath	805	21	-22.7	91
ssa-miR-27b-3p	NM_001173737.1	Zinc finger protein 710	zn710	688	21	-18.2	560

## Sheet: miR-10b-5p
miRNA	Target gene accession	Protein names	Gene symbol	Target sequence (3' UTR) length	miRNA sequence length	Minimal-free-energy (Kcal)	Position in 3' UTR that miRNA targeted
ssa-miR-10b-5p	NM_001140200.1	14-3-3 protein beta/alpha-2 (Tyrosine 3-monooxygenase/tryptophan 5-monooxygenase activation protein, beta polypeptide 2)	143B2	1431	22	-20.6	135
ssa-miR-10b-5p	NM_001140290.1	2-phospho-D-glycerate hydro-lyase (EC 4.2.1.11)	enog	730	22	-23.3	69
ssa-miR-10b-5p	NM_001173914.1	35 kDa SR repressor protein	srr35	1979	22	-22.4	837
ssa-miR-10b-5p	NM_001139627.1	55 kDa erythrocyte membrane protein (Membrane protein, palmitoylated 1)	mpp1	481	22	-20.9	371
ssa-miR-10b-5p	NM_001173896.1	Actin-related protein 2/3 complex subunit	arc1b	1612	22	-27.5	1310
ssa-miR-10b-5p	NM_001128604.1	Adrenocorticotropic hormone (Corticotropin) (Met-enkephalin)	LOC100169856	955	22	-23.9	455
ssa-miR-10b-5p	NM_001172488.1	Akirin 2(2b) (akirin 2(2b) isoform X1)	LOC100379104	1629	22	-24.1	1168
ssa-miR-10b-5p	NM_001173921.1	alpha-1,2-Mannosidase (EC 3.2.1.-)	edem1	1527	22	-20.0	484
ssa-miR-10b-5p	NM_001173641.1	Alpha-1,3-mannosyl-glycoprotein 4-beta-N-acetylglucosaminyltransferase A	mgt4a	1145	22	-19.8	550
ssa-miR-10b-5p	NM_001139822.1	Anti-apoptotic protein NR13	nr13	1373	22	-21.0	966
ssa-miR-10b-5p	NM_001140000.1	Aquaporin-1	aqp1	1766	22	-18.6	1058
ssa-miR-10b-5p	NM_001165395.1	Asparaginyl endopeptidase (EC 3.4.22.34) (Legumain) (Protease, cysteine 1)	lgmn	2613	22	-18.1	1525
ssa-miR-10b-5p	NM_001141651.1	Ataxin-7-like protein 3 (SAGA-associated factor 11 homolog)	at7l3	2858	22	-21.0	2534
ssa-miR-10b-5p	NM_001139768.1	ATP-binding cassette sub-family E member 1	abce1	653	22	-18.2	223
ssa-miR-10b-5p	NM_001140269.1	Butyrate response factor 2	tisd	1543	22	-20.5	1103
ssa-miR-10b-5p	NM_001141219.1	C16orf52 homolog B (CP52B protein)	cp52b	679	22	-21.9	591
ssa-miR-10b-5p	NM_001146412.1	C17orf67 homolog (CQ067 protein precursor)	cq067	712	22	-21.7	95
ssa-miR-10b-5p	NM_001141763.1	Carbonyl reductase 4 (carbonyl reductase family member 4)	cbr4	1143	22	-20.4	390
ssa-miR-10b-5p	NM_001173791.1	CCR4-NOT transcription complex subunit 9 (Cell differentiation protein RQCD1 homolog)	rcd1	843	22	-19.4	374
ssa-miR-10b-5p	NM_001139914.1	CD226 antigen (CD226 antigen precursor)	cd226	1302	22	-26.8	804
ssa-miR-10b-5p	NM_001123611.1	CD4-1-like protein (CD4-like protein isoform 1 precursor) (CD4-like protein isoform X1)	CD4	617	22	-19.6	442
ssa-miR-10b-5p	NM_001173677.1	CDK5 regulatory subunit-associated protein 1-like 1 (EC 2.8.4.5) (Threonylcarbamoyladenosine tRNA methylthiotransferase) (tRNA-t(6)A37 methylthiotransferase)	cdkal	958	22	-18.5	624
ssa-miR-10b-5p	NM_001140089.1	C-ets-2 (protein C-ets-2)	ets2	1557	22	-20.6	1263
ssa-miR-10b-5p	NM_001139805.1	Chitinase domain containing 1-like (Chitinase domain-containing protein 1) (EC 3.6.5.4)	CHID1	1221	22	-21.1	306
ssa-miR-10b-5p	NM_001146404.2	Cilia- and flagella-associated protein 126 (Protein Flattop)	cfap126	179	22	-18.0	76
ssa-miR-10b-5p	NM_001140452.1	Claudin	cld6	1146	22	-20.2	884
ssa-miR-10b-5p	NM_001165403.1	Claudin domain-containing protein 1 (claudin-like protein ZF-A89)	cldnd	2214	22	-18.0	1196
ssa-miR-10b-5p	NM_001140395.1	COMM domain-containing protein 2	comd2	1179	22	-18.2	87
ssa-miR-10b-5p	NM_001141162.2	costars family protein ABRACL	cf115	589	22	-20.0	519
ssa-miR-10b-5p	NM_001140493.1	C-X-C chemokine receptor type 3	cxcr3	1158	22	-18.3	854
ssa-miR-10b-5p	NM_001173596.1	Cysteine-rich secretory protein LCCL domain-containing 2 (Cysteine-rich secretory protein LCCL domain-containing 2 precursor)	crld2	1784	22	-22.9	29
ssa-miR-10b-5p	NM_001141744.1	Deoxyhypusine synthase	dhys	1051	22	-23.5	659
ssa-miR-10b-5p	NM_001146630.1	Dysbindin domain-containing protein 1	dbnd1	962	22	-24.3	327
ssa-miR-10b-5p	NM_001141436.1	E3 ubiquitin-protein ligase NOSIP (Nitric oxide synthase-interacting protein) (RING-type E3 ubiquitin transferase NOSIP)	nosip	308	22	-19.4	130
ssa-miR-10b-5p	NM_001141810.1	E3 ubiquitin-protein ligase RNF13 isoform X1 (RING finger protein 13)	rnf13	1724	22	-19.1	619
ssa-miR-10b-5p	NM_001165346.1	Egl nine homolog 2	egln2	1907	22	-21.0	1120
ssa-miR-10b-5p	NM_001140080.1	Enolase-phosphatase E1 (EC 3.1.3.77) (2,3-diketo-5-methylthio-1-phosphopentane phosphatase) (MASA homolog)	enoph	780	22	-25.9	610
ssa-miR-10b-5p	NM_001139774.1	Epidermis-type lipoxygenase 3	loxe3	622	22	-18.3	388
ssa-miR-10b-5p	NM_001140122.1	ER lumen protein-retaining receptor	erd22	1269	22	-19.8	1040
ssa-miR-10b-5p	NM_001165325.1	Exocyst complex component 5 (Exocyst complex component Sec10)	exoc5	1892	22	-22.2	1664
ssa-miR-10b-5p	NM_001173745.1	Exostosin-like 2 (EC 2.4.1.223)	extl2	1133	22	-21.0	341
ssa-miR-10b-5p	NM_001140378.1	Farnesyl pyrophosphate synthetase	fpps	1320	22	-20.7	237
ssa-miR-10b-5p	NM_001141707.1	Female-lethal(2)D homolog (Pre-mRNA-splicing regulator WTAP) (WT1-associated protein) (Wilms tumor 1-associating protein)	LOC100196682	2253	22	-25.8	1790
ssa-miR-10b-5p	NM_001140541.1	Follistatin-related protein 1 (Follistatin-related protein 1 precursor)	fstl1	1995	22	-21.2	492
ssa-miR-10b-5p	NM_001165368.1	Formyltetrahydrofolate synthetase (EC 6.3.4.3)	c1tc	678	22	-21.2	119
ssa-miR-10b-5p	NM_001140359.1	Forty-two-three domain-containing protein 1 (UAP56-interacting factor)	fytd1	1020	22	-18.6	500
ssa-miR-10b-5p	NM_001140569.1	Gamma-synuclein	syu	1816	22	-22.8	954
ssa-miR-10b-5p	NM_001140569.1	Gamma-synuclein	syu	1816	22	-19.9	831
ssa-miR-10b-5p	NM_001173935.1	General transcription factor IIF subunit 2 (EC 3.6.4.12) (Transcription initiation factor IIF subunit beta)	t2fb	1801	22	-23.3	1513
ssa-miR-10b-5p	NM_001141212.1	Glutamine synthetase (EC 6.3.1.2)	glna	395	22	-23.0	202
ssa-miR-10b-5p	NM_001140299.1	GTP-binding protein Rit1	rit1	1338	22	-18.4	1015
ssa-miR-10b-5p	NM_001173904.1	Heat shock factor protein 2	hsf2	1961	22	-20.3	751
ssa-miR-10b-5p	NM_001279026.1	Histone arginine demethylase JMJD6	jmjd6	418	22	-19.5	200
ssa-miR-10b-5p	NM_001279003.1	Histone chaperone asf1-A (histone chaperone asf1b-B-like)	as1la	1259	22	-20.6	230
ssa-miR-10b-5p	NM_001279006.1	Histone deacetylase (EC 3.5.1.98)	hdac3	985	22	-18.0	279
ssa-miR-10b-5p	NM_001123703.1	Homeobox protein	pitx2	780	22	-18.7	301
ssa-miR-10b-5p	NM_001139530.1	Homeobox protein HoxC4aa	hoxc4aa	468	22	-21.1	170
ssa-miR-10b-5p	NM_001141620.1	Homeobox protein HoxC4ab	hoxc4ab	568	22	-19.4	142
ssa-miR-10b-5p	NM_001177821.1	Homocysteine-responsive endoplasmic reticulum-resident ubiquitin-like domain member 1 protein	herp1	2104	22	-21.0	1637
ssa-miR-10b-5p	NM_001139947.1	Hsp70-binding protein 1	hpbp1	1191	22	-19.7	113
ssa-miR-10b-5p	NM_001141775.1	Interferon regulatory factor 2-binding protein 2-B	i2b2b	597	22	-21.2	369
ssa-miR-10b-5p	NM_001173970.1	Interleukin-31 receptor A (Interleukin-31 receptor A precursor)	il31r	938	22	-18.4	400
ssa-miR-10b-5p	NM_001140447.1	Lambda-crystallin (lambda-crystallin homolog precursor) (EC 1.1.1.45)	cryl1	426	22	-18.0	27
ssa-miR-10b-5p	NM_001140123.1	MACRO domain-containing protein 1	macd1	869	22	-18.3	343
ssa-miR-10b-5p	NM_001146647.1	MARCKS-related protein	mrp	454	22	-21.0	233
ssa-miR-10b-5p	NM_001140173.1	Methanethiol oxidase (EC 1.8.3.4)	sbp1	786	22	-24.2	445
ssa-miR-10b-5p	NM_001139609.1	MGC81610 protein-like	LOC100194523	1250	22	-18.5	470
ssa-miR-10b-5p	NM_001141562.1	MICOS complex subunit	chch6	348	22	-22.1	198
ssa-miR-10b-5p	NM_001173608.1	Monocarboxylate transporter 9 (monocarboxylate transporter 9 isoform X1)	mot9	1456	22	-19.8	1229
ssa-miR-10b-5p	NM_001123601.1	Myogenic factor	myod1c	506	22	-20.9	65
ssa-miR-10b-5p	NM_001141097.1	N-acetylglucosaminylphosphatidylinositol deacetylase (EC 3.5.1.89)	pigl	495	22	-18.3	392
ssa-miR-10b-5p	NM_001173867.1	NAD-dependent protein deacetylase (EC 2.3.1.286)	sirt2	1150	22	-23.7	654
ssa-miR-10b-5p	NM_001173918.1	NEDD8-conjugating enzyme Ubc12 (EC 6.3.2.19)	ubc12	1586	22	-24.2	1350
ssa-miR-10b-5p	NM_001123524.1	Non-specific serine/threonine protein kinase (EC 2.7.11.1)	raf1c	773	22	-27.5	518
ssa-miR-10b-5p	NM_001139789.1	Nuclear transcription factor Y subunit gamma	nfyc	1539	22	-18.1	402
ssa-miR-10b-5p	NM_001140204.1	P2X purinoceptor	p2rx4	1194	22	-25.3	575
ssa-miR-10b-5p	NM_001173682.1	Palmitoyltransferase (EC 2.3.1.225)	zdh13	2576	22	-23.1	1119
ssa-miR-10b-5p	NM_001146445.1	phosphatase 1 regulatory subunit 1C	ppr1c	565	22	-19.3	21
ssa-miR-10b-5p	NM_001165359.1	phosphatase 1L	ppm1l	2043	22	-22.7	1584
ssa-miR-10b-5p	NM_001165340.1	Phosphatidylinositol-3,5-bisphosphate 3-phosphatase (EC 3.1.3.64) (EC 3.1.3.95) (Phosphatidylinositol-3-phosphate phosphatase)	mtmr2	2005	22	-23.6	220
ssa-miR-10b-5p	NM_001173891.1	Plasticin	plst	895	22	-18.2	479
ssa-miR-10b-5p	NM_001173926.1	Platelet-derived growth factor receptor-like protein (Platelet-derived growth factor receptor-like protein precursor)	pgfrl	721	22	-24.6	280
ssa-miR-10b-5p	NM_001173765.1	Probable G-protein coupled receptor 132	gp132	1598	22	-21.3	369
ssa-miR-10b-5p	NM_001173765.1	Probable G-protein coupled receptor 132	gp132	1598	22	-18.5	401
ssa-miR-10b-5p	NM_001173765.1	Probable G-protein coupled receptor 132	gp132	1598	22	-18.0	560
ssa-miR-10b-5p	NM_001141582.1	Protein Churchill	chur	998	22	-20.8	544
ssa-miR-10b-5p	NM_001139588.1	Protein phosphatase 1 regulatory (Inhibitor) subunit 7 (protein phosphatase 1 regulatory subunit 7)	ppp1r7	1199	22	-22.5	596
ssa-miR-10b-5p	NM_001139951.1	Protein phosphatase 1 regulatory subunit	pp12c	1054	22	-22.8	262
ssa-miR-10b-5p	NM_001141487.1	Protein S100 (S100 calcium-binding protein)	s10a4	499	22	-19.2	348
ssa-miR-10b-5p	NM_001173849.1	Protein-tyrosine-phosphatase (EC 3.1.3.48)	ptn7	806	22	-20.6	474
ssa-miR-10b-5p	NM_001173936.1	Proteolipid protein DM beta	dmb	2009	22	-20.7	964
ssa-miR-10b-5p	NM_001141804.1	Pyridoxal phosphate homeostasis protein (PLP homeostasis protein) (Proline synthase co-transcribed bacterial homolog protein)	prosc	982	22	-18.5	737
ssa-miR-10b-5p	NM_001140344.1	RBR-type E3 ubiquitin transferase (EC 2.3.2.31)	ari2	403	22	-22.5	92
ssa-miR-10b-5p	NM_001141574.1	replication factor C subunit 5	rfc5	306	22	-24.3	55
ssa-miR-10b-5p	NM_001139953.1	Retinoblastoma-binding protein 6	rbbp6	1043	22	-23.8	901
ssa-miR-10b-5p	NM_001139925.1	Retrovirus-related Pol polyprotein from transposon 17.6 (retrovirus-related Pol polyprotein from transposon 17.6 isoform X3)	pol3	1831	22	-18.1	1221
ssa-miR-10b-5p	NM_001140713.2	Rho GTPase-activating protein 21	rhg21	424	22	-19.7	46
ssa-miR-10b-5p	NM_001141397.2	Ribosome biogenesis regulatory protein	rrs1	357	22	-24.0	305
ssa-miR-10b-5p	NM_001279087.1	RING-type E3 ubiquitin transferase (EC 2.3.2.27)	mul1b	924	22	-23.2	278
ssa-miR-10b-5p	NM_001141345.1	S100-A16	s10ag	519	22	-21.0	65
ssa-miR-10b-5p	NM_001140440.1	Septin-2	sept2	1626	22	-20.7	657
ssa-miR-10b-5p	NM_001165351.1	Serine/threonine-protein phosphatase 4 regulatory subunit 2-A	p4r2a	2762	22	-22.6	2136
ssa-miR-10b-5p	NM_001146354.1	SH3 and PX domain-containing protein 2A	spd2a	550	22	-21.1	157
ssa-miR-10b-5p	NM_001173838.1	Single Ig IL-1-related receptor precursor	sigir	1190	22	-18.6	449
ssa-miR-10b-5p	NM_001139874.1	Small VCP/p97-interacting protein	svip	1387	22	-23.2	262
ssa-miR-10b-5p	NM_001140479.1	snail homolog Sna	snai	1267	22	-21.3	504
ssa-miR-10b-5p	NM_001173587.1	Solute carrier family 41 member 2	s41a2	1411	22	-22.7	467
ssa-miR-10b-5p	NM_001173587.1	Solute carrier family 41 member 2	s41a2	1411	22	-22.5	1151
ssa-miR-10b-5p	NM_001140189.1	Spondin-2 (Spondin-2 precursor)	spon2	1516	22	-19.8	1270
ssa-miR-10b-5p	NM_001173624.1	Stannin	snn	3363	22	-21.0	1696
ssa-miR-10b-5p	NM_001173624.1	Stannin	snn	3363	22	-18.9	2146
ssa-miR-10b-5p	NM_001173642.1	Sulfate anion transporter 1 (Solute carrier family 26 member 1)	s26a2	1147	22	-19.0	66
ssa-miR-10b-5p	NM_001141353.2	Sulfotransferase (EC 2.8.2.-)	st1s3	390	22	-23.0	116
ssa-miR-10b-5p	NM_001140308.1	Suppressor of IKK-epsilon (suppressor of IKBKE 1 isoform X1)	sike	2089	22	-19.2	198
ssa-miR-10b-5p	NM_001139770.1	Syntaxin-5 (syntaxin-5 isoform X1)	stx5	1352	22	-18.3	315
ssa-miR-10b-5p	NM_001140012.1	Tetraspanin	tsn14	2220	22	-24.2	18
ssa-miR-10b-5p	NM_001123528.1	Thyrotropin beta subunit (thyrotropin subunit beta precursor)	tshb	412	22	-24.9	171
ssa-miR-10b-5p	NM_001173590.1	Transmembrane protein 179	tm179	1374	22	-23.0	581
ssa-miR-10b-5p	NM_001139798.1	Transmembrane protein 47	tmm47	1554	22	-19.4	781
ssa-miR-10b-5p	NM_001139837.1	Ubiquilin-4	ubql4	1378	22	-18.4	594
ssa-miR-10b-5p	NM_001146367.1	Ubiquitin-conjugating enzyme E2 J2 (ubiquitin-conjugating enzyme E2 J2 isoform X1)	ub2j2	376	22	-20.9	135
ssa-miR-10b-5p	NM_001139937.1	Ubiquitin-conjugating enzyme E2 R2	ub2r2	1260	22	-19.5	818
ssa-miR-10b-5p	NM_001141741.1	Uridine phosphorylase (EC 2.4.2.3)	upp1	1062	22	-20.9	32
ssa-miR-10b-5p	NM_001140286.1	UTP--glucose-1-phosphate uridylyltransferase (EC 2.7.7.9)	ugp2	421	22	-18.8	57
ssa-miR-10b-5p	NM_001141820.1	Visinin-like protein 1	visl1	2012	22	-18.0	1775
ssa-miR-10b-5p	NM_001173941.1	Wee1-like protein kinase (EC 2.7.10.2)	wee1	1697	22	-20.9	527
ssa-miR-10b-5p	NM_001139895.1	Xaa-Pro aminopeptidase 3 (xaa-Pro aminopeptidase 3 isoform X1)	xpp3	434	22	-19.6	153
ssa-miR-10b-5p	NM_001140467.1	Zinc finger protein ZIC 4 (zinc finger protein ZIC 4 isoform X2)	zic4	705	22	-20.0	555
ssa-miR-10d-5p	NM_001140200.1	14-3-3 protein beta/alpha-2 (Tyrosine 3-monooxygenase/tryptophan 5-monooxygenase activation protein, beta polypeptide 2)	143B2	1431	22	-19.5	135
ssa-miR-10d-5p	NM_001140290.1	2-phospho-D-glycerate hydro-lyase (EC 4.2.1.11)	enog	730	22	-22.2	69
ssa-miR-10d-5p	NM_001173914.1	35 kDa SR repressor protein	srr35	1979	22	-23.8	837
ssa-miR-10d-5p	NM_001139627.1	55 kDa erythrocyte membrane protein (Membrane protein, palmitoylated 1)	mpp1	481	22	-22.0	371
ssa-miR-10d-5p	NM_001173896.1	Actin-related protein 2/3 complex subunit	arc1b	1612	22	-26.4	1310
ssa-miR-10d-5p	NM_001128604.1	Adrenocorticotropic hormone (Corticotropin) (Met-enkephalin)	LOC100169856	955	22	-24.0	455
ssa-miR-10d-5p	NM_001172488.1	Akirin 2(2b) (akirin 2(2b) isoform X1)	LOC100379104	1629	22	-24.2	1168
ssa-miR-10d-5p	NM_001173921.1	alpha-1,2-Mannosidase (EC 3.2.1.-)	edem1	1527	22	-21.4	484
ssa-miR-10d-5p	NM_001173641.1	Alpha-1,3-mannosyl-glycoprotein 4-beta-N-acetylglucosaminyltransferase A	mgt4a	1145	22	-19.9	550
ssa-miR-10d-5p	NM_001139822.1	Anti-apoptotic protein NR13	nr13	1373	22	-21.1	966
ssa-miR-10d-5p	NM_001173649.1	Apo-1 antigen (Apoptosis-mediating surface antigen FAS) (FASLG receptor) (Tumor necrosis factor receptor superfamily member 6)	tnr6	2604	22	-19.0	2266
ssa-miR-10d-5p	NM_001140000.1	Aquaporin-1	aqp1	1766	22	-18.7	1058
ssa-miR-10d-5p	NM_001165395.1	Asparaginyl endopeptidase (EC 3.4.22.34) (Legumain) (Protease, cysteine 1)	lgmn	2613	22	-18.2	1525
ssa-miR-10d-5p	NM_001141651.1	Ataxin-7-like protein 3 (SAGA-associated factor 11 homolog)	at7l3	2858	22	-19.9	2534
ssa-miR-10d-5p	NM_001139768.1	ATP-binding cassette sub-family E member 1	abce1	653	22	-19.6	223
ssa-miR-10d-5p	NM_001140269.1	Butyrate response factor 2	tisd	1543	22	-20.6	1103
ssa-miR-10d-5p	NM_001141219.1	C16orf52 homolog B (CP52B protein)	cp52b	679	22	-22.0	591
ssa-miR-10d-5p	NM_001146412.1	C17orf67 homolog (CQ067 protein precursor)	cq067	712	22	-20.6	95
ssa-miR-10d-5p	NM_001141763.1	Carbonyl reductase 4 (carbonyl reductase family member 4)	cbr4	1143	22	-19.6	390
ssa-miR-10d-5p	NM_001173791.1	CCR4-NOT transcription complex subunit 9 (Cell differentiation protein RQCD1 homolog)	rcd1	843	22	-19.5	374
ssa-miR-10d-5p	NM_001139914.1	CD226 antigen (CD226 antigen precursor)	cd226	1302	22	-26.9	804
ssa-miR-10d-5p	NM_001123611.1	CD4-1-like protein (CD4-like protein isoform 1 precursor) (CD4-like protein isoform X1)	CD4	617	22	-18.7	442
ssa-miR-10d-5p	NM_001173677.1	CDK5 regulatory subunit-associated protein 1-like 1 (EC 2.8.4.5) (Threonylcarbamoyladenosine tRNA methylthiotransferase) (tRNA-t(6)A37 methylthiotransferase)	cdkal	958	22	-19.5	624
ssa-miR-10d-5p	NM_001140089.1	C-ets-2 (protein C-ets-2)	ets2	1557	22	-20.7	1263
ssa-miR-10d-5p	NM_001139805.1	Chitinase domain containing 1-like (Chitinase domain-containing protein 1) (EC 3.6.5.4)	CHID1	1221	22	-21.2	306
ssa-miR-10d-5p	NM_001146404.2	Cilia- and flagella-associated protein 126 (Protein Flattop)	cfap126	179	22	-19.4	76
ssa-miR-10d-5p	NM_001140452.1	Claudin	cld6	1146	22	-20.3	884
ssa-miR-10d-5p	NM_001165403.1	Claudin domain-containing protein 1 (claudin-like protein ZF-A89)	cldnd	2214	22	-19.6	1196
ssa-miR-10d-5p	NM_001140395.1	COMM domain-containing protein 2	comd2	1179	22	-18.3	87
ssa-miR-10d-5p	NM_001141162.2	costars family protein ABRACL	cf115	589	22	-21.4	519
ssa-miR-10d-5p	NM_001139858.1	CREG2 (protein CREG2 precursor)	creg2	806	22	-19.1	67
ssa-miR-10d-5p	NM_001173596.1	Cysteine-rich secretory protein LCCL domain-containing 2 (Cysteine-rich secretory protein LCCL domain-containing 2 precursor)	crld2	1784	22	-23.0	29
ssa-miR-10d-5p	NM_001141744.1	Deoxyhypusine synthase	dhys	1051	22	-22.7	659
ssa-miR-10d-5p	NM_001146630.1	Dysbindin domain-containing protein 1	dbnd1	962	22	-23.4	327
ssa-miR-10d-5p	NM_001141436.1	E3 ubiquitin-protein ligase NOSIP (Nitric oxide synthase-interacting protein) (RING-type E3 ubiquitin transferase NOSIP)	nosip	308	22	-19.5	130
ssa-miR-10d-5p	NM_001141810.1	E3 ubiquitin-protein ligase RNF13 isoform X1 (RING finger protein 13)	rnf13	1724	22	-19.2	619
ssa-miR-10d-5p	NM_001165346.1	Egl nine homolog 2	egln2	1907	22	-21.1	1120
ssa-miR-10d-5p	NM_001140080.1	Enolase-phosphatase E1 (EC 3.1.3.77) (2,3-diketo-5-methylthio-1-phosphopentane phosphatase) (MASA homolog)	enoph	780	22	-27.5	610
ssa-miR-10d-5p	NM_001139774.1	Epidermis-type lipoxygenase 3	loxe3	622	22	-18.4	388
ssa-miR-10d-5p	NM_001140122.1	ER lumen protein-retaining receptor	erd22	1269	22	-19.9	1040
ssa-miR-10d-5p	NM_001165325.1	Exocyst complex component 5 (Exocyst complex component Sec10)	exoc5	1892	22	-21.3	1664
ssa-miR-10d-5p	NM_001173745.1	Exostosin-like 2 (EC 2.4.1.223)	extl2	1133	22	-20.1	341
ssa-miR-10d-5p	NM_001140378.1	Farnesyl pyrophosphate synthetase	fpps	1320	22	-20.8	237
ssa-miR-10d-5p	NM_001141707.1	Female-lethal(2)D homolog (Pre-mRNA-splicing regulator WTAP) (WT1-associated protein) (Wilms tumor 1-associating protein)	LOC100196682	2253	22	-24.7	1790
ssa-miR-10d-5p	NM_001140541.1	Follistatin-related protein 1 (Follistatin-related protein 1 precursor)	fstl1	1995	22	-22.2	492
ssa-miR-10d-5p	NM_001165368.1	Formyltetrahydrofolate synthetase (EC 6.3.4.3)	c1tc	678	22	-21.3	119
ssa-miR-10d-5p	NM_001140359.1	Forty-two-three domain-containing protein 1 (UAP56-interacting factor)	fytd1	1020	22	-18.7	500
ssa-miR-10d-5p	NM_001140569.1	Gamma-synuclein	syu	1816	22	-22.0	954
ssa-miR-10d-5p	NM_001140569.1	Gamma-synuclein	syu	1816	22	-20.0	831
ssa-miR-10d-5p	NM_001173935.1	General transcription factor IIF subunit 2 (EC 3.6.4.12) (Transcription initiation factor IIF subunit beta)	t2fb	1801	22	-24.3	1513
ssa-miR-10d-5p	NM_001141212.1	Glutamine synthetase (EC 6.3.1.2)	glna	395	22	-24.1	202
ssa-miR-10d-5p	NM_001140299.1	GTP-binding protein Rit1	rit1	1338	22	-18.5	1015
ssa-miR-10d-5p	NM_001173904.1	Heat shock factor protein 2	hsf2	1961	22	-20.4	751
ssa-miR-10d-5p	NM_001279026.1	Histone arginine demethylase JMJD6	jmjd6	418	22	-18.4	200
ssa-miR-10d-5p	NM_001279003.1	Histone chaperone asf1-A (histone chaperone asf1b-B-like)	as1la	1259	22	-21.6	230
ssa-miR-10d-5p	NM_001123703.1	Homeobox protein	pitx2	780	22	-19.7	301
ssa-miR-10d-5p	NM_001139530.1	Homeobox protein HoxC4aa	hoxc4aa	468	22	-21.2	170
ssa-miR-10d-5p	NM_001141620.1	Homeobox protein HoxC4ab	hoxc4ab	568	22	-19.5	142
ssa-miR-10d-5p	NM_001177821.1	Homocysteine-responsive endoplasmic reticulum-resident ubiquitin-like domain member 1 protein	herp1	2104	22	-21.1	1637
ssa-miR-10d-5p	NM_001139947.1	Hsp70-binding protein 1	hpbp1	1191	22	-20.8	113
ssa-miR-10d-5p	NM_001141775.1	Interferon regulatory factor 2-binding protein 2-B	i2b2b	597	22	-22.8	369
ssa-miR-10d-5p	NM_001173970.1	Interleukin-31 receptor A (Interleukin-31 receptor A precursor)	il31r	938	22	-18.5	400
ssa-miR-10d-5p	NM_001140447.1	Lambda-crystallin (lambda-crystallin homolog precursor) (EC 1.1.1.45)	cryl1	426	22	-19.6	27
ssa-miR-10d-5p	NM_001140123.1	MACRO domain-containing protein 1	macd1	869	22	-18.4	343
ssa-miR-10d-5p	NM_001146647.1	MARCKS-related protein	mrp	454	22	-21.1	233
ssa-miR-10d-5p	NM_001140173.1	Methanethiol oxidase (EC 1.8.3.4)	sbp1	786	22	-24.3	445
ssa-miR-10d-5p	NM_001139609.1	MGC81610 protein-like	LOC100194523	1250	22	-18.6	470
ssa-miR-10d-5p	NM_001141562.1	MICOS complex subunit	chch6	348	22	-21.0	198
ssa-miR-10d-5p	NM_001173608.1	Monocarboxylate transporter 9 (monocarboxylate transporter 9 isoform X1)	mot9	1456	22	-19.9	1229
ssa-miR-10d-5p	NM_001123601.1	Myogenic factor	myod1c	506	22	-21.0	65
ssa-miR-10d-5p	NM_001173867.1	NAD-dependent protein deacetylase (EC 2.3.1.286)	sirt2	1150	22	-22.6	654
ssa-miR-10d-5p	NM_001173918.1	NEDD8-conjugating enzyme Ubc12 (EC 6.3.2.19)	ubc12	1586	22	-25.8	1350
ssa-miR-10d-5p	NM_001123524.1	Non-specific serine/threonine protein kinase (EC 2.7.11.1)	raf1c	773	22	-26.6	518
ssa-miR-10d-5p	NM_001140204.1	P2X purinoceptor	p2rx4	1194	22	-26.9	575
ssa-miR-10d-5p	NM_001173682.1	Palmitoyltransferase (EC 2.3.1.225)	zdh13	2576	22	-24.2	1119
ssa-miR-10d-5p	NM_001146445.1	phosphatase 1 regulatory subunit 1C	ppr1c	565	22	-19.4	21
ssa-miR-10d-5p	NM_001165359.1	phosphatase 1L	ppm1l	2043	22	-22.8	1584
ssa-miR-10d-5p	NM_001165340.1	Phosphatidylinositol-3,5-bisphosphate 3-phosphatase (EC 3.1.3.64) (EC 3.1.3.95) (Phosphatidylinositol-3-phosphate phosphatase)	mtmr2	2005	22	-23.7	220
ssa-miR-10d-5p	NM_001141169.2	Phosphatidylinositol-specific phospholipase C X domain-containing protein 1	plcx1	436	22	-18.9	257
ssa-miR-10d-5p	NM_001139776.1	PKHD domain-containing transmembrane protein FLJ22222 (YQ007 protein)	yq007	1042	22	-18.9	283
ssa-miR-10d-5p	NM_001173891.1	Plasticin	plst	895	22	-18.3	479
ssa-miR-10d-5p	NM_001173926.1	Platelet-derived growth factor receptor-like protein (Platelet-derived growth factor receptor-like protein precursor)	pgfrl	721	22	-26.2	280
ssa-miR-10d-5p	NM_001173765.1	Probable G-protein coupled receptor 132	gp132	1598	22	-22.9	369
ssa-miR-10d-5p	NM_001173765.1	Probable G-protein coupled receptor 132	gp132	1598	22	-20.1	401
ssa-miR-10d-5p	NM_001173765.1	Probable G-protein coupled receptor 132	gp132	1598	22	-19.6	560
ssa-miR-10d-5p	NM_001141582.1	Protein Churchill	chur	998	22	-20.9	544
ssa-miR-10d-5p	NM_001139588.1	Protein phosphatase 1 regulatory (Inhibitor) subunit 7 (protein phosphatase 1 regulatory subunit 7)	ppp1r7	1199	22	-23.6	596
ssa-miR-10d-5p	NM_001139951.1	Protein phosphatase 1 regulatory subunit	pp12c	1054	22	-22.0	262
ssa-miR-10d-5p	NM_001141487.1	Protein S100 (S100 calcium-binding protein)	s10a4	499	22	-20.3	348
ssa-miR-10d-5p	NM_001173849.1	Protein-tyrosine-phosphatase (EC 3.1.3.48)	ptn7	806	22	-20.7	474
ssa-miR-10d-5p	NM_001173936.1	Proteolipid protein DM beta	dmb	2009	22	-20.8	964
ssa-miR-10d-5p	NM_001141804.1	Pyridoxal phosphate homeostasis protein (PLP homeostasis protein) (Proline synthase co-transcribed bacterial homolog protein)	prosc	982	22	-18.6	737
ssa-miR-10d-5p	NM_001140344.1	RBR-type E3 ubiquitin transferase (EC 2.3.2.31)	ari2	403	22	-22.6	92
ssa-miR-10d-5p	NM_001141574.1	replication factor C subunit 5	rfc5	306	22	-25.4	55
ssa-miR-10d-5p	NM_001139953.1	Retinoblastoma-binding protein 6	rbbp6	1043	22	-23.9	901
ssa-miR-10d-5p	NM_001139925.1	Retrovirus-related Pol polyprotein from transposon 17.6 (retrovirus-related Pol polyprotein from transposon 17.6 isoform X3)	pol3	1831	22	-18.2	1221
ssa-miR-10d-5p	NM_001140713.2	Rho GTPase-activating protein 21	rhg21	424	22	-18.6	46
ssa-miR-10d-5p	NM_001141397.2	Ribosome biogenesis regulatory protein	rrs1	357	22	-24.1	305
ssa-miR-10d-5p	NM_001279087.1	RING-type E3 ubiquitin transferase (EC 2.3.2.27)	mul1b	924	22	-22.3	278
ssa-miR-10d-5p	NM_001141345.1	S100-A16	s10ag	519	22	-22.1	65
ssa-miR-10d-5p	NM_001140440.1	Septin-2	sept2	1626	22	-20.8	657
ssa-miR-10d-5p	NM_001165351.1	Serine/threonine-protein phosphatase 4 regulatory subunit 2-A	p4r2a	2762	22	-23.7	2136
ssa-miR-10d-5p	NM_001146354.1	SH3 and PX domain-containing protein 2A	spd2a	550	22	-22.5	157
ssa-miR-10d-5p	NM_001165296.1	Small ubiquitin-related modifier (SUMO)	smo3b	1119	22	-18.0	920
ssa-miR-10d-5p	NM_001139874.1	Small VCP/p97-interacting protein	svip	1387	22	-24.6	262
ssa-miR-10d-5p	NM_001140479.1	snail homolog Sna	snai	1267	22	-22.3	504
ssa-miR-10d-5p	NM_001173587.1	Solute carrier family 41 member 2	s41a2	1411	22	-24.3	467
ssa-miR-10d-5p	NM_001173587.1	Solute carrier family 41 member 2	s41a2	1411	22	-23.9	1151
ssa-miR-10d-5p	NM_001140189.1	Spondin-2 (Spondin-2 precursor)	spon2	1516	22	-19.9	1270
ssa-miR-10d-5p	NM_001173624.1	Stannin	snn	3363	22	-22.0	1696
ssa-miR-10d-5p	NM_001173624.1	Stannin	snn	3363	22	-19.0	2146
ssa-miR-10d-5p	NM_001173642.1	Sulfate anion transporter 1 (Solute carrier family 26 member 1)	s26a2	1147	22	-19.1	66
ssa-miR-10d-5p	NM_001141353.2	Sulfotransferase (EC 2.8.2.-)	st1s3	390	22	-24.4	116
ssa-miR-10d-5p	NM_001140308.1	Suppressor of IKK-epsilon (suppressor of IKBKE 1 isoform X1)	sike	2089	22	-19.3	198
ssa-miR-10d-5p	NM_001139770.1	Syntaxin-5 (syntaxin-5 isoform X1)	stx5	1352	22	-18.4	315
ssa-miR-10d-5p	NM_001140012.1	Tetraspanin	tsn14	2220	22	-23.4	18
ssa-miR-10d-5p	NM_001123528.1	Thyrotropin beta subunit (thyrotropin subunit beta precursor)	tshb	412	22	-26.5	171
ssa-miR-10d-5p	NM_001173590.1	Transmembrane protein 179	tm179	1374	22	-23.1	581
ssa-miR-10d-5p	NM_001139798.1	Transmembrane protein 47	tmm47	1554	22	-19.5	781
ssa-miR-10d-5p	NM_001139837.1	Ubiquilin-4	ubql4	1378	22	-18.5	594
ssa-miR-10d-5p	NM_001146367.1	Ubiquitin-conjugating enzyme E2 J2 (ubiquitin-conjugating enzyme E2 J2 isoform X1)	ub2j2	376	22	-21.0	135
ssa-miR-10d-5p	NM_001139937.1	Ubiquitin-conjugating enzyme E2 R2	ub2r2	1260	22	-21.1	818
ssa-miR-10d-5p	NM_001141741.1	Uridine phosphorylase (EC 2.4.2.3)	upp1	1062	22	-20.0	32
ssa-miR-10d-5p	NM_001140286.1	UTP--glucose-1-phosphate uridylyltransferase (EC 2.7.7.9)	ugp2	421	22	-19.8	57
ssa-miR-10d-5p	NM_001141820.1	Visinin-like protein 1	visl1	2012	22	-19.4	1775
ssa-miR-10d-5p	NM_001173941.1	Wee1-like protein kinase (EC 2.7.10.2)	wee1	1697	22	-21.0	527
ssa-miR-10d-5p	NM_001139895.1	Xaa-Pro aminopeptidase 3 (xaa-Pro aminopeptidase 3 isoform X1)	xpp3	434	22	-19.7	153
ssa-miR-10d-5p	NM_001140467.1	Zinc finger protein ZIC 4 (zinc finger protein ZIC 4 isoform X2)	zic4	705	22	-19.1	555

## Sheet: miR-122-5p
miRNA	Target gene accession	Protein names	Gene symbol	Target sequence (3' UTR) length	miRNA sequence length	Minimal-free-energy (Kcal)	Position in 3' UTR that miRNA targeted
ssa-miR-122-5p	NM_001173658.1	14-3-3 protein gamma-1	143g1	2417	22	-19.4	1806
ssa-miR-122-5p	NM_001140138.1	1-acyl-sn-glycerol-3-phosphate acyltransferase gamma (EC 2.3.1.51) (1-acyl-sn-glycerol-3-phosphate acyltransferase gamma isoform X1)	plcc	974	22	-20.9	296
ssa-miR-122-5p	NM_001140290.1	2-phospho-D-glycerate hydro-lyase (EC 4.2.1.11)	enog	730	22	-22.1	513
ssa-miR-122-5p	NM_001141848.1	Abhydrolase domain-containing protein 14B	ab14b	380	22	-23.4	49
ssa-miR-122-5p	NM_001123525.1	Actin, cytoplasmic 1 (actin, cytoplasmic 1 isoform X1) (actin, cytoplasmic 1 isoform X2)	actb	261	22	-21.8	13
ssa-miR-122-5p	NM_001165301.1	Adenosine kinase (EC 2.7.1.20)	adk	522	22	-21.3	227
ssa-miR-122-5p	NM_001173709.1	ADP-ribosylation factor-like 15 (ADP-ribosylation factor-like 15 isoform X2) (ADP-ribosylation factor-like protein 15)	arl15	2389	22	-20.3	1762
ssa-miR-122-5p	NM_001141047.1	Alpha-soluble NSF attachment protein	snaa	211	22	-20.8	18
ssa-miR-122-5p	NM_001140943.2	Annexin	anxa3	337	22	-26.5	143
ssa-miR-122-5p	NM_001141777.1	AP3A hydrolase (EC 3.6.1.29) (Ectonucleotide pyrophosphatase/phosphodiesterase family member 4)	enpp4	1635	22	-22.3	195
ssa-miR-122-5p	NM_001173568.1	Arfaptin-1	arfp1	2368	22	-23.6	1062
ssa-miR-122-5p	NM_001141651.1	Ataxin-7-like protein 3 (SAGA-associated factor 11 homolog)	at7l3	2858	22	-27.3	1402
ssa-miR-122-5p	NM_001173636.1	Bardet-Biedl syndrome 7 protein homolog	bbs7	407	22	-23.2	19
ssa-miR-122-5p	NM_001139613.1	Biogenesis of lysosome-related organelles complex 1 subunit 1	bloc1s1	1437	22	-18.0	391
ssa-miR-122-5p	NM_001139842.1	BNIP2 motif-containing molecule at the C-terminal region 1	bmcc1	1346	22	-21.9	183
ssa-miR-122-5p	NM_001139816.1	BRO1 domain- and CAAX motif-containing protein (BRO1 domain-containing protein BROX)	brox	1755	22	-21.0	515
ssa-miR-122-5p	NM_001139816.1	BRO1 domain- and CAAX motif-containing protein (BRO1 domain-containing protein BROX)	brox	1755	22	-19.4	680
ssa-miR-122-5p	NM_001141652.1	BTB/POZ domain-containing protein KCTD9	kctd9	675	22	-21.5	39
ssa-miR-122-5p	NM_001140236.1	C7orf57 homolog (CG057 protein)	cg057	2929	22	-26.9	669
ssa-miR-122-5p	NM_001140113.1	Cadherin-17 (Cadherin-17 precursor)	cad17	1145	22	-25.4	213
ssa-miR-122-5p	NM_001173887.1	Cardiolipin synthetase (cardiolipin synthase)	crls1	1498	22	-27.0	14
ssa-miR-122-5p	NM_001173895.1	CDP-diacylglycerol--glycerol-3-phosphate 3-phosphatidyltransferase (EC 2.7.8.5)	pgs1	530	22	-19.9	90
ssa-miR-122-5p	NM_001141209.1	Cell death activator CIDE-3 (cell death activator CIDE-3-like)	cidec	542	22	-21.2	413
ssa-miR-122-5p	NM_001279119.1	Cellular retinoic acid-binding protein 1 (Cellular retinoic acid-binding protein I)	crabp	322	22	-21.9	37
ssa-miR-122-5p	NM_001165310.1	Chloride channel CLIC-like protein 1	clcc1	2113	22	-24.1	2057
ssa-miR-122-5p	NM_001141817.1	Chloride intracellular channel protein	clic4	1671	22	-21.7	282
ssa-miR-122-5p	NM_001165389.1	Class B basic helix-loop-helix protein 3	bhlh3	1837	22	-18.6	1019
ssa-miR-122-5p	NM_001140104.1	Coatomer subunit delta	copd	1442	22	-22.7	903
ssa-miR-122-5p	NM_001139701.1	Cofilin 2	cf12	919	22	-20.2	267
ssa-miR-122-5p	NM_001165373.1	Coiled-coil domain-containing protein 22	ccd22	879	22	-25.0	101
ssa-miR-122-5p	NM_001139676.1	Cold-inducible RNA-binding protein (Hyperosmotic glycine rich protein-like)	cirbp	363	22	-20.9	66
ssa-miR-122-5p	NM_001141557.1	Complex I-PDSW (NADH dehydrogenase [ubiquinone] 1 beta subcomplex subunit 10) (NADH-ubiquinone oxidoreductase PDSW subunit)	nduba	885	22	-23.9	542
ssa-miR-122-5p	NM_001173855.1	COP9 signalosome complex subunit 4	csn4	1345	22	-25.2	7
ssa-miR-122-5p	NM_001173855.1	COP9 signalosome complex subunit 4	csn4	1345	22	-24.0	94
ssa-miR-122-5p	NM_001173855.1	COP9 signalosome complex subunit 4	csn4	1345	22	-23.6	48
ssa-miR-122-5p	NM_001146437.1	Cornichon homolog (protein cornichon homolog)	cnih	1219	22	-21.7	1059
ssa-miR-122-5p	NM_001140871.1	cornichon homolog 4	cnih4	1005	22	-24.4	89
ssa-miR-122-5p	NM_001139715.1	Creatine kinase (EC 2.7.3.2)	ckm1	360	22	-20.9	80
ssa-miR-122-5p	NM_001139778.1	Creatine kinase (EC 2.7.3.2)	kcrb	274	22	-23.1	86
ssa-miR-122-5p	NM_001141765.1	Cyclic AMP-responsive element-binding protein 3-like protein 4 (Processed cyclic AMP-responsive element-binding protein 3-like protein 4)	cr3l4	884	22	-26.4	448
ssa-miR-122-5p	NM_001139920.1	Cysteinyl-tRNA synthetase, cytoplasmic	sycc	1666	22	-20.8	1110
ssa-miR-122-5p	NM_001165281.1	D-amino-acid oxidase (EC 1.4.3.3)	oxda	815	22	-25.3	369
ssa-miR-122-5p	NM_001140393.1	Dihydropyrimidinase-related protein 3	dpyl3	1613	22	-19.2	1156
ssa-miR-122-5p	NM_001139632.1	DNA-damage-inducible transcript 4-like	ddit4l	1122	22	-19.3	724
ssa-miR-122-5p	NM_001139601.1	DNA-directed RNA polymerase III subunit	polr3gl	616	22	-25.9	60
ssa-miR-122-5p	NM_001141199.1	DnaJ homolog subfamily C member 8	dnjc8	407	22	-27.1	42
ssa-miR-122-5p	NM_001165367.1	Dual specificity protein phosphatase (EC 3.1.3.16) (EC 3.1.3.48)	dus6	1489	22	-23.8	1391
ssa-miR-122-5p	NM_001173581.1	Ecto-NOX disulfide-thiol exchanger 1	enox1	981	22	-29.3	682
ssa-miR-122-5p	NM_001140390.1	Elongation of very long chain fatty acids protein (EC 2.3.1.199) (Very-long-chain 3-oxoacyl-CoA synthase)	elov7	1423	22	-20.3	1175
ssa-miR-122-5p	NM_001165397.1	Endoplasmic reticulum-Golgi intermediate compartment protein 3	ergi3	2369	22	-27.5	1471
ssa-miR-122-5p	NM_001141281.1	ESCRT-II complex subunit VPS25 (Vacuolar protein-sorting-associated protein 25)	vps25	836	22	-19.8	743
ssa-miR-122-5p	NM_001165325.1	Exocyst complex component 5 (Exocyst complex component Sec10)	exoc5	1892	22	-23.1	604
ssa-miR-122-5p	NM_001140105.1	F-actin-capping protein subunit alpha	capza1	1238	22	-18.8	306
ssa-miR-122-5p	NM_001140541.1	Follistatin-related protein 1 (Follistatin-related protein 1 precursor)	fstl1	1995	22	-20.7	211
ssa-miR-122-5p	NM_001165391.1	G1/S-specific cyclin-D1	ccnd1	2795	22	-19.4	1931
ssa-miR-122-5p	NM_001140117.1	Glia-derived nexin (Glia-derived nexin precursor)	gdn	558	22	-23.6	399
ssa-miR-122-5p	NM_001139927.1	Glucagon family neuropeptide (Glucagon family neuropeptides) (Glucagon family neuropeptides precursor)	paca	1549	22	-24.5	619
ssa-miR-122-5p	NM_001140531.1	Glucosamine-6-phosphate isomerase (EC 3.5.99.6) (Glucosamine-6-phosphate deaminase)	gnpi	859	22	-27.4	468
ssa-miR-122-5p	NM_001140266.1	Glutamine--fructose-6-phosphate transaminase (isomerizing) (EC 2.6.1.16)	gfpt1	1887	22	-22.9	955
ssa-miR-122-5p	NM_001141630.1	Glyoxylate reductase/hydroxypyruvate reductase	grhpr	685	22	-22.0	521
ssa-miR-122-5p	NM_001141630.1	Glyoxylate reductase/hydroxypyruvate reductase	grhpr	685	22	-19.7	572
ssa-miR-122-5p	NM_001141039.1	Golgin subfamily A member 7	goga7	721	22	-22.1	145
ssa-miR-122-5p	NM_001140575.1	Grancalcin	gran	878	22	-21.0	483
ssa-miR-122-5p	NM_001173657.1	GTP-binding protein Di-Ras2	dira2	2422	22	-25.0	120
ssa-miR-122-5p	NM_001140299.1	GTP-binding protein Rit1	rit1	1338	22	-23.0	1097
ssa-miR-122-5p	NM_001173667.1	Heme-binding protein 1	hebp1	2294	22	-22.1	2106
ssa-miR-122-5p	NM_001140888.1	Hepatocellular carcinoma-associated antigen 127 (zinc finger C4H2 domain-containing protein)	hc127	528	22	-19.2	3
ssa-miR-122-5p	NM_001139543.1	Homeobox protein HoxC13bb	hoxc13bb	733	22	-21.0	71
ssa-miR-122-5p	NM_001139542.1	Homeobox protein HoxC4ba	hoxc4ba	697	22	-23.3	109
ssa-miR-122-5p	NM_001140022.1	Hypoxia-inducible factor 1 alpha	hif1a	1248	22	-21.9	55
ssa-miR-122-5p	NM_001140241.1	Insulinoma-associated protein 1	insm1	592	22	-23.4	408
ssa-miR-122-5p	NM_001173754.1	Integral membrane protein DGCR2/IDD	idd	700	22	-21.0	450
ssa-miR-122-5p	NM_001140505.1	Integral membrane protein GPR177	gp177	1109	22	-18.2	346
ssa-miR-122-5p	NM_001123633.1	Interleukin-1 receptor type I (Interleukin-1 receptor-like protein) (interleukin-1 receptor-like protein isoform X1) (interleukin-1 receptor-like protein precursor)	il-1rl	860	22	-22.4	229
ssa-miR-122-5p	NM_001165270.1	Interleukin-1 receptor-associated kinase 1-binding protein 1 homolog	ikbp1	147	22	-23.8	26
ssa-miR-122-5p	NM_001173623.1	ITFG3 (ITFG3 protein)	itfg3	2905	22	-22.5	1823
ssa-miR-122-5p	NM_001140481.1	LAG1 homolog, ceramide synthase 2 (LAG1 longevity assurance homolog 2)	lass2	1211	22	-24.3	389
ssa-miR-122-5p	NM_001140926.1	Lecithin Retinol acyltransferase (EC 2.3.1.135)	lrat	622	22	-20.2	12
ssa-miR-122-5p	NM_001252355.1	Leukocyte elastase inhibitor (leukocyte elastase inhibitor isoform X1)	ileu	763	22	-24.0	519
ssa-miR-122-5p	NM_001140062.1	Lumican	lum	1425	22	-20.3	693
ssa-miR-122-5p	NM_001140354.1	Lysosomal-associated transmembrane protein 4A	lap4a	1631	22	-21.4	1288
ssa-miR-122-5p	NM_001141160.1	Mediator of RNA polymerase II transcription subunit 4 (Mediator complex subunit 4)	med4	338	22	-20.5	72
ssa-miR-122-5p	NM_001173597.1	Metalloendopeptidase (EC 3.4.24.-)	bmp1	720	22	-22.2	33
ssa-miR-122-5p	NM_001140824.1	methyltransferase NSUN6	nsun6	582	22	-23.3	83
ssa-miR-122-5p	NM_001139657.1	Microtubule-associated protein RP/EB family member 1	mapre1	2218	22	-22.9	1070
ssa-miR-122-5p	NM_001173634.1	Microtubule-associated protein RP/EB family member 1	mare1	1240	22	-25.8	761
ssa-miR-122-5p	NM_001123683.1	Na/K/2Cl co-transporter	nkcc1a	105	22	-26.6	74
ssa-miR-122-5p	NM_001145423.1	NADPH oxidase cytosolic protein (neutrophil cytosol factor 2)	ncf2	846	22	-19.5	162
ssa-miR-122-5p	NM_001173966.1	NEDD8-conjugating enzyme UBE2F (NEDD8-conjugating enzyme UBE2F isoform X1)	ube2f	1728	22	-21.2	1539
ssa-miR-122-5p	NM_001139695.1	Parvalbumin-2	pvalb2	250	22	-22.3	114
ssa-miR-122-5p	NM_001173928.1	Perilipin	m6pbp	562	22	-28.8	254
ssa-miR-122-5p	NM_001140913.1	Periphilin-1	pphln	525	22	-18.8	2
ssa-miR-122-5p	NM_001165340.1	Phosphatidylinositol-3,5-bisphosphate 3-phosphatase (EC 3.1.3.64) (EC 3.1.3.95) (Phosphatidylinositol-3-phosphate phosphatase)	mtmr2	2005	22	-21.3	126
ssa-miR-122-5p	NM_001252353.1	Phosphoinositide-3-kinase-interacting protein 1 (Phosphoinositide-3-kinase-interacting protein 1 precursor)	p3ip1	1744	22	-21.4	24
ssa-miR-122-5p	NM_001141708.1	Pleckstrin homology domain-containing family B member 2	pkhb2	1390	22	-24.3	910
ssa-miR-122-5p	NM_001141526.1	pleckstrin homology-like domain family A member 2	phla2	382	22	-22.5	9
ssa-miR-122-5p	NM_001141328.2	Probable C->U-editing enzyme APOBEC-2	abec2	348	22	-23.2	137
ssa-miR-122-5p	NM_001141750.1	Probable rRNA-processing protein EBP2	ebp2	612	22	-22.8	366
ssa-miR-122-5p	NM_001173960.1	Procollagen-proline 4-dioxygenase (EC 1.14.11.2)	p4ha2	449	22	-21.9	18
ssa-miR-122-5p	NM_001141351.1	Programmed cell death 1 ligand 1 (Programmed cell death 1 ligand 1 precursor) (programmed cell death 1 ligand 1 isoform X1)	pdl1	408	22	-19.7	112
ssa-miR-122-5p	NM_001139588.1	Protein phosphatase 1 regulatory (Inhibitor) subunit 7 (protein phosphatase 1 regulatory subunit 7)	ppp1r7	1199	22	-24.5	132
ssa-miR-122-5p	NM_001141723.1	Protein-glutamine gamma-glutamyltransferase 2 (transglutaminase 2) (EC 2.3.2.13)	tgm2	361	22	-22.6	1
ssa-miR-122-5p	NM_001140489.1	Pyruvate kinase (EC 2.7.1.40)	kpyk	1131	22	-19.9	565
ssa-miR-122-5p	NM_001141703.1	Pyruvate kinase (EC 2.7.1.40)	pk	657	22	-21.9	217
ssa-miR-122-5p	NM_001173718.1	Ran-binding protein 9	ranb9	1021	22	-24.2	496
ssa-miR-122-5p	NM_001139985.1	RanBP-type and C3HC4-type zinc finger-containing protein 1 (EC 2.3.2.31)	ub7i3	1144	22	-20.5	802
ssa-miR-122-5p	NM_001140381.1	Receptor expression-enhancing protein	reep3	1433	22	-18.2	3
ssa-miR-122-5p	NM_001140473.1	receptor-interacting Serine/threonine-protein kinase 4 (EC 2.7.11.1) (receptor-interacting serine/threonine-protein kinase 4 isoform X1)	ripk4	427	22	-21.1	3
ssa-miR-122-5p	NM_001140392.1	Repulsive guidance molecule A (repulsive guidance molecule A precursor)	rgma	1038	22	-26.3	562
ssa-miR-122-5p	NM_001140392.1	Repulsive guidance molecule A (repulsive guidance molecule A precursor)	rgma	1038	22	-20.4	738
ssa-miR-122-5p	NM_001140502.1	Rho GTPase-activating protein 18	rhg18	1444	22	-19.2	748
ssa-miR-122-5p	NM_001165283.1	Rho-related GTP-binding protein RhoQ	rhoq	867	22	-20.7	350
ssa-miR-122-5p	NM_001140587.1	Ribonuclease H2 subunit C	rnh2c	320	22	-22.0	134
ssa-miR-122-5p	NM_001141879.1	Ribonuclease P protein subunit p38 (EC 3.1.26.5)	rpp38	324	22	-20.3	80
ssa-miR-122-5p	NM_001141691.1	Serine (Or cysteine) proteinase inhibitor clade E, nexin, plasminogen activator inhibitor type 1-like (serine (Or cysteine) proteinase inhibitor clade E, nexin, plasminogen activator inhibitor type 1-like precursor)	LOC100196662	516	22	-24.5	415
ssa-miR-122-5p	NM_001140369.1	Serine/threonine protein phosphatase 2A regulatory subunit	2a5e	248	22	-23.4	2
ssa-miR-122-5p	NM_001171787.1	Sodium/glucose cotransporter member 1	sglt1	579	22	-22.9	126
ssa-miR-122-5p	NM_001140189.1	Spondin-2 (Spondin-2 precursor)	spon2	1516	22	-28.8	886
ssa-miR-122-5p	NM_001141831.1	Sulfotransferase (EC 2.8.2.-)	st4a1	115	22	-21.8	29
ssa-miR-122-5p	NM_001173843.1	Syntaxin-16	stx16	989	22	-23.1	762
ssa-miR-122-5p	NM_001139870.1	Syntaxin-3	stx3	1113	22	-21.4	420
ssa-miR-122-5p	NM_001173842.1	TRAF-type zinc finger domain-containing protein 1	trad1	1318	22	-20.9	12
ssa-miR-122-5p	NM_001146558.1	Transcription cofactor vestigial-like protein 1	vgll1	679	22	-21.1	75
ssa-miR-122-5p	NM_001139723.1	Transcription initiation factor IIE subunit beta	LOC100194638	1206	22	-21.3	698
ssa-miR-122-5p	NM_001141809.1	Transcription initiation factor TFIID subunit 12	taf12	814	22	-25.5	192
ssa-miR-122-5p	NM_001173675.1	Transmembrane protein 149	tm149	1556	22	-24.9	256
ssa-miR-122-5p	NM_001173886.1	Transmembrane protein 5	tmem5	1545	22	-24.9	990
ssa-miR-122-5p	NM_001173804.1	U2 snRNP auxiliary factor large subunit	u2af2	767	22	-24.1	59
ssa-miR-122-5p	NM_001141197.2	Ubiquitin-conjugating enzyme E2 N (ubiquitin-conjugating enzyme E2N) (EC 6.3.2.19)	ube2n	369	22	-22.9	26
ssa-miR-122-5p	NM_001139937.1	Ubiquitin-conjugating enzyme E2 R2	ub2r2	1260	22	-21.8	1137
ssa-miR-122-5p	NM_001139757.1	uncharacterized protein LOC100194706	LOC100194706	1275	22	-26.6	429
ssa-miR-122-5p	NM_001146389.1	Vesicle transport protein	sft2a	734	22	-24.2	98
ssa-miR-122-5p	NM_001139895.1	Xaa-Pro aminopeptidase 3 (xaa-Pro aminopeptidase 3 isoform X1)	xpp3	434	22	-23.5	52
ssa-miR-122-5p	NM_001141454.1	XIAP-associated factor 1	xaf1	543	22	-20.9	12
ssa-miR-122-5p	NM_001140040.1	Y+L amino acid transporter 1	ylat1	1996	22	-24.3	1304
ssa-miR-122-5p	NM_001139862.1	YIF1A (protein YIF1A) (protein YIF1A isoform X1)	yif1a	682	22	-25.5	386

[truncated: 8 more sheets: miR-125b-1-3p, miR-1338-3p, miR-148a-3p, miR-16a-5p, miR-181a-5p, miR-222cd-3p, miR-210-1-3p, mir-221-3p]
