# Supplementary material for: Characterization of miRNAs in Extracellular Vesicles Released From Atlantic Salmon Monocyte-Like and Macrophage-Like Cells
Source: Front Immunol. 2020 Nov 11;11:587931. doi: 10.3389/fimmu.2020.587931 (PMC7686242; doi:10.3389/fimmu.2020.587931)
Supplement: Supplementary file 6 [file Table_6.xlsx]

## Sheet: GO_Molecular_Function_2018_tabl
Supplementary Table 6. Pathway analysis: Gene Ontology, Molecular Function
Term	Overlap	P-value	Adjusted P-value	Odds Ratio	Combined Score	Genes
GDP binding (GO:0019003)	11/51	0.00148165	1.0	2.79749	18.2245	RAB3B;RAP2C;RAB31;RHEB;RASEF;RAB18;RAB9A;RAB5A;RAB8A;GEM;ARL8B
transferase activity, transferring amino-acyl groups (GO:0016755)	5/16	0.00575368	1.0	4.05318	20.9059	GGT5;TGM1;CHAC1;GGT1;TGM2
omega peptidase activity (GO:0008242)	3/7	0.012642	1.0	5.55864	24.2953	GGT5;UCHL1;GGT1
vitamin D receptor binding (GO:0042809)	4/14	0.0188303	1.0	3.70576	14.7204	TAF11;TAF7;MED4;MED16
NADP-retinol dehydrogenase activity (GO:0052650)	3/8	0.0190789	1.0	4.86381	19.2567	RDH14;DHRS3;DHRS4
purine ribonucleoside binding (GO:0032550)	20/159	0.0205356	1.0	1.63147	6.33922	RAB3B;RASEF;RHOG;RND3;GEM;RHOB;GNAI2;RAP2C;ARL4A;RIT1;RAB31;RHEB;ADSSL1;RAB18;RAB9A;RAB5A;ARL8A;RAB8A;RHOQ;ARL8B
GTPase activity (GO:0003924)	26/222	0.0215617	1.0	1.51903	5.82827	RAB3B;HBS1L;RAB1A;RAB3D;RND3;GNAI2;SEPT8;SEPT7;DNM1L;RAB8A;RHOG;GEM;SEPT2;RHOB;ARL4C;ARL4D;RIT1;RAB31;RAB37;RHEB;RAB18;RAB9A;RAB5A;RHOQ;ARL8A;ARL8B
GTP binding (GO:0005525)	18/147	0.0340923	1.0	1.58818	5.36597	RASEF;RHOG;RND3;GEM;RHOB;GNAI2;RAP2C;ARL4A;RIT1;RAB31;RHEB;ADSSL1;RAB9A;RAB5A;ARL8A;RAB8A;RHOQ;ARL8B
guanyl ribonucleotide binding (GO:0032561)	20/170	0.0384329	1.0	1.5259	4.97267	RAB3B;RASEF;RHOG;RND3;GEM;RHOB;GNAI2;RAP2C;ARL4A;RIT1;RAB31;RHEB;ADSSL1;RAB18;RAB9A;RAB5A;ARL8A;RAB8A;RHOQ;ARL8B
E-box binding (GO:0070888)	6/34	0.0433856	1.0	2.28885	7.18157	TAL1;MYC;TCF21;GATA3;SREBF2;MYF5
carboxy-lyase activity (GO:0016831)	5/26	0.0457115	1.0	2.49426	7.69581	FAHD1;HDC;GADL1;AZIN1;PISD
tumor necrosis factor receptor binding (GO:0005164)	3/11	0.0472489	1.0	3.53732	10.7971	TRAF4;STAT1;TNF
beta-tubulin binding (GO:0048487)	5/27	0.0526727	1.0	2.40188	7.07032	PACRG;PDCD5;FGF13;ARL8A;ARL8B
cadherin binding involved in cell-cell adhesion (GO:0098641)	4/19	0.0536868	1.0	2.73056	7.98577	ANXA1;TMOD3;PKP3;CNN3
core promoter binding (GO:0001047)	12/97	0.0693801	1.0	1.60456	4.28121	XBP1;NFYA;PSPC1;STAT1;PPARG;GATA3;INSM1;GATA1;ESR1;SOX4;ESR2;IRF9
acyl-CoA oxidase activity (GO:0003997)	2/6	0.0723333	1.0	4.32339	11.3553	ACOX1;ACOX3
G-protein coupled photoreceptor activity (GO:0008020)	3/13	0.0730386	1.0	2.99312	7.83229	OPN1SW;ELOVL4;RHO
protein binding involved in cell-cell adhesion (GO:0098632)	4/21	0.073453	1.0	2.47051	6.45077	ANXA1;TMOD3;PKP3;CNN3
histone acetyltransferase binding (GO:0035035)	4/22	0.0845339	1.0	2.35821	5.82621	STAT1;TAF7;HIF1A;SIRT2
acetylglucosaminyltransferase activity (GO:0008375)	7/50	0.0874821	1.0	1.81582	4.42393	EXT2;EXTL2;HEXB;HEXA;PIGP;ALG14;ALG13
cadherin binding (GO:0045296)	31/313	0.0902461	1.0	1.28459	3.0897	RAB1A;MRE11;RPL34;OLA1;PARK7;RTN4;CNN3;LIMA1;LASP1;SNX2;SEPT7;PRDX1;STK38;EFHD2;STX5;RPS2;HSPA8;NUDC;ANXA1;STAT1;TMOD3;SEPT2;PLCB3;CCS;EHD4;P2RX4;CAPZA1;ABI1;PKP3;ALDOA;MAPRE1
NEDD8-specific protease activity (GO:0019784)	2/7	0.0962098	1.0	3.70576	8.67602	OTUB2;SENP8
aldehyde-lyase activity (GO:0016832)	2/7	0.0962098	1.0	3.70576	8.67602	ALDOC;ALDOA
N-acetylglucosamine 6-O-sulfotransferase activity (GO:0001517)	2/7	0.0962098	1.0	3.70576	8.67602	CHST1;CHST2
protein-glutamine gamma-glutamyltransferase activity (GO:0003810)	2/7	0.0962098	1.0	3.70576	8.67602	TGM1;TGM2
CDP-alcohol phosphatidyltransferase activity (GO:0017169)	2/7	0.0962098	1.0	3.70576	8.67602	PGS1;CEPT1
ubiquitin binding (GO:0043130)	8/62	0.102564	1.0	1.67357	3.81116	OTUB2;UCHL1;UBE2N;UBE2A;VPS36;RAE1;SIRT2;VPS28
acyl-CoA dehydrogenase activity (GO:0003995)	3/15	0.103743	1.0	2.59403	5.87767	ACOX1;ACADM;ACOX3
myosin V binding (GO:0031489)	3/15	0.103743	1.0	2.59403	5.87767	RAB3B;RAB3D;RAB8A
core promoter sequence-specific DNA binding (GO:0001046)	9/73	0.107825	1.0	1.59906	3.56151	NFYA;STAT1;IRF7;PPARG;GATA3;GATA1;ESR1;SOX4;ESR2
ammonium transmembrane transporter activity (GO:0008519)	4/24	0.108947	1.0	2.16169	4.79224	SLC44A2;RHBG;RHD;AQP1
transferrin receptor binding (GO:1990459)	2/8	0.12192	1.0	3.24254	6.82357	SNX2;RGMA
NAD+ binding (GO:0070403)	2/8	0.12192	1.0	3.24254	6.82357	CRYL1;SIRT2
thyroid hormone receptor binding (GO:0046966)	4/26	0.136116	1.0	1.99541	3.97934	TAF11;TAF7;MED16;MED4
alpha-tubulin binding (GO:0043014)	4/26	0.136116	1.0	1.99541	3.97934	ARL4C;PACRG;ARL8A;ARL8B
peptide disulfide oxidoreductase activity (GO:0015037)	2/9	0.14904	1.0	2.88226	5.4865	GLRX;PDIA5
peptidyl-prolyl cis-trans isomerase activity (GO:0003755)	5/38	0.165638	1.0	1.7066	3.06838	PTPA;PPIE;FKBP4;PPIL4;FKBP5
ephrin receptor binding (GO:0046875)	3/19	0.176715	1.0	2.04792	3.54949	FYN;GRB2;CRK
endocytic adaptor activity (GO:0098748)	2/10	0.177199	1.0	2.59403	4.48892	DAB2;AP2M1
small protein activating enzyme activity (GO:0008641)	2/10	0.177199	1.0	2.59403	4.48892	SAE1;ATG7
NADPH binding (GO:0070402)	2/10	0.177199	1.0	2.59403	4.48892	GRHPR;CBR4
clathrin adaptor activity (GO:0035615)	2/10	0.177199	1.0	2.59403	4.48892	DAB2;AP2M1
long-chain fatty acid-CoA ligase activity (GO:0004467)	2/10	0.177199	1.0	2.59403	4.48892	ACSL1;ACSL4
ubiquitin conjugating enzyme activity (GO:0061631)	3/20	0.196754	1.0	1.94553	3.16304	UBE2D2;UBE2G1;UBE2A
alcohol dehydrogenase (NADP+) activity (GO:0008106)	3/20	0.196754	1.0	1.94553	3.16304	RDH14;DHRS3;DHRS4
pre-mRNA binding (GO:0036002)	4/30	0.197311	1.0	1.72936	2.8067	PTBP1;RBM4;U2AF2;TRA2B
hexosaminidase activity (GO:0015929)	2/11	0.206077	1.0	2.35821	3.72481	HEXB;HEXA
nucleotide diphosphatase activity (GO:0004551)	2/11	0.206077	1.0	2.35821	3.72481	ENPP4;FHIT
intramolecular transferase activity, phosphotransferases (GO:0016868)	2/11	0.206077	1.0	2.35821	3.72481	PGAM1;PMM2
proton-transporting ATP synthase activity, rotational mechanism (GO:0046933)	2/11	0.206077	1.0	2.35821	3.72481	ATP5G3;ATP5G2
transcriptional activator activity, RNA polymerase II transcription regulatory region sequence-specific binding (GO:0001228)	26/284	0.206522	1.0	1.18741	1.87296	CEBPA;HLF;CREM;TCF21;GATA3;HIF1A;GATA1;MYC;HSF2;E2F4;SOX4;IER2;SMAD4;PBX2;ESR1;NFKB2;FUBP3;LHX3;TEF;WT1;IRF4;IRF5;HOXD3;ERG;ATF5;MYF5
N-methyltransferase activity (GO:0008170)	3/21	0.217304	1.0	1.85288	2.82835	DIMT1;PRMT1;PEMT
ubiquitin-like protein conjugating enzyme activity (GO:0061650)	3/21	0.217304	1.0	1.85288	2.82835	UBE2D2;UBE2G1;UBE2A
RNA polymerase II transcription factor binding (GO:0001085)	12/121	0.222355	1.0	1.2863	1.93392	BBS2;TAF6L;GFI1B;LHX3;TAF12;TAL1;ID2;IFRD1;GATA3;BBS7;PITX2;GATA1
microtubule plus-end binding (GO:0051010)	2/12	0.235396	1.0	2.16169	3.12686	STIM1;MAPRE1
fibroblast growth factor receptor binding (GO:0005104)	2/12	0.235396	1.0	2.16169	3.12686	NPTN;FGF1
Ral GTPase binding (GO:0017160)	2/12	0.235396	1.0	2.16169	3.12686	EXOC8;EXOC5
pseudouridine synthase activity (GO:0009982)	2/12	0.235396	1.0	2.16169	3.12686	DKC1;PUS7
RNA polymerase II basal transcription factor binding (GO:0001091)	2/12	0.235396	1.0	2.16169	3.12686	ESR1;GTF2E2
C2H2 zinc finger domain binding (GO:0070742)	2/12	0.235396	1.0	2.16169	3.12686	WT1;GATA1
oxidoreductase activity, acting on the CH-OH group of donors, NAD or NADP as acceptor (GO:0016616)	9/88	0.236621	1.0	1.32649	1.91187	GRHPR;G6PD;IMPDH2;GPD1;DHDH;CRYL1;CBR4;DHRS3;DHRS4
NAD binding (GO:0051287)	3/22	0.238268	1.0	1.76866	2.5369	GRHPR;CRYL1;SIRT2
nuclear hormone receptor binding (GO:0035257)	6/56	0.261329	1.0	1.38966	1.86489	STAT1;TAF11;TAF7;MED16;MED4;HIF1A
tropomyosin binding (GO:0005523)	2/14	0.294431	1.0	1.85288	2.26554	TMOD3;TNNT3
ribosomal small subunit binding (GO:0043024)	2/14	0.294431	1.0	1.85288	2.26554	ERAL1;ABCE1
nucleoside kinase activity (GO:0019206)	2/14	0.294431	1.0	1.85288	2.26554	ADK;UCKL1
protein phosphatase regulator activity (GO:0019888)	5/47	0.294926	1.0	1.37981	1.68478	PTPA;PPP1R7;RCAN2;ENSA;PPP1R1B
epidermal growth factor receptor binding (GO:0005154)	3/25	0.302729	1.0	1.55642	1.8598	EPGN;SNX2;GRB2
transcription coactivator activity (GO:0003713)	25/291	0.315357	1.0	1.11428	1.28593	CEBPA;GATA3;PARK7;MED16;ZMIZ2;HSF2;PITX2;JUNB;SOX4;TAF12;ACTN1;NFYC;NCOA4;TAF11;MED4;MED6;ESR2;MED7;NFKB2;RAP2C;TAF6L;CCNE1;TAF7;PPARG;VGLL1
G-protein coupled chemoattractant receptor activity (GO:0001637)	2/15	0.323767	1.0	1.72936	1.95025	CXCR3;CCR9
oxidoreductase activity, acting on NAD(P)H, quinone or similar compound as acceptor (GO:0016655)	2/15	0.323767	1.0	1.72936	1.95025	CBR4;DHRS4
protein disulfide oxidoreductase activity (GO:0015035)	2/15	0.323767	1.0	1.72936	1.95025	CCS;GLRX
syntaxin-1 binding (GO:0017075)	2/15	0.323767	1.0	1.72936	1.95025	NSF;CPLX1
FK506 binding (GO:0005528)	2/15	0.323767	1.0	1.72936	1.95025	FKBP4;FKBP5
tumor necrosis factor receptor superfamily binding (GO:0032813)	3/26	0.324461	1.0	1.49656	1.68451	TRAF4;STAT1;TNF
calcium channel regulator activity (GO:0005246)	3/26	0.324461	1.0	1.49656	1.68451	STIM1;TNNI3;SGK2
RNA polymerase II core promoter sequence-specific DNA binding (GO:0000979)	3/27	0.34619	1.0	1.44113	1.52871	STAT1;IRF7;GATA1
ubiquitin-specific protease binding (GO:1990381)	2/16	0.352777	1.0	1.62127	1.68923	CHMP3;PARK7
hydrolase activity, acting on carbon-nitrogen (but not peptide) bonds, in linear amides (GO:0016811)	7/75	0.357201	1.0	1.21055	1.24621	ACY3;HDAC3;ACY1;PIGL;SUDS3;NTAN1;SIRT2
SH3/SH2 adaptor activity (GO:0005070)	5/51	0.357212	1.0	1.27159	1.309	LASP1;GRAP2;BLNK;GRB2;CRK
nucleoside-triphosphatase activity (GO:0017111)	35/424	0.361305	1.0	1.07065	1.08996	RAB3B;RAB1A;HBS1L;RAB3D;OLA1;ATP5C1;MYL6B;KLC1;RND3;GNAI2;THTPA;PTPA;SEPT8;SEPT7;DNM1L;RAB8A;NSF;HSPA8;RHOG;GEM;SEPT2;RHOB;ARL4C;ARL4D;RIT1;RAB31;RAB37;RHEB;RAB18;RAB9A;RAB5A;ARL8A;CFTR;RHOQ;ARL8B
cholesterol transporter activity (GO:0017127)	2/17	0.381337	1.0	1.5259	1.47108	APOA1;ABCG2
receptor antagonist activity (GO:0048019)	2/17	0.381337	1.0	1.5259	1.47108	AGTR2;ESR2
MHC class II protein binding (GO:0042289)	1/6	0.382124	1.0	2.16169	2.07957	CD4
clathrin light chain binding (GO:0032051)	1/6	0.382124	1.0	2.16169	2.07957	NSG1
phosphorylase activity (GO:0004645)	1/6	0.382124	1.0	2.16169	2.07957	MTAP
NEDD8 transferase activity (GO:0019788)	1/6	0.382124	1.0	2.16169	2.07957	UBE2F
apolipoprotein receptor binding (GO:0034190)	1/6	0.382124	1.0	2.16169	2.07957	APOA1
palmitoyl-CoA hydrolase activity (GO:0016290)	1/6	0.382124	1.0	2.16169	2.07957	ACOT8
neurotrophin TRKA receptor binding (GO:0005168)	1/6	0.382124	1.0	2.16169	2.07957	GRB2
C3HC4-type RING finger domain binding (GO:0055131)	1/6	0.382124	1.0	2.16169	2.07957	HSPA8
peptidyl-proline 4-dioxygenase activity (GO:0031545)	1/6	0.382124	1.0	2.16169	2.07957	EGLN2
hydroxymethyl-, formyl- and related transferase activity (GO:0016742)	1/6	0.382124	1.0	2.16169	2.07957	FTCD
phosphatidylcholine-sterol O-acyltransferase activator activity (GO:0060228)	1/6	0.382124	1.0	2.16169	2.07957	APOA1
olfactory receptor binding (GO:0031849)	1/6	0.382124	1.0	2.16169	2.07957	RTP3
arylesterase activity (GO:0004064)	1/6	0.382124	1.0	2.16169	2.07957	APMAP
cuprous ion binding (GO:1903136)	1/6	0.382124	1.0	2.16169	2.07957	PARK7
CD4 receptor binding (GO:0042609)	1/6	0.382124	1.0	2.16169	2.07957	SPG21
interleukin-1 binding (GO:0019966)	1/6	0.382124	1.0	2.16169	2.07957	HAX1
G-protein coupled glutamate receptor binding (GO:0035256)	1/6	0.382124	1.0	2.16169	2.07957	FYN
RNA polymerase II intronic transcription regulatory region sequence-specific DNA binding (GO:0001162)	1/6	0.382124	1.0	2.16169	2.07957	HSF2
DNA ligase (ATP) activity (GO:0003910)	1/6	0.382124	1.0	2.16169	2.07957	PARP3
hydrolase activity, acting on carbon-nitrogen (but not peptide) bonds, in cyclic amides (GO:0016812)	1/6	0.382124	1.0	2.16169	2.07957	DPYS
inositol trisphosphate kinase activity (GO:0051766)	1/6	0.382124	1.0	2.16169	2.07957	ITPK1
LBD domain binding (GO:0050693)	1/6	0.382124	1.0	2.16169	2.07957	PPARG
very long-chain fatty acid-CoA ligase activity (GO:0031957)	1/6	0.382124	1.0	2.16169	2.07957	ACSL4
cysteine-type peptidase activity (GO:0008234)	6/65	0.386025	1.0	1.19725	1.1396	UCHL1;SFRP1;CASP8;USP12;ATG4A;LGMN
repressing transcription factor binding (GO:0070491)	5/53	0.388606	1.0	1.2236	1.15653	BBS2;STAT1;MYC;PARK7;BBS7
phosphotyrosine residue binding (GO:0001784)	3/29	0.389377	1.0	1.34174	1.26554	HCK;GRB2;CRK
copper ion binding (GO:0005507)	4/41	0.390187	1.0	1.26538	1.19089	CCS;P2RX4;PARK7;TYR
transcription regulatory region sequence-specific DNA binding (GO:0000976)	24/292	0.402524	1.0	1.06604	0.970099	SREBF1;XBP1;SMAD4;HLF;NFYA;CREM;PBX2;GATA3;GATA1;ESR1;ESR2;NFIL3;TEF;TAL1;KLHL6;PSPC1;HSF2;PPARG;HOXD3;ATF5;PITX2;E2F6;SOX4;IER2
androgen receptor binding (GO:0050681)	4/42	0.408065	1.0	1.23525	1.1072	CCNE1;NCOA4;TCF21;PARK7
fatty acid ligase activity (GO:0015645)	2/18	0.409342	1.0	1.44113	1.28722	ACSL1;ACSL4
phosphatase inhibitor activity (GO:0019212)	2/18	0.409342	1.0	1.44113	1.28722	PPP1R1B;ENSA
NADP binding (GO:0050661)	3/30	0.410717	1.0	1.29702	1.15415	GRHPR;G6PD;CBR4
non-membrane spanning protein tyrosine kinase activity (GO:0004715)	4/43	0.425834	1.0	1.20653	1.03002	HCK;GRAP2;FYN;GRB2
small ribosomal subunit rRNA binding (GO:0070181)	1/7	0.429777	1.0	1.85288	1.56474	CIRBP
DNA ligase activity (GO:0003909)	1/7	0.429777	1.0	1.85288	1.56474	PARP3
extracellular ATP-gated cation channel activity (GO:0004931)	1/7	0.429777	1.0	1.85288	1.56474	P2RX4
ATP-gated ion channel activity (GO:0035381)	1/7	0.429777	1.0	1.85288	1.56474	P2RX4
choline transmembrane transporter activity (GO:0015220)	1/7	0.429777	1.0	1.85288	1.56474	SLC44A2
protein-DNA loading ATPase activity (GO:0033170)	1/7	0.429777	1.0	1.85288	1.56474	RFC5
fatty acid elongase activity (GO:0009922)	1/7	0.429777	1.0	1.85288	1.56474	ELOVL4
activin-activated receptor activity (GO:0017002)	1/7	0.429777	1.0	1.85288	1.56474	ACVR1
inositol-1,3,4,5-tetrakisphosphate 5-phosphatase activity (GO:0052659)	1/7	0.429777	1.0	1.85288	1.56474	ITPK1
Arp2/3 complex binding (GO:0071933)	1/7	0.429777	1.0	1.85288	1.56474	PICK1
histone serine kinase activity (GO:0035174)	1/7	0.429777	1.0	1.85288	1.56474	VRK1
nucleotide receptor activity (GO:0016502)	1/7	0.429777	1.0	1.85288	1.56474	P2RX4
peptidyl-proline dioxygenase activity (GO:0031543)	1/7	0.429777	1.0	1.85288	1.56474	EGLN2
histone threonine kinase activity (GO:0035184)	1/7	0.429777	1.0	1.85288	1.56474	VRK1
DNA clamp loader activity (GO:0003689)	1/7	0.429777	1.0	1.85288	1.56474	RFC5
calcium-dependent protein serine/threonine phosphatase activity (GO:0004723)	1/7	0.429777	1.0	1.85288	1.56474	PPM1A
chitinase activity (GO:0004568)	1/7	0.429777	1.0	1.85288	1.56474	CHID1
intracellular cGMP activated cation channel activity (GO:0005223)	1/7	0.429777	1.0	1.85288	1.56474	AQP1
single-stranded DNA endodeoxyribonuclease activity (GO:0000014)	1/7	0.429777	1.0	1.85288	1.56474	MRE11
cysteine-type endopeptidase activity (GO:0004197)	7/81	0.434578	1.0	1.12088	0.934119	UCHL1;SFRP1;CASP8;CAPNS1;USP12;ATG4A;LGMN
ubiquitin-like protein ligase binding (GO:0044389)	24/297	0.435947	1.0	1.04809	0.870164	UBE2F;HSPA8;BECN1;PACRG;UBE2H;RNF34;UBE2B;STAT1;PTPRN;CUL2;UBE2G1;UBE2A;HIF1A;FHIT;RTN4;UCHL1;CASP8;SUMO1;TRAF4;UBE2N;TXNIP;UBE2V1;DNM1L;CUL4B
R-SMAD binding (GO:0070412)	2/19	0.43671	1.0	1.36528	1.13112	PPM1A;SMAD4
transcription regulatory region DNA binding (GO:0044212)	30/374	0.437955	1.0	1.04039	0.858986	RNF10;CEBPA;TCF21;GATA3;PHB;GATA1;TNF;SOX2;MYC;PITX2;SOX4;SREBF1;XBP1;SMAD4;NFYA;STAT1;NFYC;ESR1;SREBF2;ESR2;TAL1;KLHL6;WT1;PSPC1;TAF7;PPARG;INSM1;ATF5;IRF9;MYF5
single-stranded RNA binding (GO:0003727)	4/45	0.460926	1.0	1.1529	0.892945	PTBP1;U2AF2;DHX58;JMJD6
protein phosphatase 2A binding (GO:0051721)	2/20	0.463372	1.0	1.29702	0.997698	PTPA;ENSA
proteasome binding (GO:0070628)	2/20	0.463372	1.0	1.29702	0.997698	PSMG1;PSMF1
ligand-gated calcium channel activity (GO:0099604)	2/20	0.463372	1.0	1.29702	0.997698	P2RX4;TRPV1
poly-pyrimidine tract binding (GO:0008187)	2/20	0.463372	1.0	1.29702	0.997698	PTBP1;U2AF2
ion channel inhibitor activity (GO:0008200)	3/33	0.473136	1.0	1.17911	0.882411	ENSA;TNNI3;CFTR
pre-mRNA 3'-splice site binding (GO:0030628)	1/8	0.473756	1.0	1.62127	1.21119	U2AF2
alpha-(1->3)-fucosyltransferase activity (GO:0046920)	1/8	0.473756	1.0	1.62127	1.21119	FUT11
3-chloroallyl aldehyde dehydrogenase activity (GO:0004028)	1/8	0.473756	1.0	1.62127	1.21119	ALDH3A2
CTD phosphatase activity (GO:0008420)	1/8	0.473756	1.0	1.62127	1.21119	SSU72
telomerase activity (GO:0003720)	1/8	0.473756	1.0	1.62127	1.21119	DKC1
oxidized DNA binding (GO:0032356)	1/8	0.473756	1.0	1.62127	1.21119	OGG1
phospholipase inhibitor activity (GO:0004859)	1/8	0.473756	1.0	1.62127	1.21119	ANXA1
mannosyl-oligosaccharide 1,2-alpha-mannosidase activity (GO:0004571)	1/8	0.473756	1.0	1.62127	1.21119	EDEM1
tau protein binding (GO:0048156)	1/8	0.473756	1.0	1.62127	1.21119	FYN
neurotrophin TRK receptor binding (GO:0005167)	1/8	0.473756	1.0	1.62127	1.21119	GRB2
purinergic receptor activity (GO:0035586)	1/8	0.473756	1.0	1.62127	1.21119	P2RX4
protein phosphatase activator activity (GO:0072542)	1/8	0.473756	1.0	1.62127	1.21119	PTPA
dipeptidyl-peptidase activity (GO:0008239)	1/8	0.473756	1.0	1.62127	1.21119	DPP3
intronic transcription regulatory region sequence-specific DNA binding (GO:0001161)	1/8	0.473756	1.0	1.62127	1.21119	HSF2
protein-arginine omega-N asymmetric methyltransferase activity (GO:0035242)	1/8	0.473756	1.0	1.62127	1.21119	PRMT1
RNA-directed DNA polymerase activity (GO:0003964)	1/8	0.473756	1.0	1.62127	1.21119	DKC1
GDP-dissociation inhibitor activity (GO:0005092)	1/8	0.473756	1.0	1.62127	1.21119	RGS14
tRNA (cytosine) methyltransferase activity (GO:0016427)	1/8	0.473756	1.0	1.62127	1.21119	NSUN6
cAMP response element binding protein binding (GO:0008140)	1/8	0.473756	1.0	1.62127	1.21119	CREM
RNA polymerase II regulatory region DNA binding (GO:0001012)	16/201	0.48493	1.0	1.03245	0.747237	SREBF1;XBP1;HLF;CREM;PBX2;GATA3;GATA1;NFIL3;TEF;TAL1;HSF2;PPARG;HOXD3;ATF5;E2F6;IER2
histone deacetylase binding (GO:0042826)	7/85	0.485519	1.0	1.06813	0.771765	HDAC3;CCND1;TAL1;PHB;SUDS3;INSM1;SIRT2
TBP-class protein binding (GO:0017025)	2/21	0.489274	1.0	1.23525	0.883	TAF12;ESR1
chemokine receptor activity (GO:0004950)	2/21	0.489274	1.0	1.23525	0.883	CXCR3;CCR9
solute:proton symporter activity (GO:0015295)	2/21	0.489274	1.0	1.23525	0.883	SLC15A1;SLC25A3
protein phosphorylated amino acid binding (GO:0045309)	3/34	0.493272	1.0	1.14443	0.808759	HCK;GRB2;CRK
cytokine receptor activity (GO:0004896)	6/73	0.497372	1.0	1.06604	0.744541	CD4;CXCR3;IL2RB;CCR9;LEPR;EPOR
chloride channel inhibitor activity (GO:0019869)	1/9	0.514346	1.0	1.44113	0.958149	CFTR
serine-type exopeptidase activity (GO:0070008)	1/9	0.514346	1.0	1.44113	0.958149	CPVL
ribonuclease P activity (GO:0004526)	1/9	0.514346	1.0	1.44113	0.958149	RPP14
UDP-xylosyltransferase activity (GO:0035252)	1/9	0.514346	1.0	1.44113	0.958149	TMEM5
histone-arginine N-methyltransferase activity (GO:0008469)	1/9	0.514346	1.0	1.44113	0.958149	PRMT1
phosphate ion binding (GO:0042301)	1/9	0.514346	1.0	1.44113	0.958149	ADSSL1
nucleoside-triphosphate diphosphatase activity (GO:0047429)	1/9	0.514346	1.0	1.44113	0.958149	ITPA
retinoid X receptor binding (GO:0046965)	1/9	0.514346	1.0	1.44113	0.958149	PPARG
serine-type carboxypeptidase activity (GO:0004185)	1/9	0.514346	1.0	1.44113	0.958149	CPVL
2-acylglycerol-3-phosphate O-acyltransferase activity (GO:0047144)	1/9	0.514346	1.0	1.44113	0.958149	CRLS1
5S rRNA binding (GO:0008097)	1/9	0.514346	1.0	1.44113	0.958149	RRS1
glucocorticoid receptor binding (GO:0035259)	1/9	0.514346	1.0	1.44113	0.958149	SUMO1
vascular endothelial growth factor receptor binding (GO:0005172)	1/9	0.514346	1.0	1.44113	0.958149	VEGFC
inositol tetrakisphosphate phosphatase activity (GO:0052743)	1/9	0.514346	1.0	1.44113	0.958149	ITPK1
cAMP-dependent protein kinase inhibitor activity (GO:0004862)	1/9	0.514346	1.0	1.44113	0.958149	PPP1R1B
core promoter proximal region DNA binding (GO:0001159)	2/22	0.514375	1.0	1.17911	0.783874	SMAD4;GATA3
ubiquitin protein ligase binding (GO:0031625)	22/284	0.523153	1.0	1.00473	0.650946	UBE2F;HSPA8;BECN1;PACRG;UBE2H;RNF34;UBE2B;CUL2;UBE2G1;UBE2A;HIF1A;FHIT;RTN4;UCHL1;CASP8;SUMO1;TRAF4;UBE2N;TXNIP;UBE2V1;DNM1L;CUL4B
steroid hormone receptor binding (GO:0035258)	6/76	0.537449	1.0	1.02396	0.635799	SUMO1;CCNE1;NCOA4;TCF21;PARK7;ESR1
protein phosphatase inhibitor activity (GO:0004864)	2/23	0.538644	1.0	1.12784	0.697797	PPP1R1B;ENSA
protein serine/threonine phosphatase inhibitor activity (GO:0004865)	1/10	0.551807	1.0	1.29702	0.771151	PPP1R1B
prostaglandin receptor activity (GO:0004955)	1/10	0.551807	1.0	1.29702	0.771151	PPARG
DNA N-glycosylase activity (GO:0019104)	1/10	0.551807	1.0	1.29702	0.771151	OGG1
tau-protein kinase activity (GO:0050321)	1/10	0.551807	1.0	1.29702	0.771151	PHKG2
mannosyl-oligosaccharide mannosidase activity (GO:0015924)	1/10	0.551807	1.0	1.29702	0.771151	EDEM1
arginine N-methyltransferase activity (GO:0016273)	1/10	0.551807	1.0	1.29702	0.771151	PRMT1
carbon-nitrogen ligase activity, with glutamine as amido-N-donor (GO:0016884)	1/10	0.551807	1.0	1.29702	0.771151	ASNS
calcium channel inhibitor activity (GO:0019855)	1/10	0.551807	1.0	1.29702	0.771151	TNNI3
protein-hormone receptor activity (GO:0016500)	1/10	0.551807	1.0	1.29702	0.771151	TSHR
activin binding (GO:0048185)	1/10	0.551807	1.0	1.29702	0.771151	ACVR1
vinculin binding (GO:0017166)	1/10	0.551807	1.0	1.29702	0.771151	ACTN1
Tat protein binding (GO:0030957)	1/10	0.551807	1.0	1.29702	0.771151	ACTB
phosphotransferase activity, for other substituted phosphate groups (GO:0016780)	1/10	0.551807	1.0	1.29702	0.771151	PGS1
I-SMAD binding (GO:0070411)	1/10	0.551807	1.0	1.29702	0.771151	SMAD4
fatty acid synthase activity (GO:0004312)	1/10	0.551807	1.0	1.29702	0.771151	ELOVL4
mitogen-activated protein kinase kinase kinase binding (GO:0031435)	1/10	0.551807	1.0	1.29702	0.771151	STK38
oxidized purine DNA binding (GO:0032357)	1/10	0.551807	1.0	1.29702	0.771151	OGG1
disulfide oxidoreductase activity (GO:0015036)	2/24	0.56206	1.0	1.08085	0.622727	CCS;PDIA5
miRNA binding (GO:0035198)	2/24	0.56206	1.0	1.08085	0.622727	SOX2;RBM4
mannosyltransferase activity (GO:0000030)	2/24	0.56206	1.0	1.08085	0.622727	DPM3;ALG12
phosphatidylinositol phospholipase C activity (GO:0004435)	2/24	0.56206	1.0	1.08085	0.622727	CASR;PLCB3
purine ribonucleoside triphosphate binding (GO:0035639)	30/396	0.567982	1.0	0.982589	0.555817	PRPS1;RASEF;OLA1;RND3;GNAI2;PTPA;STK38;PDK3;RAB8A;ACVR1;HSPA8;MLKL;RHOG;TRPV1;GEM;RHOB;RAP2C;ARL4A;RIT1;RAB31;CDK6;P2RX4;RHEB;ADSSL1;RAB9A;ABCE1;RAB5A;ARL8A;RHOQ;ARL8B
ligand-dependent nuclear receptor transcription coactivator activity (GO:0030374)	5/65	0.568932	1.0	0.997705	0.562701	ZMIZ2;ACTN1;PPARG;MED16;MED4
ubiquitin-like protein ligase activity (GO:0061659)	14/186	0.57739	1.0	0.976249	0.536193	UBE2F;UBE2H;RNF34;UBE2B;CUL2;MSL2;NOSIP;UBE2G1;UBE2A;UBE2N;RBBP6;UBE2V1;SKP1;CUL4B
G-protein coupled receptor binding (GO:0001664)	10/133	0.580112	1.0	0.975201	0.53103	CCL25;POMC;HSPA8;SFRP1;PACRG;RTP3;DVL3;PICK1;PHB;GNAI2
lipoprotein particle receptor binding (GO:0070325)	2/25	0.58461	1.0	1.03761	0.557001	APOA1;AP2M1
transcription cofactor binding (GO:0001221)	2/25	0.58461	1.0	1.03761	0.557001	SUMO1;ESR1
ATPase activity, coupled to transmembrane movement of ions, rotational mechanism (GO:0044769)	2/25	0.58461	1.0	1.03761	0.557001	ATP5G3;ATP5G2
4 iron, 4 sulfur cluster binding (GO:0051539)	1/11	0.586379	1.0	1.17911	0.629393	RSAD2
intracellular cyclic nucleotide activated cation channel activity (GO:0005221)	1/11	0.586379	1.0	1.17911	0.629393	AQP1
intramolecular oxidoreductase activity, transposing C=C bonds (GO:0016863)	1/11	0.586379	1.0	1.17911	0.629393	MIF
thioesterase binding (GO:0031996)	1/11	0.586379	1.0	1.17911	0.629393	TRAF4
adenyl nucleotide binding (GO:0030554)	1/11	0.586379	1.0	1.17911	0.629393	BAG2
adenyl-nucleotide exchange factor activity (GO:0000774)	1/11	0.586379	1.0	1.17911	0.629393	BAG2
acylglycerol lipase activity (GO:0047372)	1/11	0.586379	1.0	1.17911	0.629393	ABHD6
nitric-oxide synthase binding (GO:0050998)	1/11	0.586379	1.0	1.17911	0.629393	ACTB
RNA polymerase II transcription coactivator activity (GO:0001105)	3/39	0.587614	1.0	0.997705	0.530465	PITX2;SOX4;MED6
transcriptional activator activity, RNA polymerase II core promoter proximal region sequence-specific binding (GO:0001077)	13/175	0.596893	1.0	0.963498	0.497182	SMAD4;HLF;TCF21;ESR1;NFKB2;FUBP3;TEF;IRF4;WT1;MYC;ERG;E2F4;SOX4
histone deacetylase activity (GO:0004407)	3/40	0.605077	1.0	0.972763	0.488715	HDAC3;SUDS3;SIRT2
RNA polymerase II core binding (GO:0000993)	2/26	0.606289	1.0	0.997705	0.49925	PCF11;PAF1
phosphatidylinositol-4,5-bisphosphate 3-kinase activity (GO:0046934)	5/68	0.609703	1.0	0.953689	0.471869	NRG4;FYN;GRB2;FGF1;ESR1
activating transcription factor binding (GO:0033613)	5/68	0.609703	1.0	0.953689	0.471869	TAF6L;TAF12;MYC;PPARG;PITX2
arylsulfatase activity (GO:0004065)	1/12	0.618287	1.0	1.08085	0.519674	ARSB
racemase and epimerase activity, acting on carbohydrates and derivatives (GO:0016857)	1/12	0.618287	1.0	1.08085	0.519674	HYI
transcription corepressor binding (GO:0001222)	1/12	0.618287	1.0	1.08085	0.519674	SUMO1
ATPase-coupled anion transmembrane transporter activity (GO:0043225)	1/12	0.618287	1.0	1.08085	0.519674	CFTR
protein-arginine N-methyltransferase activity (GO:0016274)	1/12	0.618287	1.0	1.08085	0.519674	PRMT1
metalloendopeptidase inhibitor activity (GO:0008191)	1/12	0.618287	1.0	1.08085	0.519674	TIMP3
phosphatidylinositol-3,5-bisphosphate 3-phosphatase activity (GO:0052629)	1/12	0.618287	1.0	1.08085	0.519674	MTMR2
single-stranded DNA-dependent ATPase activity (GO:0043142)	1/12	0.618287	1.0	1.08085	0.519674	RFC5
SH3 domain binding (GO:0017124)	4/55	0.621492	1.0	0.943285	0.448657	ABI1;ELMO1;GRB2;CRK
ubiquitin protein ligase activity (GO:0061630)	14/192	0.625721	1.0	0.945741	0.443411	UBE2F;UBE2H;RNF34;UBE2B;CUL2;MSL2;NOSIP;UBE2G1;UBE2A;UBE2N;RBBP6;UBE2V1;SKP1;CUL4B
basal RNA polymerase II transcription machinery binding (GO:0001099)	2/27	0.627097	1.0	0.960753	0.448339	PCF11;PAF1
substrate-specific channel activity (GO:0022838)	2/27	0.627097	1.0	0.960753	0.448339	TRPV1;AQP1
phospholipase C activity (GO:0004629)	2/27	0.627097	1.0	0.960753	0.448339	CASR;PLCB3
transcriptional repressor activity, RNA polymerase II core promoter proximal region sequence-specific binding (GO:0001078)	7/97	0.627601	1.0	0.935992	0.436032	NFIL3;TCF21;GATA3;INSM1;GATA1;ETS2;SREBF2
RNA polymerase II regulatory region sequence-specific DNA binding (GO:0000977)	34/460	0.627956	1.0	0.958665	0.446053	HLF;CREM;GATA3;GATA1;ACTB;ETS2;NFIL3;MYC;HSF2;E2F4;JUNB;E2F6;IER2;SREBF1;XBP1;SMAD4;NFYA;STAT1;NFYC;PBX2;ESR1;SREBF2;NFKB2;FUBP3;TEF;TAL1;IRF4;IRF7;PPARG;HOXD3;ERG;INSM1;ATF5;MYF5
transferase activity, transferring pentosyl groups (GO:0016763)	3/42	0.638502	1.0	0.926441	0.41563	PARP3;MTAP;UPP1
protein deacetylase activity (GO:0033558)	3/42	0.638502	1.0	0.926441	0.41563	HDAC3;SUDS3;SIRT2
ATP-dependent DNA helicase activity (GO:0004003)	2/28	0.647039	1.0	0.926441	0.403324	MRE11;MCM4
sterol transporter activity (GO:0015248)	2/28	0.647039	1.0	0.926441	0.403324	APOA1;ABCG2
RNA polymerase II repressing transcription factor binding (GO:0001103)	2/28	0.647039	1.0	0.926441	0.403324	BBS2;BBS7
carbohydrate kinase activity (GO:0019200)	1/13	0.647735	1.0	0.997705	0.433277	ADK
phosphate ion transmembrane transporter activity (GO:0015114)	1/13	0.647735	1.0	0.997705	0.433277	SLC25A3
water transmembrane transporter activity (GO:0005372)	1/13	0.647735	1.0	0.997705	0.433277	AQP1
ionotropic glutamate receptor binding (GO:0035255)	1/13	0.647735	1.0	0.997705	0.433277	NSF
fucosyltransferase activity (GO:0008417)	1/13	0.647735	1.0	0.997705	0.433277	FUT11
tRNA-specific ribonuclease activity (GO:0004549)	1/13	0.647735	1.0	0.997705	0.433277	RPP14
organic acid:sodium symporter activity (GO:0005343)	1/13	0.647735	1.0	0.997705	0.433277	SLC6A6
nucleoside-diphosphatase activity (GO:0017110)	1/13	0.647735	1.0	0.997705	0.433277	CANT1
water channel activity (GO:0015250)	1/13	0.647735	1.0	0.997705	0.433277	AQP1
thiolester hydrolase activity (GO:0016790)	1/13	0.647735	1.0	0.997705	0.433277	ACOT8
phosphatidylinositol bisphosphate kinase activity (GO:0052813)	5/71	0.648148	1.0	0.913392	0.396081	NRG4;FYN;GRB2;FGF1;ESR1
double-stranded DNA binding (GO:0003690)	7/99	0.649058	1.0	0.917083	0.396393	MRE11;HLF;STAT1;WT1;HMGB3;PSIP1;PPARG
potassium channel regulator activity (GO:0015459)	3/43	0.654452	1.0	0.904895	0.383637	SUMO1;ENSA;SGK2
rRNA binding (GO:0019843)	3/43	0.654452	1.0	0.904895	0.383637	RRS1;CIRBP;ERAL1
cholesterol binding (GO:0015485)	3/43	0.654452	1.0	0.904895	0.383637	APOF;APOA1;APOD
phosphatidylinositol binding (GO:0035091)	7/100	0.659508	1.0	0.907912	0.377929	SNX18;SNX2;RNF34;SNX12;DAPP1;TRPV1;SNX11
excitatory extracellular ligand-gated ion channel activity (GO:0005231)	2/29	0.666125	1.0	0.894494	0.363413	P2RX4;TRPV1
cation-transporting ATPase activity (GO:0019829)	2/29	0.666125	1.0	0.894494	0.363413	ATP5G3;ATP5G2
transcription factor activity, RNA polymerase II core promoter proximal region sequence-specific binding (GO:0000982)	20/280	0.67238	1.0	0.926441	0.367734	SMAD4;HLF;TCF21;GATA3;GATA1;ESR1;SREBF2;ETS2;NFKB2;FUBP3;NFIL3;TEF;WT1;IRF4;MYC;IRF7;ERG;E2F4;INSM1;SOX4
transmembrane receptor protein serine/threonine kinase activity (GO:0004675)	1/14	0.674912	1.0	0.926441	0.364251	ACVR1
MAP kinase activity (GO:0004707)	1/14	0.674912	1.0	0.926441	0.364251	MAPK3
peptide transmembrane transporter activity (GO:1904680)	1/14	0.674912	1.0	0.926441	0.364251	SLC15A1
phosphatidylinositol monophosphate phosphatase activity (GO:0052744)	1/14	0.674912	1.0	0.926441	0.364251	MTMR2
CARD domain binding (GO:0050700)	1/14	0.674912	1.0	0.926441	0.364251	CARD9
aldehyde dehydrogenase (NAD) activity (GO:0004029)	1/14	0.674912	1.0	0.926441	0.364251	ALDH3A2
hydrolase activity, hydrolyzing N-glycosyl compounds (GO:0016799)	1/14	0.674912	1.0	0.926441	0.364251	OGG1
poly(A) binding (GO:0008143)	1/14	0.674912	1.0	0.926441	0.364251	PPIE
transcription coactivator binding (GO:0001223)	1/14	0.674912	1.0	0.926441	0.364251	ESR1
cysteine-type endopeptidase activity involved in execution phase of apoptosis (GO:0097200)	1/14	0.674912	1.0	0.926441	0.364251	CASP8
phosphatidylinositol-3-phosphatase activity (GO:0004438)	1/14	0.674912	1.0	0.926441	0.364251	MTMR2
Hsp90 protein binding (GO:0051879)	2/30	0.684369	1.0	0.864678	0.327936	PACRG;HIF1A
snoRNA binding (GO:0030515)	2/30	0.684369	1.0	0.864678	0.327936	DKC1;PWP2
protease binding (GO:0002020)	8/118	0.697813	1.0	0.879333	0.316388	STIM1;SELL;SERPINC1;DVL3;TIMP3;CHMP3;PARK7;TNF
damaged DNA binding (GO:0003684)	3/46	0.699232	1.0	0.845881	0.302633	DDB1;OGG1;CUL4B
myosin binding (GO:0017022)	3/46	0.699232	1.0	0.845881	0.302633	RAB3B;RAB3D;RAB8A
phosphatidylinositol-3,5-bisphosphate phosphatase activity (GO:0106018)	1/15	0.699994	1.0	0.864678	0.308417	MTMR2
intracellular ligand-gated ion channel activity (GO:0005217)	1/15	0.699994	1.0	0.864678	0.308417	TRPV1
purinergic nucleotide receptor activity (GO:0001614)	1/15	0.699994	1.0	0.864678	0.308417	P2RX4
adrenergic receptor binding (GO:0031690)	1/15	0.699994	1.0	0.864678	0.308417	UCHL1
O-acyltransferase activity (GO:0008374)	2/31	0.701786	1.0	0.836785	0.296328	LRAT;CRLS1
oxidoreductase activity, acting on paired donors, with incorporation or reduction of molecular oxygen, 2-oxoglutarate as one donor, and incorporation of one atom each of oxygen into both donors (GO:0016706)	2/31	0.701786	1.0	0.836785	0.296328	EGLN2;JMJD6
protein serine/threonine phosphatase activity (GO:0004722)	4/61	0.701947	1.0	0.850503	0.300991	PPP1CC;PPM1A;PPM1L;SSU72
phosphatidylinositol 3-kinase activity (GO:0035004)	5/76	0.706662	1.0	0.853301	0.296268	NRG4;FYN;GRB2;FGF1;ESR1
RNA polymerase II activating transcription factor binding (GO:0001102)	3/47	0.71314	1.0	0.827883	0.279889	TAF6L;TAF12;PITX2
calcium-dependent phospholipid binding (GO:0005544)	3/47	0.71314	1.0	0.827883	0.279889	SYT4;ANXA1;ANXA3
PDZ domain binding (GO:0030165)	4/62	0.714076	1.0	0.836785	0.2818	NSF;ACOX1;DAPP1;CFTR
syntaxin binding (GO:0019905)	5/77	0.717506	1.0	0.842219	0.279594	NSF;SYT4;TMED9;STX16;CPLX1
retinoic acid receptor binding (GO:0042974)	1/16	0.723141	1.0	0.810636	0.262768	PPARG
cysteine-type endopeptidase activity involved in apoptotic process (GO:0097153)	1/16	0.723141	1.0	0.810636	0.262768	CASP8
potassium ion leak channel activity (GO:0022841)	1/16	0.723141	1.0	0.810636	0.262768	KCNK6
sulfuric ester hydrolase activity (GO:0008484)	1/16	0.723141	1.0	0.810636	0.262768	ARSB
alkali metal ion binding (GO:0031420)	1/16	0.723141	1.0	0.810636	0.262768	IMPA1
acid-thiol ligase activity (GO:0016878)	1/16	0.723141	1.0	0.810636	0.262768	ACSL4
MHC class II protein complex binding (GO:0023026)	1/16	0.723141	1.0	0.810636	0.262768	HSPA8
four-way junction DNA binding (GO:0000400)	1/16	0.723141	1.0	0.810636	0.262768	HMGB3
sterol binding (GO:0032934)	3/48	0.726546	1.0	0.810636	0.25896	APOF;APOA1;APOD
cyclin-dependent protein serine/threonine kinase activity (GO:0004693)	2/33	0.734219	1.0	0.786071	0.242855	CDK6;CCND1
enhancer sequence-specific DNA binding (GO:0001158)	4/64	0.737238	1.0	0.810636	0.247118	XBP1;NFYA;NFYC;ACTB
transcription factor activity, RNA polymerase II distal enhancer sequence-specific binding (GO:0003705)	4/64	0.737238	1.0	0.810636	0.247118	CEBPA;VGLL1;HIF1A;MYF5
monovalent inorganic cation transmembrane transporter activity (GO:0015077)	1/17	0.744504	1.0	0.762951	0.225099	AQP1
CoA hydrolase activity (GO:0016289)	1/17	0.744504	1.0	0.762951	0.225099	ACOT8
chemokine binding (GO:0019956)	1/17	0.744504	1.0	0.762951	0.225099	CXCR3
oxidoreductase activity, acting on the CH-CH group of donors, NAD or NADP as acceptor (GO:0016628)	1/17	0.744504	1.0	0.762951	0.225099	DECR2
GTP-Rho binding (GO:0017049)	1/17	0.744504	1.0	0.762951	0.225099	RTKN2
Notch binding (GO:0005112)	1/17	0.744504	1.0	0.762951	0.225099	CHAC1
DNA binding, bending (GO:0008301)	1/17	0.744504	1.0	0.762951	0.225099	HMGB3
G-protein beta/gamma-subunit complex binding (GO:0031683)	1/17	0.744504	1.0	0.762951	0.225099	GNAI2
retinol dehydrogenase activity (GO:0004745)	1/17	0.744504	1.0	0.762951	0.225099	DHRS3
acyl-CoA hydrolase activity (GO:0047617)	1/17	0.744504	1.0	0.762951	0.225099	ACOT8
protein tyrosine/serine/threonine phosphatase activity (GO:0008138)	2/34	0.749278	1.0	0.762951	0.220222	MTMR2;STYX
cyclin-dependent protein kinase activity (GO:0097472)	2/34	0.749278	1.0	0.762951	0.220222	CDK6;CCND1
RNA polymerase core enzyme binding (GO:0043175)	2/34	0.749278	1.0	0.762951	0.220222	PCF11;PAF1
ion transmembrane transporter activity (GO:0015075)	2/35	0.763597	1.0	0.741152	0.1999	LASP1;TRPV1
hydrogen ion transmembrane transporter activity (GO:0015078)	3/51	0.763818	1.0	0.762951	0.205559	SLC25A3;ATP5G3;ATP5G2
1-acylglycerol-3-phosphate O-acyltransferase activity (GO:0003841)	1/18	0.76422	1.0	0.720565	0.19376	CRLS1
SUMO transferase activity (GO:0019789)	1/18	0.76422	1.0	0.720565	0.19376	SUMO1
ankyrin binding (GO:0030506)	1/18	0.76422	1.0	0.720565	0.19376	RHBG
ligand-gated anion channel activity (GO:0099095)	1/18	0.76422	1.0	0.720565	0.19376	CFTR
NAD+ ADP-ribosyltransferase activity (GO:0003950)	1/18	0.76422	1.0	0.720565	0.19376	PARP3
nucleoside diphosphate kinase activity (GO:0004550)	1/18	0.76422	1.0	0.720565	0.19376	CMPK2
voltage-gated anion channel activity (GO:0008308)	1/18	0.76422	1.0	0.720565	0.19376	VDAC2
methyltransferase activity (GO:0008168)	4/67	0.769275	1.0	0.774338	0.203114	N6AMT1;PRMT1;MGMT;NSUN6
sequence-specific double-stranded DNA binding (GO:1990837)	7/112	0.769492	1.0	0.810636	0.212406	PSPC1;KLHL6;PPARG;GATA3;PITX2;GATA1;SOX4
RNA polymerase II distal enhancer sequence-specific DNA binding (GO:0000980)	3/52	0.775287	1.0	0.748279	0.190454	NFYA;NFYC;ACTB
RNA methyltransferase activity (GO:0008173)	1/19	0.782415	1.0	0.68264	0.1675	NSUN6
RNA polymerase binding (GO:0070063)	1/19	0.782415	1.0	0.68264	0.1675	STOM
MHC protein complex binding (GO:0023023)	1/19	0.782415	1.0	0.68264	0.1675	HSPA8
leak channel activity (GO:0022840)	1/19	0.782415	1.0	0.68264	0.1675	KCNK6
transforming growth factor beta binding (GO:0050431)	1/19	0.782415	1.0	0.68264	0.1675	ACVR1
insulin receptor binding (GO:0005158)	1/19	0.782415	1.0	0.68264	0.1675	SNX2
spectrin binding (GO:0030507)	1/19	0.782415	1.0	0.68264	0.1675	PTPRN
RNA polymerase II transcription factor activity, sequence-specific transcription regulatory region DNA binding (GO:0001133)	1/19	0.782415	1.0	0.68264	0.1675	PPARG
growth factor activity (GO:0008083)	4/69	0.788877	1.0	0.751894	0.178308	GRN;EPGN;VEGFC;FGF1
phospholipase activity (GO:0004620)	4/69	0.788877	1.0	0.751894	0.178308	PLCB3;LIPH;ABHD6;PLA1A
frizzled binding (GO:0005109)	2/37	0.790112	1.0	0.70109	0.165163	SFRP1;DVL3
iron ion binding (GO:0005506)	3/54	0.796851	1.0	0.720565	0.163631	EGLN2;ABCE1;JMJD6
ferrous iron binding (GO:0008198)	1/20	0.799206	1.0	0.648508	0.145354	EGLN2
intramolecular oxidoreductase activity, transposing S-S bonds (GO:0016864)	1/20	0.799206	1.0	0.648508	0.145354	PDIA5
protein disulfide isomerase activity (GO:0003756)	1/20	0.799206	1.0	0.648508	0.145354	PDIA5
organic cation transmembrane transporter activity (GO:0015101)	1/20	0.799206	1.0	0.648508	0.145354	SLC44A2
methyl-CpG binding (GO:0008327)	1/20	0.799206	1.0	0.648508	0.145354	PRMT1
glutamate receptor binding (GO:0035254)	1/20	0.799206	1.0	0.648508	0.145354	NSF
transcription factor activity, RNA polymerase II core promoter sequence-specific (GO:0000983)	1/20	0.799206	1.0	0.648508	0.145354	STAT1
lysophosphatidic acid acyltransferase activity (GO:0042171)	1/20	0.799206	1.0	0.648508	0.145354	CRLS1
K63-linked polyubiquitin modification-dependent protein binding (GO:0070530)	1/20	0.799206	1.0	0.648508	0.145354	OPTN
low-density lipoprotein particle receptor binding (GO:0050750)	1/20	0.799206	1.0	0.648508	0.145354	AP2M1
mitogen-activated protein kinase binding (GO:0051019)	1/20	0.799206	1.0	0.648508	0.145354	PRMT1
poly-purine tract binding (GO:0070717)	1/20	0.799206	1.0	0.648508	0.145354	PPIE
potassium ion transmembrane transporter activity (GO:0015079)	2/38	0.802359	1.0	0.68264	0.150316	KCNK6;AQP1
CCR chemokine receptor binding (GO:0048020)	2/38	0.802359	1.0	0.68264	0.150316	CCL25;CNIH4
peptide-lysine-N-acetyltransferase activity (GO:0061733)	2/39	0.813967	1.0	0.665137	0.136909	TAF6L;TAF12
sulfotransferase activity (GO:0008146)	2/39	0.813967	1.0	0.665137	0.136909	CHST1;CHST2
voltage-gated ion channel activity (GO:0005244)	1/21	0.814703	1.0	0.617627	0.126572	VDAC2
calcium-dependent cysteine-type endopeptidase activity (GO:0004198)	1/21	0.814703	1.0	0.617627	0.126572	CAPNS1
inward rectifier potassium channel activity (GO:0005242)	1/21	0.814703	1.0	0.617627	0.126572	KCNK6
hormone receptor binding (GO:0051427)	2/40	0.824961	1.0	0.648508	0.124785	STAT1;HIF1A
DNA helicase activity (GO:0003678)	2/40	0.824961	1.0	0.648508	0.124785	MRE11;MCM4
regulatory region DNA binding (GO:0000975)	14/224	0.82834	1.0	0.810636	0.152668	RNF10;CEBPA;SMAD4;NFYA;NFYC;GATA3;PHB;TNF;SOX2;TAL1;WT1;TAF7;PPARG;ATF5
bicarbonate transmembrane transporter activity (GO:0015106)	1/22	0.829004	1.0	0.589553	0.110559	CFTR
actinin binding (GO:0042805)	1/22	0.829004	1.0	0.589553	0.110559	PPARG
Wnt-activated receptor activity (GO:0042813)	1/22	0.829004	1.0	0.589553	0.110559	SFRP1
bHLH transcription factor binding (GO:0043425)	1/22	0.829004	1.0	0.589553	0.110559	TCF21
fibroblast growth factor binding (GO:0017134)	1/22	0.829004	1.0	0.589553	0.110559	RPS2
N-acetyltransferase activity (GO:0008080)	1/22	0.829004	1.0	0.589553	0.110559	NAT8L
telomerase RNA binding (GO:0070034)	1/22	0.829004	1.0	0.589553	0.110559	DKC1
ubiquitin-like protein-specific protease activity (GO:0019783)	4/74	0.83206	1.0	0.70109	0.128896	OTUB2;UCHL1;SENP8;USP12
protein methyltransferase activity (GO:0008276)	2/41	0.835368	1.0	0.632691	0.113811	N6AMT1;PRMT1
histone acetyltransferase activity (GO:0004402)	2/41	0.835368	1.0	0.632691	0.113811	TAF6L;TAF12
phosphotransferase activity, phosphate group as acceptor (GO:0016776)	2/41	0.835368	1.0	0.632691	0.113811	CMPK2;IP6K2
disordered domain specific binding (GO:0097718)	1/23	0.842202	1.0	0.56392	0.0968449	FYN
nucleotide kinase activity (GO:0019201)	1/23	0.842202	1.0	0.56392	0.0968449	CMPK2
endoribonuclease activity (GO:0004521)	1/23	0.842202	1.0	0.56392	0.0968449	TSNAX
calcium-release channel activity (GO:0015278)	1/23	0.842202	1.0	0.56392	0.0968449	TRPV1
hydrolase activity, acting on acid anhydrides, catalyzing transmembrane movement of substances (GO:0016820)	2/42	0.845211	1.0	0.617627	0.103866	CFTR;ABCG2
growth factor receptor binding (GO:0070851)	5/92	0.846685	1.0	0.7049	0.117314	EPGN;SNX2;FYN;GRB2;FGF1
NF-kappaB binding (GO:0051059)	1/24	0.854382	1.0	0.540424	0.08505	HDAC3
DNA secondary structure binding (GO:0000217)	1/24	0.854382	1.0	0.540424	0.08505	HMGB3
endoribonuclease activity, producing 5'-phosphomonoesters (GO:0016891)	1/24	0.854382	1.0	0.540424	0.08505	RPP14
kinase activator activity (GO:0019209)	1/24	0.854382	1.0	0.540424	0.08505	FGF13
phosphatidylinositol-3,4-bisphosphate binding (GO:0043325)	1/24	0.854382	1.0	0.540424	0.08505	DAPP1
ATPase coupled ion transmembrane transporter activity (GO:0042625)	1/24	0.854382	1.0	0.540424	0.08505	CFTR
lipase activity (GO:0016298)	2/43	0.854516	1.0	0.603264	0.0948451	LIPH;ABHD6
anion:cation symporter activity (GO:0015296)	2/43	0.854516	1.0	0.603264	0.0948451	SLC6A6;SLC25A3
1-phosphatidylinositol-3-kinase activity (GO:0016303)	2/43	0.854516	1.0	0.603264	0.0948451	GRB2;FGF1
polyubiquitin modification-dependent protein binding (GO:0031593)	2/43	0.854516	1.0	0.603264	0.0948451	TNIP2;OPTN
RNA polymerase II core promoter proximal region sequence-specific DNA binding (GO:0000978)	16/262	0.865343	1.0	0.792071	0.114557	SMAD4;STAT1;ESR1;ACTB;SREBF2;ETS2;NFKB2;FUBP3;IRF4;MYC;HSF2;ERG;E2F4;INSM1;JUNB;MYF5
oxidoreductase activity, acting on the aldehyde or oxo group of donors, NAD or NADP as acceptor (GO:0016620)	1/25	0.865623	1.0	0.518807	0.0748669	ALDH3A2
metal ion transmembrane transporter activity (GO:0046873)	1/25	0.865623	1.0	0.518807	0.0748669	AQP1
actin monomer binding (GO:0003785)	1/25	0.865623	1.0	0.518807	0.0748669	LIMA1
actin filament binding (GO:0051015)	7/127	0.86723	1.0	0.714891	0.101837	LIMA1;TPM4;ACTN1;PICK1;TNNI3;ARPC5;AIF1
core promoter proximal region sequence-specific DNA binding (GO:0000987)	17/278	0.870194	1.0	0.79314	0.110278	SMAD4;STAT1;GATA3;ESR1;ACTB;SREBF2;ETS2;NFKB2;FUBP3;IRF4;MYC;HSF2;ERG;E2F4;INSM1;JUNB;MYF5
hydro-lyase activity (GO:0016836)	2/45	0.87161	1.0	0.576452	0.0792123	APIP;PARK7
ATPase activity, coupled to transmembrane movement of substances (GO:0042626)	2/45	0.87161	1.0	0.576452	0.0792123	CFTR;ABCG2
P-P-bond-hydrolysis-driven transmembrane transporter activity (GO:0015405)	2/45	0.87161	1.0	0.576452	0.0792123	CFTR;ABCG2
transcriptional repressor activity, RNA polymerase II transcription regulatory region sequence-specific binding (GO:0001227)	9/159	0.872308	1.0	0.73416	0.100296	NFIL3;CREM;TCF21;GATA3;INSM1;GATA1;E2F6;ETS2;SREBF2
UDP-glycosyltransferase activity (GO:0008194)	3/63	0.873502	1.0	0.617627	0.0835312	EXT2;HEXB;HEXA
mRNA 3'-UTR binding (GO:0003730)	3/63	0.873502	1.0	0.617627	0.0835312	RBM4;CSDC2;CIRBP
protein transporter activity (GO:0008565)	4/80	0.873895	1.0	0.648508	0.0874155	TSNAX;DSCR3;RAMP3;COG2
neuropeptide hormone activity (GO:0005184)	1/26	0.875996	1.0	0.498853	0.0660449	POMC
enhancer binding (GO:0035326)	1/26	0.875996	1.0	0.498853	0.0660449	XBP1
SH2 domain binding (GO:0042169)	1/26	0.875996	1.0	0.498853	0.0660449	CRK
protein heterodimerization activity (GO:0046982)	16/265	0.876156	1.0	0.783105	0.103535	BNIP3L;XBP1;TPM4;HEXB;HEXA;TYR;HIF1A;PTPA;EXT2;SNX2;DVL3;TAF7;PPARG;PSMF1;SAE1;MYF5
calmodulin-dependent protein kinase activity (GO:0004683)	1/27	0.885569	1.0	0.480377	0.0583776	PHKG2
Hsp70 protein binding (GO:0030544)	1/27	0.885569	1.0	0.480377	0.0583776	PACRG
S-adenosylmethionine-dependent methyltransferase activity (GO:0008757)	2/47	0.886836	1.0	0.551922	0.066283	N6AMT1;PEMT
anion channel activity (GO:0005253)	3/66	0.892664	1.0	0.589553	0.0669405	CLIC4;VDAC2;CFTR
transferase activity, transferring hexosyl groups (GO:0016758)	5/100	0.892723	1.0	0.648508	0.0735924	EXT2;MTAP;HEXB;HEXA;ALG12
flavin adenine dinucleotide binding (GO:0050660)	2/48	0.893806	1.0	0.540424	0.0606718	ACOX1;ACOX3
acetylgalactosaminyltransferase activity (GO:0008376)	2/48	0.893806	1.0	0.540424	0.0606718	EXTL2;GBGT1
protein tyrosine kinase binding (GO:1990782)	2/48	0.893806	1.0	0.540424	0.0606718	CD4;CRK
kinesin binding (GO:0019894)	1/28	0.894404	1.0	0.46322	0.0516945	ACTB
palmitoyltransferase activity (GO:0016409)	1/28	0.894404	1.0	0.46322	0.0516945	LRAT
acylglycerol O-acyltransferase activity (GO:0016411)	1/28	0.894404	1.0	0.46322	0.0516945	CRLS1
kinase binding (GO:0019900)	26/418	0.896742	1.0	0.806757	0.0879257	CEBPA;BECN1;MVP;ILK;PARK7;HIF1A;RND3;ACTB;PPP1CC;CCND2;CCND1;RBBP6;TNNI3;NSF;PGAM1;RHOG;VRK1;ESR1;RHOB;CD4;TNIP2;CD226;GRB2;ATF5;MAPRE1;RHOQ
amyloid-beta binding (GO:0001540)	2/49	0.900374	1.0	0.529395	0.0555576	APOA1;APBA1
alpha-actinin binding (GO:0051393)	1/29	0.902556	1.0	0.447247	0.0458537	PPARG
WW domain binding (GO:0050699)	1/29	0.902556	1.0	0.447247	0.0458537	TRAF4
nucleosomal DNA binding (GO:0031492)	1/29	0.902556	1.0	0.447247	0.0458537	ACTB
transcriptional activator activity, RNA polymerase II transcription factor binding (GO:0001190)	2/50	0.906561	1.0	0.518807	0.0508934	PITX2;SOX4
nucleobase-containing compound kinase activity (GO:0019205)	1/30	0.91008	1.0	0.432339	0.0407362	CMPK2
MHC protein binding (GO:0042287)	1/30	0.91008	1.0	0.432339	0.0407362	CD4
protein serine/threonine kinase inhibitor activity (GO:0030291)	1/30	0.91008	1.0	0.432339	0.0407362	PPP1R1B
glutathione transferase activity (GO:0004364)	1/30	0.91008	1.0	0.432339	0.0407362	GSTO1
deoxyribonuclease activity (GO:0004536)	1/30	0.91008	1.0	0.432339	0.0407362	MRE11
Rab guanyl-nucleotide exchange factor activity (GO:0017112)	2/51	0.912387	1.0	0.508634	0.0466371	RGP1;ST5
phosphatidylinositol kinase activity (GO:0052742)	2/51	0.912387	1.0	0.508634	0.0466371	GRB2;FGF1
ATP-dependent microtubule motor activity, plus-end-directed (GO:0008574)	1/31	0.917023	1.0	0.418393	0.0362423	DNAL4
DNA-dependent ATPase activity (GO:0008094)	3/72	0.923356	1.0	0.540424	0.0430934	RFC5;MRE11;MCM4
phosphatidylinositol-3,4,5-trisphosphate binding (GO:0005547)	1/32	0.92343	1.0	0.405318	0.0322876	DAPP1
estrogen receptor binding (GO:0030331)	1/32	0.92343	1.0	0.405318	0.0322876	ESR1
hydrolase activity, hydrolyzing O-glycosyl compounds (GO:0004553)	1/32	0.92343	1.0	0.405318	0.0322876	CHID1
endonuclease activity (GO:0004519)	3/73	0.927612	1.0	0.533021	0.0400522	TSNAX;MRE11;OGG1
phosphoric diester hydrolase activity (GO:0008081)	1/33	0.929343	1.0	0.393035	0.0288005	PLCB3
glucuronosyltransferase activity (GO:0015020)	1/33	0.929343	1.0	0.393035	0.0288005	EXT2
protein phosphatase binding (GO:0019903)	4/92	0.931254	1.0	0.56392	0.0401644	PTPA;MVP;CDC27;ENSA
aminopeptidase activity (GO:0004177)	1/34	0.9348	1.0	0.381476	0.0257202	DPP3
carboxylic acid binding (GO:0031406)	1/34	0.9348	1.0	0.381476	0.0257202	CASR
chloride transmembrane transporter activity (GO:0015108)	2/56	0.936735	1.0	0.46322	0.0302735	CLIC4;CFTR
serine-type endopeptidase inhibitor activity (GO:0004867)	2/56	0.936735	1.0	0.46322	0.0302735	SERPINE2;SERPINC1
ATPase activity, coupled to movement of substances (GO:0043492)	2/56	0.936735	1.0	0.46322	0.0302735	CFTR;ABCG2
thiol-dependent ubiquitin-specific protease activity (GO:0004843)	3/76	0.939108	1.0	0.51198	0.0321649	OTUB2;UCHL1;USP12
ubiquitin-like protein conjugating enzyme binding (GO:0044390)	1/35	0.939835	1.0	0.370576	0.0229946	PARK7
neuropeptide receptor activity (GO:0008188)	1/35	0.939835	1.0	0.370576	0.0229946	PRLHR
endodeoxyribonuclease activity (GO:0004520)	1/35	0.939835	1.0	0.370576	0.0229946	MRE11
manganese ion binding (GO:0030145)	1/35	0.939835	1.0	0.370576	0.0229946	IMPA1
protein tyrosine kinase activity (GO:0004713)	7/147	0.942019	1.0	0.617627	0.0368908	HCK;WEE1;NRG4;GRAP2;GRB2;FYN;FGF1
exonuclease activity (GO:0004527)	1/36	0.944482	1.0	0.360282	0.0205789	MRE11
peptidase inhibitor activity (GO:0030414)	1/36	0.944482	1.0	0.360282	0.0205789	PSMF1
endopeptidase regulator activity (GO:0061135)	1/36	0.944482	1.0	0.360282	0.0205789	PSMF1
kinase inhibitor activity (GO:0019210)	2/59	0.948103	1.0	0.439667	0.0234308	TAOK3;PPP1R1B
nuclease activity (GO:0004518)	2/59	0.948103	1.0	0.439667	0.0234308	MRE11;OGG1
double-stranded RNA binding (GO:0003725)	2/59	0.948103	1.0	0.439667	0.0234308	ACTN1;DHX58
voltage-gated calcium channel activity (GO:0005245)	1/37	0.94877	1.0	0.350545	0.0184349	NCS1
ligand-gated cation channel activity (GO:0099094)	2/60	0.951439	1.0	0.432339	0.0215219	KCNK6;P2RX4
ATPase regulator activity (GO:0060590)	1/38	0.952727	1.0	0.34132	0.0165292	BAG2
tRNA binding (GO:0000049)	1/38	0.952727	1.0	0.34132	0.0165292	NSUN6
3'-5' exonuclease activity (GO:0008408)	1/38	0.952727	1.0	0.34132	0.0165292	MRE11
chloride channel activity (GO:0005254)	2/61	0.954569	1.0	0.425251	0.0197723	CLIC4;CFTR
phosphatidylinositol phosphate binding (GO:1901981)	3/81	0.954582	1.0	0.480377	0.022329	RNF34;DAPP1;SNX11
phosphoprotein phosphatase activity (GO:0004721)	6/136	0.955927	1.0	0.572213	0.0257918	PPP1CC;PPM1A;MTMR2;PPM1L;STYX;PPM1H
amino acid binding (GO:0016597)	1/39	0.956378	1.0	0.332568	0.0148331	CASR
signal sequence binding (GO:0005048)	1/39	0.956378	1.0	0.332568	0.0148331	AP2M1
carboxypeptidase activity (GO:0004180)	1/39	0.956378	1.0	0.332568	0.0148331	CPVL
hormone activity (GO:0005179)	3/83	0.959672	1.0	0.468801	0.0192974	CCL25;POMC;TSHB
protein kinase C binding (GO:0005080)	1/40	0.959748	1.0	0.324254	0.0133218	PICK1
ATPase binding (GO:0051117)	2/63	0.96026	1.0	0.411751	0.0166972	ESR1;SVIP
tubulin binding (GO:0015631)	13/255	0.961414	1.0	0.661224	0.0260194	PACRG;RGS14;PDCD5;FTCD;ARL4C;TPPP3;ATF5;ALDOA;FGF13;DNM1L;RAE1;ARL8A;ARL8B
carboxylic ester hydrolase activity (GO:0052689)	4/103	0.961869	1.0	0.503696	0.0195822	APMAP;ABHD6;DTD1;PLA1A
RNA polymerase II transcription cofactor activity (GO:0001104)	3/84	0.962012	1.0	0.46322	0.0179397	PITX2;MED4;SOX4
G-protein coupled peptide receptor activity (GO:0008528)	2/64	0.962842	1.0	0.405318	0.0153477	PRLHR;TSHR
pyrophosphatase activity (GO:0016462)	1/41	0.962857	1.0	0.316346	0.0119737	ITPA
motor activity (GO:0003774)	3/85	0.964224	1.0	0.457771	0.0166775	MYL6B;KLC1;DNAL4
metalloendopeptidase activity (GO:0004222)	2/65	0.965263	1.0	0.399082	0.0141095	BMP1;MMP2
Rac GTPase binding (GO:0048365)	1/43	0.968375	1.0	0.301632	0.00969329	DVL3
protein kinase inhibitor activity (GO:0004860)	2/67	0.969657	1.0	0.387169	0.0119297	TAOK3;PPP1R1B
mRNA binding (GO:0003729)	8/179	0.970242	1.0	0.579672	0.0175118	RBM4;PCF11;CSDC2;TRA2B;CIRBP;PPIE;PARK7;RPS2
magnesium ion binding (GO:0000287)	5/127	0.971621	1.0	0.510637	0.0147008	THTPA;IMPA1;RHEB;STK38;GEM
ligand-gated ion channel activity (GO:0015276)	2/68	0.971648	1.0	0.381476	0.0109718	P2RX4;TRPV1
exopeptidase activity (GO:0008238)	1/45	0.973073	1.0	0.288226	0.00786752	UCHL1
chemokine activity (GO:0008009)	1/46	0.975153	1.0	0.28196	0.00709426	CCL25
endopeptidase inhibitor activity (GO:0004866)	4/111	0.975576	1.0	0.467393	0.0115574	SERPINE2;SERPINC1;TIMP3;PSMF1
Rab GTPase binding (GO:0017137)	5/130	0.975761	1.0	0.498853	0.0122407	NSF;RGP1;DNM1L;OPTN;RAB8A
calcium ion binding (GO:0005509)	14/284	0.976078	1.0	0.639375	0.0154813	SYT4;CASR;ANXA1;CANT1;TPM4;FBLN1;AIF1;PGS1;STIM1;SELL;NCS1;TNNT3;CHP2;CASQ1
thiol-dependent ubiquitinyl hydrolase activity (GO:0036459)	3/92	0.976622	1.0	0.42294	0.010005	OTUB2;UCHL1;USP12
transcriptional repressor activity, RNA polymerase II transcription factor binding (GO:0001191)	1/47	0.977073	1.0	0.275961	0.00640053	ID2
calcium channel activity (GO:0005262)	3/93	0.978017	1.0	0.418393	0.00930006	P2RX4;NCS1;TRPV1
transcription corepressor activity (GO:0003714)	9/203	0.97806	1.0	0.575032	0.0127565	DRAP1;GRHPR;HDAC3;NFIL3;CCND1;CREG1;ATF5;JUNB;E2F6
Rho GTPase binding (GO:0017048)	2/72	0.978423	1.0	0.360282	0.00785897	RTKN2;DVL3
actin binding (GO:0003779)	12/254	0.978515	1.0	0.612764	0.0133085	LIMA1;PACRG;TPM4;ACTN1;TNNT3;COTL1;PICK1;FHL3;TNNI3;ARPC5;ALDOA;AIF1
ATP-dependent microtubule motor activity (GO:1990939)	1/48	0.978845	1.0	0.270212	0.00577768	DNAL4
inorganic anion transmembrane transporter activity (GO:0015103)	1/48	0.978845	1.0	0.270212	0.00577768	CFTR
histone methyltransferase activity (GO:0042054)	1/48	0.978845	1.0	0.270212	0.00577768	PRMT1
integrin binding (GO:0005178)	3/94	0.979333	1.0	0.413942	0.0086446	ACTN1;CD226;FGF1
ATP binding (GO:0005524)	12/255	0.97936	1.0	0.610361	0.0127297	ACVR1;PTPA;HSPA8;PRPS1;CDK6;P2RX4;MLKL;STK38;OLA1;PDK3;TRPV1;ABCE1
ribonuclease activity (GO:0004540)	1/49	0.98048	1.0	0.264697	0.00521806	TSNAX
chemokine receptor binding (GO:0042379)	1/49	0.98048	1.0	0.264697	0.00521806	CCL25
cation transmembrane transporter activity (GO:0008324)	3/97	0.982844	1.0	0.401139	0.00694158	RHBG;AQP1;RHD
GTPase binding (GO:0051020)	2/76	0.983617	1.0	0.34132	0.00563822	BECN1;VPS41
collagen binding (GO:0005518)	1/52	0.984665	1.0	0.249426	0.00385465	LUM
extracellular ligand-gated ion channel activity (GO:0005230)	1/52	0.984665	1.0	0.249426	0.00385465	TRPV1
phosphatase binding (GO:0019902)	3/102	0.987463	1.0	0.381476	0.00481285	MVP;CDC27;MAPK3
protein kinase activator activity (GO:0030295)	1/55	0.987953	1.0	0.235821	0.00285823	FGF13
methylated histone binding (GO:0035064)	1/55	0.987953	1.0	0.235821	0.00285823	TAF7
zinc ion binding (GO:0008270)	14/302	0.988086	1.0	0.601266	0.00720652	DPYS;APIP;CRIP2;SIRT2;DPP3;BHMT;CD4;CCS;P2RX4;CSRP1;WT1;DHX58;DPF3;PPARG
protein kinase binding (GO:0019901)	26/495	0.988133	1.0	0.681261	0.00813307	BECN1;MVP;ILK;HIF1A;RND3;ACTB;PPP1CC;CCND2;CCND1;STK38;RBBP6;TNNI3;NSF;PGAM1;RHOG;VRK1;ESR1;RHOB;CD4;TNIP2;PICK1;CD226;GRB2;MAPRE1;CRK;RHOQ
phosphoric ester hydrolase activity (GO:0042578)	1/56	0.988884	1.0	0.23161	0.00258899	PPP1CC
amino acid transmembrane transporter activity (GO:0015171)	1/56	0.988884	1.0	0.23161	0.00258899	SLC6A6
Ras GTPase binding (GO:0017016)	7/184	0.98993	1.0	0.49343	0.00499426	NSF;RGP1;EXOC8;EXOC5;DNM1L;OPTN;RAB8A
protein kinase regulator activity (GO:0019887)	3/107	0.990873	1.0	0.36365	0.00333424	TAOK3;PPP1R1B;FGF13
ATP-dependent helicase activity (GO:0008026)	2/85	0.991249	1.0	0.30518	0.00268238	MRE11;MCM4
phosphatidylinositol-4,5-bisphosphate binding (GO:0005546)	1/60	0.991943	1.0	0.216169	0.00174878	SNX18
microtubule motor activity (GO:0003777)	1/60	0.991943	1.0	0.216169	0.00174878	DNAL4
phosphatidylinositol bisphosphate binding (GO:1902936)	2/87	0.992397	1.0	0.298165	0.00227563	SNX18;DAPP1
adenyl ribonucleotide binding (GO:0032559)	12/279	0.992437	1.0	0.557857	0.00423514	ACVR1;PTPA;HSPA8;PRPS1;CDK6;P2RX4;MLKL;STK38;OLA1;PDK3;TRPV1;ABCE1
transmembrane receptor protein kinase activity (GO:0019199)	1/62	0.99314	1.0	0.209196	0.00143994	ACVR1
anion transmembrane transporter activity (GO:0008509)	1/62	0.99314	1.0	0.209196	0.00143994	CFTR
transition metal ion binding (GO:0046914)	19/399	0.993161	1.0	0.617627	0.00423859	DPYS;APIP;CRIP2;PARK7;TYR;SIRT2;JMJD6;DPP3;BHMT;CCS;CD4;P2RX4;CSRP1;IMPA1;WT1;DHX58;DPF3;PPARG;ABCE1
carboxylic acid transmembrane transporter activity (GO:0046943)	1/64	0.99416	1.0	0.202659	0.00118699	SLC6A6
microtubule binding (GO:0008017)	7/195	0.994269	1.0	0.465596	0.00267583	STIM1;RGS14;MAPRE1;FGF13;DNM1L;RAE1;FTCD
ATPase activity, coupled (GO:0042623)	2/94	0.995367	1.0	0.275961	0.00128153	HSPA8;TNNT3
ATPase activity (GO:0016887)	7/203	0.996236	1.0	0.447247	0.0016865	PTPA;NSF;HSPA8;OLA1;ATP5C1;DNAL4;CFTR
organic anion transmembrane transporter activity (GO:0008514)	1/70	0.996396	1.0	0.185288	0.000668906	CFTR
peptidase activity, acting on L-amino acid peptides (GO:0070011)	6/185	0.996529	1.0	0.420654	0.00146253	BMP1;CASP8;CAPNS1;SENP8;MMP2;ATG4A
heme binding (GO:0020037)	1/72	0.996932	1.0	0.180141	0.000553509	HEBP1
cation channel activity (GO:0005261)	4/146	0.996939	1.0	0.355347	0.00108948	KCNK6;P2RX4;TRPV1;AQP1
potassium channel activity (GO:0005267)	2/100	0.99698	1.0	0.259403	0.000784497	KCNK6;AQP1
metallopeptidase activity (GO:0008237)	2/102	0.997384	1.0	0.254317	0.000666271	BMP1;MMP2
metal ion binding (GO:0046872)	20/442	0.997522	1.0	0.586885	0.00145624	SYT4;CASR;ANXA1;CANT1;TPM4;FBLN1;AIF1;GEM;PGS1;THTPA;SNN;IMPA1;STIM1;SELL;RHEB;STK38;NCS1;TNNT3;CHP2;CASQ1
phosphatase activity (GO:0016791)	2/104	0.997734	1.0	0.249426	0.000565925	PPP1CC;PPM1H
calcium ion transmembrane transporter activity (GO:0015085)	1/77	0.997948	1.0	0.168444	0.000345972	TRPV1
MAP kinase kinase kinase activity (GO:0004709)	1/78	0.998107	1.0	0.166284	0.000315113	TAOK3
cytokine activity (GO:0005125)	4/155	0.998252	1.0	0.334714	0.000585623	CCL25;IFNG;MIF;TNF
ubiquitin-protein transferase activity (GO:0004842)	18/417	0.998269	1.0	0.559863	0.000969873	UBE2F;RNF10;UBE2H;RNF34;RNF13;UBE2B;UBE2D2;UBE2E3;CUL2;MSL2;NOSIP;UBE2G1;UBE2A;UBE2N;RBBP6;UBE2V1;CUL4B;SKP1
protein serine/threonine kinase activity (GO:0004674)	15/368	0.998483	1.0	0.528675	0.000802387	ACVR1;NEK7;ILK;VRK1;TBK1;CDK6;TAOK3;CCND1;STK16;STK38;PHKG2;PDK3;PIM3;SGK2;MAPK3
voltage-gated potassium channel activity (GO:0005249)	1/85	0.998922	1.0	0.15259	0.000164632	KCNK6
single-stranded DNA binding (GO:0003697)	1/87	0.999082	1.0	0.149082	0.000136957	TSNAX
DNA binding (GO:0003677)	46/893	0.999189	1.0	0.668116	0.000542281	CEBPA;MRE11;HLF;OGG1;CREM;HMGB3;GATA3;GATA1;HIF1A;ETS2;DEDD2;SOX2;NFIL3;HLX;HSF2;MYC;E2F4;E2F6;JUNB;IER2;TSNAX;RFC5;SREBF1;XBP1;SMAD4;TAF12;NFYA;STAT1;NFYC;ZIC4;FLI1;KLF2;ESR2;DDB1;TAF6L;LHX3;TRAF4;WT1;IRF4;IRF7;PPARG;IRF5;ERG;ATF5;CRLF3;CUL4B
ion channel activity (GO:0005216)	1/93	0.999433	1.0	0.139464	7.91355e-05	TRPV1
protein homodimerization activity (GO:0042803)	31/664	0.999446	1.0	0.605535	0.00033554	CEBPA;PRPS1;CANT1;HEXB;PARK7;PTPA;PSMD7;SNX2;IMPA1;PSMF1;DNM1L;ATG7;ACVR1;BNIP3L;G6PD;CASR;SMAD4;TPM4;STAT1;ACTN1;CARD9;ASNS;TYR;GRHPR;CD4;P2RX4;CRYL1;CHMP3;CD226;VPS25;ABCG2
sequence-specific DNA binding (GO:0043565)	15/394	0.999533	1.0	0.493788	0.000230602	TSNAX;SMAD4;HLF;PRMT1;HIF1A;GATA1;SOX2;LHX3;WT1;IRF4;HLX;HSF2;PPARG;IRF5;ATF5
G-protein coupled receptor activity (GO:0004930)	8/267	0.99966	1.0	0.388619	0.000131967	SFRP1;CASR;OPN1SW;ELOVL4;RHO;PRLHR;GPR18;TSHR
voltage-gated cation channel activity (GO:0022843)	1/100	0.999676	1.0	0.129702	4.20176e-05	NCS1
cytokine receptor binding (GO:0005126)	2/137	0.999794	1.0	0.189346	3.90402e-05	CCL25;MIF
kinase activity (GO:0016301)	8/280	0.999835	1.0	0.370576	6.11384e-05	ACVR1;WEE1;TBK1;ADK;PDK3;VRK1;IP6K2;MAPK3
endopeptidase activity (GO:0004175)	11/354	0.999919	1.0	0.403028	3.27956e-05	C1QB;SFRP1;UCHL1;BMP1;CASP8;CAPNS1;SENP8;MMP2;USP12;ATG4A;LGMN
phosphotransferase activity, alcohol group as acceptor (GO:0016773)	6/254	0.999938	1.0	0.306382	1.90863e-05	ACVR1;TBK1;ADK;PDK3;VRK1;IP6K2
protein kinase activity (GO:0004672)	18/513	0.999973	1.0	0.455094	1.2238e-05	ACVR1;NEK7;ILK;VRK1;FGF1;HCK;WEE1;TBK1;TAOK3;NRG4;STK16;STK38;PHKG2;PDK3;PIM3;FYN;SGK2;MAPK3
serine-type endopeptidase activity (GO:0004252)	3/196	0.999975	1.0	0.198523	4.91788e-06	C1QB;BMP1;MMP2
RNA binding (GO:0003723)	68/1387	0.999987	1.0	0.635884	8.39954e-06	RPL34;CCDC124;GDI2;ADK;ATP5C1;PSIP1;HMGB3;PARK7;PWP2;SOX2;PPP1CC;PTBP1;RBM4;SUMO1;CSRP1;PCF11;DHX58;UTP15;NCOA5;DIMT1;PRMT1;ACTN1;CIRBP;NOSIP;ALG13;NSUN6;ZCRB1;PUS7;PTBP2;JMJD6;SYF2;DKC1;PSPC1;CSDE1;C1D;PPIE;RP9;FKBP4;ALDOA;MAPRE1;SF3B2;GRN;STAU1;RTN4;GTF2E2;U2AF2;TRA2B;PRDX1;RRS1;RBBP6;RPS2;RPP14;RAE1;TSNAX;HSPA8;CPSF7;ERAL1;TBCA;MOV10;BOP1;FUBP3;CSDC2;UBE2N;MKRN2;GRB2;NOL12;NUPL2;PPIL4
serine-type peptidase activity (GO:0008236)	3/220	0.999992	1.0	0.176866	1.35668e-06	C1QB;BMP1;MMP2
GTPase activator activity (GO:0005096)	3/249	0.999995	1.0	0.156267	7.10988e-07	RGS14;RGS16;DNM1L
GTPase regulator activity (GO:0030695)	3/275	0.999996	1.0	0.141493	6.08574e-07	RGS14;RGS16;DNM1L

## Sheet: GO_Biological_Process_2018_tabl
Supplementary Table 6. Pathway analysis: Gene Ontology, Biological Process
Term	Overlap	P-value	Adjusted P-value	Odds Ratio	Combined Score	Genes
RNA polymerase II transcriptional preinitiation complex assembly (GO:0051123)	5/11	0.000842682	1.0	5.89553	41.734	TAF6L;TAF12;TAF11;TAF7;MED6
regulation of defense response to virus by virus (GO:0050690)	8/28	0.000941242	1.0	3.70576	25.8229	HCK;CD4;AP1S2;ELMO1;FYN;AP1S3;B2M;AP2M1
DNA-templated transcriptional preinitiation complex assembly (GO:0070897)	5/13	0.00206001	1.0	4.98853	30.8543	TAF6L;TAF12;TAF11;TAF7;MED6
vesicle docking (GO:0048278)	6/21	0.00411191	1.0	3.70576	20.359	NSF;STX12;STX16;STX5;STX3;STX11
negative regulation of cellular component movement (GO:0051271)	5/15	0.0042205	1.0	4.32339	23.6394	ACTN1;CD9;FBLN1;GATA3;CRK
regulation of exocytosis (GO:0017157)	10/51	0.00498137	1.0	2.54317	13.484	RAB3B;NSF;ANXA1;RAB37;RAB3D;RAB9A;CPLX1;RAB5A;RAB8A;CFTR
histone H2A ubiquitination (GO:0033522)	5/17	0.0076407	1.0	3.81476	18.5941	DDB1;UBE2B;UBE2A;CUL4B;SKP1
regulation of early endosome to late endosome transport (GO:2000641)	5/17	0.0076407	1.0	3.81476	18.5941	MTMR2;DAB2;SNX12;CHMP3;MAPK3
dendritic spine maintenance (GO:0097062)	3/6	0.00766073	1.0	6.48508	31.5931	MTMR2;PICK1;FYN
negative regulation of androgen receptor signaling pathway (GO:0060766)	4/12	0.0105394	1.0	4.32339	19.6828	SFRP1;DAB2;TCF21;PHB
receptor metabolic process (GO:0043112)	10/58	0.0124834	1.0	2.23624	9.80221	BECN1;EHD3;RAB31;RAMP3;CD9;GRB2;NSG1;TNF;AP2M1;LGMN
regulation by virus of viral protein levels in host cell (GO:0046719)	3/7	0.012642	1.0	5.55864	24.2953	DDB1;STAU1;STAT1
L-methionine salvage (GO:0071267)	3/7	0.012642	1.0	5.55864	24.2953	MTAP;BHMT;APIP
sulfur compound catabolic process (GO:0044273)	7/35	0.0158661	1.0	2.59403	10.7486	GGT5;LUM;HEXB;HEXA;CHAC1;GGT1;ARSB
protein K11-linked ubiquitination (GO:0070979)	6/28	0.0179751	1.0	2.77932	11.1694	UBE2H;UBE2B;CDC26;UBE2E3;CDC27;UBE2A
regulation of monocyte differentiation (GO:0045655)	4/14	0.0188303	1.0	3.70576	14.7204	CD4;CDK6;MYC;IRF7
oligosaccharide-lipid intermediate biosynthetic process (GO:0006490)	4/14	0.0188303	1.0	3.70576	14.7204	ALG14;ALG13;ALG12;ALG11
positive regulation of steroid biosynthetic process (GO:0010893)	3/8	0.0190789	1.0	4.86381	19.2567	IFNG;FGF1;TNF
early endosome to Golgi transport (GO:0034498)	3/8	0.0190789	1.0	4.86381	19.2567	EHD3;SNX2;STX5
late endosome to vacuole transport via multivesicular body sorting pathway (GO:0032511)	3/8	0.0190789	1.0	4.86381	19.2567	VPS36;VPS25;VPS28
granulocyte differentiation (GO:0030851)	3/8	0.0190789	1.0	4.86381	19.2567	CEBPA;TAL1;GATA1
establishment of protein localization to vacuole (GO:0072666)	5/21	0.01943	1.0	3.08814	12.1702	GOSR2;VPS41;VPS25;VPS36;VPS28
energy reserve metabolic process (GO:0006112)	5/21	0.01943	1.0	3.08814	12.1702	UGP2;MYC;GFPT1;PHKG2;LEPR
positive regulation of erythrocyte differentiation (GO:0045648)	5/22	0.0235887	1.0	2.94777	11.0452	STAT1;PRMT1;TAL1;HIF1A;GATA1
fatty acid beta-oxidation using acyl-CoA oxidase (GO:0033540)	4/15	0.024143	1.0	3.45871	12.8794	ACOT8;ACOX1;ACOX3;DECR2
muscle cell fate commitment (GO:0042693)	3/9	0.0270009	1.0	4.32339	15.6156	ACVR1;WT1;MYF5
ammonium transport (GO:0015696)	5/23	0.0282805	1.0	2.8196	10.0535	SLC44A2;TAF7;RHBG;RHD;AQP1
positive regulation of monooxygenase activity (GO:0032770)	5/23	0.0282805	1.0	2.8196	10.0535	IFNG;PARK7;AGTR2;TNF;HIF1A
regulation of androgen receptor signaling pathway (GO:0060765)	5/23	0.0282805	1.0	2.8196	10.0535	SFRP1;DAB2;TCF21;PHB;PARK7
regulation of interferon-alpha production (GO:0032647)	4/16	0.0302727	1.0	3.24254	11.3408	TBK1;STAT1;IRF7;IRF5
regulation of erythrocyte differentiation (GO:0045646)	6/32	0.0332885	1.0	2.43191	8.27467	CDK6;STAT1;PRMT1;TAL1;HIF1A;GATA1
positive regulation of alcohol biosynthetic process (GO:1902932)	3/10	0.0364021	1.0	3.89105	12.8916	IFNG;FGF1;TNF
negative regulation of protein maturation (GO:1903318)	3/10	0.0364021	1.0	3.89105	12.8916	SERPINE2;SNX12;CHAC1
septin ring organization (GO:0031106)	4/17	0.0372365	1.0	3.0518	10.0419	SEPT8;SEPT7;RTKN2;SEPT2
positive regulation of nitric oxide biosynthetic process (GO:0045429)	5/25	0.0393302	1.0	2.59403	8.39367	P2RX4;IFNG;AGTR2;TNF;KLF2
positive regulation of nitric oxide metabolic process (GO:1904407)	5/25	0.0393302	1.0	2.59403	8.39367	P2RX4;IFNG;AGTR2;TNF;KLF2
negative regulation of nucleocytoplasmic transport (GO:0046823)	3/11	0.0472489	1.0	3.53732	10.7971	APOD;PARK7;SOX4
metanephric mesenchyme development (GO:0072075)	3/11	0.0472489	1.0	3.53732	10.7971	WT1;STAT1;TCF21
regulation of smooth muscle cell proliferation (GO:0048660)	7/44	0.0497245	1.0	2.06344	6.1929	IFNG;STAT1;ID2;APOD;PPARG;TNF;AIF1
purine ribonucleoside triphosphate biosynthetic process (GO:0009206)	5/27	0.0526727	1.0	2.40188	7.07032	IMPDH2;ATP5C1;ATP5G3;ATP5G2;ALDOA
regulation of autophagy of mitochondrion (GO:1903146)	5/27	0.0526727	1.0	2.40188	7.07032	SREBF1;HAX1;PARK7;DNM1L;SREBF2
cellular response to glucose stimulus (GO:0071333)	5/27	0.0526727	1.0	2.40188	7.07032	XBP1;PTPRN;TRA2B;PDK3;SOX4
regulation of protein complex assembly (GO:0043254)	10/73	0.0528691	1.0	1.77674	5.22349	HCK;HSPA8;SUMO1;IFNG;TAL1;VPS41;INSM1;DNM1L;TNF;SVIP
positive regulation of interferon-alpha production (GO:0032727)	4/19	0.0536868	1.0	2.73056	7.98577	TBK1;STAT1;IRF7;IRF5
cellular modified amino acid catabolic process (GO:0042219)	3/12	0.0594854	1.0	3.24254	9.15054	GGT5;CHAC1;GGT1
cellular response to fluid shear stress (GO:0071498)	3/12	0.0594854	1.0	3.24254	9.15054	HDAC3;SREBF2;KLF2
keratan sulfate catabolic process (GO:0042340)	3/12	0.0594854	1.0	3.24254	9.15054	LUM;HEXB;HEXA
ureteric bud morphogenesis (GO:0060675)	4/20	0.0631629	1.0	2.59403	7.16482	WT1;MYC;TCF21;GATA3
branching involved in ureteric bud morphogenesis (GO:0001658)	4/20	0.0631629	1.0	2.59403	7.16482	WT1;MYC;TCF21;FGF1
positive regulation of myeloid cell differentiation (GO:0045639)	5/29	0.0683385	1.0	2.23624	6.00045	STAT1;PRMT1;TAL1;HIF1A;GATA1
regulation of oxidative stress-induced neuron intrinsic apoptotic signaling pathway (GO:1903376)	2/6	0.0723333	1.0	4.32339	11.3553	PARK7;HIF1A
positive regulation of hormone metabolic process (GO:0032352)	2/6	0.0723333	1.0	4.32339	11.3553	GATA3;HIF1A
positive regulation of extrinsic apoptotic signaling pathway via death domain receptors (GO:1902043)	2/6	0.0723333	1.0	4.32339	11.3553	SFRP1;TIMP3
nucleobase metabolic process (GO:0009112)	2/6	0.0723333	1.0	4.32339	11.3553	PRPS1;UCKL1
regulation of protein targeting (GO:1903533)	2/6	0.0723333	1.0	4.32339	11.3553	SREBF1;HAX1
negative regulation of neural precursor cell proliferation (GO:2000178)	2/6	0.0723333	1.0	4.32339	11.3553	ID2;SIRT2
ammonium transmembrane transport (GO:0072488)	2/6	0.0723333	1.0	4.32339	11.3553	RHBG;RHD
alpha-beta T cell activation (GO:0046631)	2/6	0.0723333	1.0	4.32339	11.3553	ANXA1;RSAD2
Golgi disassembly (GO:0090166)	2/6	0.0723333	1.0	4.32339	11.3553	STX5;VRK1
macrophage derived foam cell differentiation (GO:0010742)	2/6	0.0723333	1.0	4.32339	11.3553	STAT1;PPARG
regulation of transforming growth factor beta2 production (GO:0032909)	2/6	0.0723333	1.0	4.32339	11.3553	SMAD4;HIF1A
mesenchymal cell differentiation involved in kidney development (GO:0072161)	2/6	0.0723333	1.0	4.32339	11.3553	STAT1;TCF21
foam cell differentiation (GO:0090077)	2/6	0.0723333	1.0	4.32339	11.3553	STAT1;PPARG
nucleotide-sugar metabolic process (GO:0009225)	3/13	0.0730386	1.0	2.99312	7.83229	EXTL2;UGP2;GFPT1
alpha-linolenic acid metabolic process (GO:0036109)	3/13	0.0730386	1.0	2.99312	7.83229	ACOT8;ACSL1;ACOX1
cellular response to interleukin-15 (GO:0071350)	3/13	0.0730386	1.0	2.99312	7.83229	CD4;IL2RB;GRB2
cellular response to low-density lipoprotein particle stimulus (GO:0071404)	3/13	0.0730386	1.0	2.99312	7.83229	CD9;PPARG;SREBF2
chondroitin sulfate catabolic process (GO:0030207)	3/13	0.0730386	1.0	2.99312	7.83229	HEXB;HEXA;ARSB
interleukin-15-mediated signaling pathway (GO:0035723)	3/13	0.0730386	1.0	2.99312	7.83229	CD4;IL2RB;GRB2
cellular response to hexose stimulus (GO:0071331)	4/21	0.073453	1.0	2.47051	6.45077	XBP1;TRA2B;PDK3;SOX4
histone ubiquitination (GO:0016574)	4/21	0.073453	1.0	2.47051	6.45077	UBE2B;UBE2N;PAF1;UBE2A
protein K48-linked ubiquitination (GO:0070936)	7/48	0.0734772	1.0	1.89148	4.93825	UBE2H;RNF34;UBE2B;UBE2D2;UBE2E3;UBE2G1;UBE2A
negative regulation of protein catabolic process (GO:0042177)	6/39	0.0762548	1.0	1.99541	5.13554	RGP1;SNX12;TIMP3;PHB;SIRT2;AZIN1
purine ribonucleoside monophosphate biosynthetic process (GO:0009168)	6/39	0.0762548	1.0	1.99541	5.13554	IMPDH2;ADSSL1;ATP5C1;ATP5G3;ATP5G2;ALDOA
positive regulation of reactive oxygen species biosynthetic process (GO:1903428)	5/30	0.0770359	1.0	2.16169	5.54147	P2RX4;IFNG;AGTR2;TNF;KLF2
regulation of cholesterol biosynthetic process (GO:0045540)	6/40	0.0841495	1.0	1.94553	4.81549	SREBF1;NFYA;NFYC;SC5D;FGF1;SREBF2
regulation of interferon-gamma-mediated signaling pathway (GO:0060334)	4/22	0.0845339	1.0	2.35821	5.82621	SUMO1;IFNG;STAT1;PPARG
positive regulation of phosphatase activity (GO:0010922)	4/22	0.0845339	1.0	2.35821	5.82621	PTPA;IFNG;CHP2;AGTR2
ribonucleoside monophosphate biosynthetic process (GO:0009156)	3/14	0.0878226	1.0	2.77932	6.76052	IMPDH2;ADK;ADSSL1
regulation of Golgi organization (GO:1903358)	3/14	0.0878226	1.0	2.77932	6.76052	EHD3;STX5;MAPK3
establishment or maintenance of actin cytoskeleton polarity (GO:0030950)	3/14	0.0878226	1.0	2.77932	6.76052	RND3;AQP1;RHOB
cellular protein complex disassembly (GO:0043624)	3/14	0.0878226	1.0	2.77932	6.76052	NSF;N6AMT1;ABCE1
regulation of response to interferon-gamma (GO:0060330)	3/14	0.0878226	1.0	2.77932	6.76052	SUMO1;IFNG;STAT1
Rab protein signal transduction (GO:0032482)	9/70	0.0882533	1.0	1.66759	4.04816	RAB3B;RAB1A;RAB31;RAB37;RAB3D;RAB18;RAB9A;RAB5A;RAB8A
regulation of protein catabolic process (GO:0042176)	11/91	0.090603	1.0	1.56782	3.76476	NSF;DDB1;EGLN2;SNX12;STX5;PHB;TNF;ATG7;SIRT2;VPS28;AZIN1
regulation of nitric oxide biosynthetic process (GO:0045428)	5/32	0.0961157	1.0	2.02659	4.74668	P2RX4;IFNG;AGTR2;TNF;KLF2
positive regulation of myeloid leukocyte differentiation (GO:0002763)	5/32	0.0961157	1.0	2.02659	4.74668	CD4;CASP8;HAX1;IFNG;TNF
cell cycle G1/S phase transition (GO:0044843)	11/92	0.0961275	1.0	1.55078	3.63205	ACVR1;WEE1;CDK6;CCND1;CCNE2;CCNE1;MYC;CUL2;MCM4;CRLF3;CUL4B
negative regulation of muscle hypertrophy (GO:0014741)	2/7	0.0962098	1.0	3.70576	8.67602	SMAD4;P2RX4
erythrocyte development (GO:0048821)	2/7	0.0962098	1.0	3.70576	8.67602	G6PD;GATA1
positive regulation of transmembrane transport (GO:0034764)	2/7	0.0962098	1.0	3.70576	8.67602	PDCD5;AZIN1
mitral valve development (GO:0003174)	2/7	0.0962098	1.0	3.70576	8.67602	ACVR1;SOX4
cellular response to laminar fluid shear stress (GO:0071499)	2/7	0.0962098	1.0	3.70576	8.67602	SREBF2;KLF2
death-inducing signaling complex assembly (GO:0071550)	2/7	0.0962098	1.0	3.70576	8.67602	CASP8;TNF
norepinephrine biosynthetic process (GO:0042421)	2/7	0.0962098	1.0	3.70576	8.67602	INSM1;GATA3
fructose metabolic process (GO:0006000)	2/7	0.0962098	1.0	3.70576	8.67602	ALDOC;ALDOA
regulation of vitamin D biosynthetic process (GO:0060556)	2/7	0.0962098	1.0	3.70576	8.67602	IFNG;TNF
peroxisome proliferator activated receptor signaling pathway (GO:0035357)	2/7	0.0962098	1.0	3.70576	8.67602	PDK3;PPARG
positive regulation of protein kinase A signaling (GO:0010739)	2/7	0.0962098	1.0	3.70576	8.67602	RAMP3;MIF
noradrenergic neuron differentiation (GO:0003357)	2/7	0.0962098	1.0	3.70576	8.67602	INSM1;SOX4
regulation of calcidiol 1-monooxygenase activity (GO:0060558)	2/7	0.0962098	1.0	3.70576	8.67602	IFNG;TNF
fructose 1,6-bisphosphate metabolic process (GO:0030388)	2/7	0.0962098	1.0	3.70576	8.67602	ALDOC;ALDOA
kidney epithelium development (GO:0072073)	2/7	0.0962098	1.0	3.70576	8.67602	WT1;FGF1
positive regulation of type I interferon production (GO:0032481)	8/62	0.102564	1.0	1.67357	3.81116	MRE11;TBK1;POLR3GL;STAT1;DHX58;IRF7;IRF5;NFKB2
septin ring assembly (GO:0000921)	3/15	0.103743	1.0	2.59403	5.87767	SEPT8;SEPT7;SEPT2
digestive tract morphogenesis (GO:0048546)	3/15	0.103743	1.0	2.59403	5.87767	ID2;TCF21;BBS7
transport along microtubule (GO:0010970)	3/15	0.103743	1.0	2.59403	5.87767	HSPA8;COPG2;APBA1
fatty acid beta-oxidation using acyl-CoA dehydrogenase (GO:0033539)	3/15	0.103743	1.0	2.59403	5.87767	ACOX1;ACADM;ACOX3
negative regulation of RNA metabolic process (GO:0051253)	3/15	0.103743	1.0	2.59403	5.87767	PTBP1;ESR1;PTBP2
negative regulation of protein processing (GO:0010955)	3/15	0.103743	1.0	2.59403	5.87767	SERPINE2;SNX12;CHAC1
intra-Golgi vesicle-mediated transport (GO:0006891)	5/33	0.106471	1.0	1.96518	4.40176	NSF;COG6;GOSR2;COG2;COPG2
positive regulation of immune effector process (GO:0002699)	4/24	0.108947	1.0	2.16169	4.79224	XBP1;IFNG;DHX58;PHB
histone monoubiquitination (GO:0010390)	4/24	0.108947	1.0	2.16169	4.79224	DDB1;PAF1;CUL4B;SKP1
Golgi to plasma membrane protein transport (GO:0043001)	4/24	0.108947	1.0	2.16169	4.79224	BBS2;NSF;RAB31;OPTN
male gonad development (GO:0008584)	6/43	0.110406	1.0	1.80979	3.98804	WT1;CSDE1;NCOA4;GATA3;MEA1;GATA1
development of primary male sexual characteristics (GO:0046546)	6/43	0.110406	1.0	1.80979	3.98804	WT1;CSDE1;NCOA4;GATA3;MEA1;GATA1
keratan sulfate metabolic process (GO:0042339)	5/34	0.117348	1.0	1.90738	4.08677	LUM;HEXB;HEXA;CHST1;CHST2
positive regulation of exocytosis (GO:0045921)	5/34	0.117348	1.0	1.90738	4.08677	IFNG;RAB3D;RAB9A;RAB5A;CFTR
regulation of alcohol biosynthetic process (GO:1902930)	5/34	0.117348	1.0	1.90738	4.08677	SREBF1;NFYA;NFYC;SC5D;SREBF2
cellular response to nutrient levels (GO:0031669)	7/54	0.119668	1.0	1.68132	3.5695	SREBF1;HSPA8;SFRP1;XBP1;LAMP2;ATG7;SREBF2
sympathetic nervous system development (GO:0048485)	3/16	0.120697	1.0	2.43191	5.1422	GATA3;INSM1;SOX4
cellular response to starvation (GO:0009267)	12/107	0.121409	1.0	1.4546	3.06715	HSPA8;SREBF1;BECN1;SFRP1;XBP1;SEH1L;LAMP2;ASNS;PICK1;ATG7;SREBF2;MAPK3
positive regulation of smooth muscle cell apoptotic process (GO:0034393)	2/8	0.12192	1.0	3.24254	6.82357	IFNG;PPARG
regulation of establishment of protein localization to mitochondrion (GO:1903747)	2/8	0.12192	1.0	3.24254	6.82357	SREBF1;HAX1
negative regulation of platelet aggregation (GO:0090331)	2/8	0.12192	1.0	3.24254	6.82357	SERPINE2;CD9
endodermal cell fate commitment (GO:0001711)	2/8	0.12192	1.0	3.24254	6.82357	SOX2;PAF1
cardiolipin biosynthetic process (GO:0032049)	2/8	0.12192	1.0	3.24254	6.82357	PGS1;CRLS1
desmosome organization (GO:0002934)	2/8	0.12192	1.0	3.24254	6.82357	PERP;PKP3
imidazole-containing compound catabolic process (GO:0052805)	2/8	0.12192	1.0	3.24254	6.82357	HDC;FTCD
positive regulation of early endosome to late endosome transport (GO:2000643)	2/8	0.12192	1.0	3.24254	6.82357	MTMR2;DAB2
spleen development (GO:0048536)	2/8	0.12192	1.0	3.24254	6.82357	TCF21;PITX2
regulation of cytoplasmic transport (GO:1903649)	2/8	0.12192	1.0	3.24254	6.82357	CHMP3;MAPK3
regulation of store-operated calcium entry (GO:2001256)	2/8	0.12192	1.0	3.24254	6.82357	STIM1;CASQ1
positive regulation of protein localization to cell surface (GO:2000010)	2/8	0.12192	1.0	3.24254	6.82357	STX3;TNF
positive regulation of metanephros development (GO:0072216)	2/8	0.12192	1.0	3.24254	6.82357	WT1;MYC
histidine catabolic process (GO:0006548)	2/8	0.12192	1.0	3.24254	6.82357	HDC;FTCD
histidine metabolic process (GO:0006547)	2/8	0.12192	1.0	3.24254	6.82357	HDC;FTCD
leptin-mediated signaling pathway (GO:0033210)	2/8	0.12192	1.0	3.24254	6.82357	BBS2;LEPR
positive regulation of interleukin-2 biosynthetic process (GO:0045086)	2/8	0.12192	1.0	3.24254	6.82357	CD4;IRF4
pyrimidine nucleobase metabolic process (GO:0006206)	2/8	0.12192	1.0	3.24254	6.82357	DPYS;UCKL1
norepinephrine metabolic process (GO:0042415)	2/8	0.12192	1.0	3.24254	6.82357	INSM1;GATA3
positive regulation of protein homodimerization activity (GO:0090073)	2/8	0.12192	1.0	3.24254	6.82357	TRAF4;PARK7
response to leptin (GO:0044321)	2/8	0.12192	1.0	3.24254	6.82357	CCND1;LEPR
positive regulation of non-canonical Wnt signaling pathway (GO:2000052)	2/8	0.12192	1.0	3.24254	6.82357	DAB2;SFRP1
nucleotide-binding domain, leucine rich repeat containing receptor signaling pathway (GO:0035872)	4/25	0.122208	1.0	2.07523	4.36219	RNF34;CASP8;UBE2N;UBE2V1
negative regulation of locomotion (GO:0040013)	4/25	0.122208	1.0	2.07523	4.36219	CHMP3;FBLN1;GATA3;CRK
cellular response to type I interferon (GO:0071357)	8/65	0.125723	1.0	1.59633	3.31026	RSAD2;IRF4;STAT1;IRF7;IRF5;XAF1;IRF9;IP6K2
type I interferon signaling pathway (GO:0060337)	8/65	0.125723	1.0	1.59633	3.31026	RSAD2;IRF4;STAT1;IRF7;IRF5;XAF1;IRF9;IP6K2
hexose metabolic process (GO:0019318)	6/45	0.129965	1.0	1.72936	3.52874	FPGT;PMM2;CHST1;APOD;ALDOC;ALDOA
intracellular steroid hormone receptor signaling pathway (GO:0030518)	8/66	0.134001	1.0	1.57214	3.15986	EGLN2;CCNE1;NCOA4;PHB;MED16;MED4;ESR1;ESR2
regulation of secretion by cell (GO:1903530)	7/56	0.137759	1.0	1.62127	3.21377	RAB3B;NSF;ANXA1;RAB37;RAB3D;CPLX1;RAB8A
preassembly of GPI anchor in ER membrane (GO:0016254)	3/17	0.138582	1.0	2.28885	4.52345	PIGP;PIGL;PIGX
histone H2A monoubiquitination (GO:0035518)	3/17	0.138582	1.0	2.28885	4.52345	DDB1;CUL4B;SKP1
negative regulation of phosphoprotein phosphatase activity (GO:0032515)	3/17	0.138582	1.0	2.28885	4.52345	PTPA;PPP1R1B;TNF
regulation of receptor recycling (GO:0001919)	3/17	0.138582	1.0	2.28885	4.52345	NSF;RAMP3;OPTN
response to purine-containing compound (GO:0014074)	3/17	0.138582	1.0	2.28885	4.52345	P2RX4;STAT1;JUNB
purine-containing compound metabolic process (GO:0072521)	3/17	0.138582	1.0	2.28885	4.52345	PRPS1;FHIT;ABCG2
regulation of protein localization to plasma membrane (GO:1903076)	8/67	0.142549	1.0	1.54868	3.01693	DAB2;RAMP3;IFNG;CNPY4;RHOG;STX3;AP2M1;RHOQ
IRE1-mediated unfolded protein response (GO:0036498)	7/57	0.147276	1.0	1.59283	3.05098	EXTL2;XBP1;GOSR2;EDEM1;GFPT1;PDIA5;YIF1A
type B pancreatic cell differentiation (GO:0003309)	2/9	0.14904	1.0	2.88226	5.4865	CDK6;INSM1
inositol metabolic process (GO:0006020)	2/9	0.14904	1.0	2.88226	5.4865	IMPA1;ITPK1
secretory granule organization (GO:0033363)	2/9	0.14904	1.0	2.88226	5.4865	SRGN;BLOC1S1
negative regulation of cytokine production involved in inflammatory response (GO:1900016)	2/9	0.14904	1.0	2.88226	5.4865	CHID1;APOD
megakaryocyte differentiation (GO:0030219)	2/9	0.14904	1.0	2.88226	5.4865	TAL1;GATA1
cellular response to interleukin-4 (GO:0071353)	2/9	0.14904	1.0	2.88226	5.4865	XBP1;GATA3
embryonic digestive tract morphogenesis (GO:0048557)	2/9	0.14904	1.0	2.88226	5.4865	ID2;TCF21
establishment of viral latency (GO:0019043)	2/9	0.14904	1.0	2.88226	5.4865	IRF7;PSIP1
regulation of cytokine secretion involved in immune response (GO:0002739)	2/9	0.14904	1.0	2.88226	5.4865	APOA1;TNF
receptor recycling (GO:0001881)	2/9	0.14904	1.0	2.88226	5.4865	EHD3;NSG1
positive regulation of ribosome biogenesis (GO:0090070)	2/9	0.14904	1.0	2.88226	5.4865	UTP15;DIMT1
positive regulation of rRNA processing (GO:2000234)	2/9	0.14904	1.0	2.88226	5.4865	UTP15;DIMT1
toll-like receptor 3 signaling pathway (GO:0034138)	2/9	0.14904	1.0	2.88226	5.4865	CASP8;TNIP2
peroxisome fission (GO:0016559)	2/9	0.14904	1.0	2.88226	5.4865	ACOT8;DNM1L
response to interleukin-4 (GO:0070670)	2/9	0.14904	1.0	2.88226	5.4865	XBP1;GATA3
mitral valve morphogenesis (GO:0003183)	2/9	0.14904	1.0	2.88226	5.4865	ACVR1;SOX4
Golgi inheritance (GO:0048313)	2/9	0.14904	1.0	2.88226	5.4865	STX5;VRK1
negative regulation of smooth muscle cell proliferation (GO:0048662)	4/27	0.150628	1.0	1.92151	3.6373	IFNG;APOD;PPARG;AIF1
cristae formation (GO:0042407)	4/27	0.150628	1.0	1.92151	3.6373	APOO;ATP5C1;ATP5G3;ATP5G2
positive regulation of smooth muscle cell proliferation (GO:0048661)	5/37	0.152896	1.0	1.75273	3.29161	STAT1;MMP2;ID2;TNF;AIF1
protein K63-linked ubiquitination (GO:0070534)	5/37	0.152896	1.0	1.75273	3.29161	UBE2B;UBE2E3;UBE2N;UBE2G1;UBE2V1
negative regulation of RNA splicing (GO:0033119)	3/18	0.15729	1.0	2.16169	3.99841	PTBP1;U2AF2;PTBP2
ubiquitin-dependent protein catabolic process via the multivesicular body sorting pathway (GO:0043162)	3/18	0.15729	1.0	2.16169	3.99841	VPS36;VPS25;VPS28
negative regulation of protein dephosphorylation (GO:0035308)	3/18	0.15729	1.0	2.16169	3.99841	PTPA;PPP1R1B;ENSA
dolichol-linked oligosaccharide biosynthetic process (GO:0006488)	3/18	0.15729	1.0	2.16169	3.99841	ALG14;ALG13;ALG12
response to organophosphorus (GO:0046683)	3/18	0.15729	1.0	2.16169	3.99841	P2RX4;STAT1;JUNB
T cell differentiation (GO:0030217)	5/38	0.165638	1.0	1.7066	3.06838	CD4;ANXA1;LEPR;SOX4;GPR18
muscle filament sliding (GO:0030049)	5/38	0.165638	1.0	1.7066	3.06838	TPM4;MYL1;TNNT3;MYL6B;TNNI3
actin-myosin filament sliding (GO:0033275)	5/38	0.165638	1.0	1.7066	3.06838	TPM4;MYL1;TNNT3;MYL6B;TNNI3
negative regulation of intracellular steroid hormone receptor signaling pathway (GO:0033144)	4/28	0.165697	1.0	1.85288	3.33073	DAB2;SFRP1;TCF21;PHB
ventricular septum development (GO:0003281)	4/28	0.165697	1.0	1.85288	3.33073	ACVR1;SMAD4;GATA3;SOX4
positive regulation of fibroblast proliferation (GO:0048146)	4/28	0.165697	1.0	1.85288	3.33073	CDK6;MYC;MIF;AQP1
interferon-gamma-mediated signaling pathway (GO:0060333)	8/70	0.169737	1.0	1.4823	2.62888	HCK;IFNG;IRF4;STAT1;IRF7;IRF5;B2M;IRF9
glutathione metabolic process (GO:0006749)	6/49	0.173556	1.0	1.58818	2.78131	GGT5;G6PD;GSTO1;PARK7;CHAC1;GGT1
gonad development (GO:0008406)	6/49	0.173556	1.0	1.58818	2.78131	WT1;CSDE1;NCOA4;GATA3;MEA1;GATA1
lipid homeostasis (GO:0055088)	6/49	0.173556	1.0	1.58818	2.78131	CEBPA;XBP1;ACOX1;APOA1;PPARG;ACOX3
negative regulation of cell growth (GO:0030308)	12/115	0.175425	1.0	1.35341	2.35567	SFRP1;SMAD4;WT1;FHL1;NAIF1;AGTR2;PHB;FGF13;CRLF3;RTN4;ESR2;IP6K2
primary alcohol metabolic process (GO:0034308)	3/19	0.176715	1.0	2.04792	3.54949	ALDH3A2;LRAT;DHRS3
regulation of sprouting angiogenesis (GO:1903670)	3/19	0.176715	1.0	2.04792	3.54949	FGF1;EPN1;KLF2
negative regulation of protein localization to plasma membrane (GO:1903077)	3/19	0.176715	1.0	2.04792	3.54949	DAB2;RHOQ;AP2M1
protein targeting to lysosome (GO:0006622)	3/19	0.176715	1.0	2.04792	3.54949	HSPA8;NCOA4;LAMP2
Rac protein signal transduction (GO:0016601)	3/19	0.176715	1.0	2.04792	3.54949	RHOG;ELMO1;AIF1
intracellular estrogen receptor signaling pathway (GO:0030520)	3/19	0.176715	1.0	2.04792	3.54949	EGLN2;ESR1;ESR2
negative regulation of protein localization to cell periphery (GO:1904376)	3/19	0.176715	1.0	2.04792	3.54949	DAB2;RHOQ;AP2M1
nucleotide-sugar biosynthetic process (GO:0009226)	3/19	0.176715	1.0	2.04792	3.54949	UGP2;GFPT1;PMM2
positive regulation of transcription regulatory region DNA binding (GO:2000679)	3/19	0.176715	1.0	2.04792	3.54949	IFNG;PARK7;GATA3
adrenal gland development (GO:0030325)	2/10	0.177199	1.0	2.59403	4.48892	WT1;INSM1
amino sugar metabolic process (GO:0006040)	2/10	0.177199	1.0	2.59403	4.48892	EXTL2;GFPT1
negative regulation of oxidative stress-induced neuron death (GO:1903204)	2/10	0.177199	1.0	2.59403	4.48892	PARK7;HIF1A
positive regulation of cytoplasmic transport (GO:1903651)	2/10	0.177199	1.0	2.59403	4.48892	MTMR2;DAB2
regulation of mammary gland epithelial cell proliferation (GO:0033599)	2/10	0.177199	1.0	2.59403	4.48892	GATA3;RTN4
gas transport (GO:0015669)	2/10	0.177199	1.0	2.59403	4.48892	MYC;AQP1
phosphatidylglycerol biosynthetic process (GO:0006655)	2/10	0.177199	1.0	2.59403	4.48892	PGS1;CRLS1
leukotriene D4 metabolic process (GO:1901748)	2/10	0.177199	1.0	2.59403	4.48892	GGT5;GGT1
mitotic nuclear envelope reassembly (GO:0007084)	2/10	0.177199	1.0	2.59403	4.48892	REEP3;VRK1
positive regulation of receptor recycling (GO:0001921)	2/10	0.177199	1.0	2.59403	4.48892	NSF;RAMP3
response to laminar fluid shear stress (GO:0034616)	2/10	0.177199	1.0	2.59403	4.48892	SREBF2;KLF2
mesenchymal to epithelial transition (GO:0060231)	2/10	0.177199	1.0	2.59403	4.48892	WT1;GATA3
regulation of transforming growth factor beta production (GO:0071634)	2/10	0.177199	1.0	2.59403	4.48892	SMAD4;HIF1A
cell differentiation involved in metanephros development (GO:0072202)	2/10	0.177199	1.0	2.59403	4.48892	STAT1;TCF21
negative regulation of gene silencing by miRNA (GO:0060965)	2/10	0.177199	1.0	2.59403	4.48892	PPARG;ESR1
DNA dealkylation involved in DNA repair (GO:0006307)	2/10	0.177199	1.0	2.59403	4.48892	MGMT;ASCC2
cellular response to ATP (GO:0071318)	2/10	0.177199	1.0	2.59403	4.48892	P2RX4;TRPV1
DNA dealkylation (GO:0035510)	2/10	0.177199	1.0	2.59403	4.48892	MGMT;ASCC2
regulation of podosome assembly (GO:0071801)	2/10	0.177199	1.0	2.59403	4.48892	HCK;TNF
leukotriene D4 biosynthetic process (GO:1901750)	2/10	0.177199	1.0	2.59403	4.48892	GGT5;GGT1
positive regulation of interleukin-13 production (GO:0032736)	2/10	0.177199	1.0	2.59403	4.48892	IRF4;GATA3
negative regulation of homotypic cell-cell adhesion (GO:0034111)	2/10	0.177199	1.0	2.59403	4.48892	SERPINE2;CD9
Golgi to plasma membrane transport (GO:0006893)	5/39	0.178783	1.0	1.66284	2.86272	BBS2;NSF;RAB31;EXOC5;OPTN
vesicle organization (GO:0016050)	13/127	0.180271	1.0	1.32766	2.27466	SRGN;SYT4;STX12;EXOC8;STX16;SNX12;SNX11;STX11;SNX18;SNX2;STX5;STX3;AP2M1
TRIF-dependent toll-like receptor signaling pathway (GO:0035666)	4/29	0.181274	1.0	1.78899	3.05513	CASP8;TBK1;UBE2D2;IRF7
vacuolar transport (GO:0007034)	4/29	0.181274	1.0	1.78899	3.05513	BECN1;GOSR2;VPS41;ARSB
protein alkylation (GO:0008213)	4/29	0.181274	1.0	1.78899	3.05513	HSPA8;BHMT;PRMT1;RPS2
skeletal muscle organ development (GO:0060538)	4/29	0.181274	1.0	1.78899	3.05513	WT1;TCF21;MYL6B;MYF5
G1/S transition of mitotic cell cycle (GO:0000082)	11/105	0.185242	1.0	1.35878	2.29103	ACVR1;WEE1;CDK6;CCND1;CCNE2;CCNE1;MYC;CUL2;MCM4;CRLF3;CUL4B
receptor internalization (GO:0031623)	6/50	0.185294	1.0	1.55642	2.62383	RAB31;RAMP3;CD9;GRB2;RAB5A;AP2M1
positive regulation of protein modification process (GO:0031401)	16/163	0.190446	1.0	1.27315	2.11136	HDAC3;ILK;TNF;SVIP;PTPA;DAB2;CD4;CCND2;CCND1;IFNG;PPP1R7;UBE2N;NPTN;DVL3;ATG7;MAPK3
response to cAMP (GO:0051591)	5/40	0.192302	1.0	1.62127	2.67297	STAT1;WT1;JUNB;CFTR;AQP1
negative regulation of ERK1 and ERK2 cascade (GO:0070373)	5/40	0.192302	1.0	1.62127	2.67297	SMAD4;RGS14;TIMP3;FBLN1;PHB
negative regulation of catabolic process (GO:0009895)	5/40	0.192302	1.0	1.62127	2.67297	SNX12;PHB;TNF;SIRT2;AZIN1
positive regulation of interleukin-2 production (GO:0032743)	3/20	0.196754	1.0	1.94553	3.16304	CD4;ANXA1;IRF4
negative regulation of intracellular protein transport (GO:0090317)	3/20	0.196754	1.0	1.94553	3.16304	APOD;PARK7;SOX4
embryonic digestive tract development (GO:0048566)	3/20	0.196754	1.0	1.94553	3.16304	ID2;TCF21;TNF
purine nucleotide metabolic process (GO:0006163)	3/20	0.196754	1.0	1.94553	3.16304	PRPS1;FHIT;ITPA
autophagy of nucleus (GO:0044804)	3/20	0.196754	1.0	1.94553	3.16304	BECN1;ATG4A;ATG7
glial cell development (GO:0021782)	3/20	0.196754	1.0	1.94553	3.16304	CDK6;PICK1;SOX4
organelle disassembly (GO:1903008)	3/20	0.196754	1.0	1.94553	3.16304	STX5;VRK1;KLC1
steroid hormone mediated signaling pathway (GO:0043401)	3/20	0.196754	1.0	1.94553	3.16304	MED4;MED16;ESR1
cellular response to estradiol stimulus (GO:0071392)	3/20	0.196754	1.0	1.94553	3.16304	SFRP1;RAMP3;ESR1
entrainment of circadian clock by photoperiod (GO:0043153)	3/20	0.196754	1.0	1.94553	3.16304	PPP1CC;RBM4;ID2
multivesicular body assembly (GO:0036258)	4/30	0.197311	1.0	1.72936	2.8067	CHMP3;VPS36;VPS25;VPS28
MyD88-independent toll-like receptor signaling pathway (GO:0002756)	4/30	0.197311	1.0	1.72936	2.8067	CASP8;TBK1;UBE2D2;IRF7
positive regulation of catabolic process (GO:0009896)	7/62	0.199142	1.0	1.46437	2.36311	NSF;DDB1;EGLN2;STX5;TNF;ATG7;VPS28
positive regulation of protein metabolic process (GO:0051247)	10/96	0.204616	1.0	1.35106	2.14362	NSF;DDB1;RAB1A;EGLN2;PRMT1;STX5;TNF;ATG7;VPS28;KLF2
negative regulation of morphogenesis of an epithelium (GO:1905331)	2/11	0.206077	1.0	2.35821	3.72481	STAT1;TNF
atrial septum morphogenesis (GO:0060413)	2/11	0.206077	1.0	2.35821	3.72481	ACVR1;SOX4
UV-damage excision repair (GO:0070914)	2/11	0.206077	1.0	2.35821	3.72481	DDB1;CUL4B
mesonephros development (GO:0001823)	2/11	0.206077	1.0	2.35821	3.72481	GATA3;FGF1
pyrimidine nucleoside catabolic process (GO:0046135)	2/11	0.206077	1.0	2.35821	3.72481	DPYS;UPP1
Golgi ribbon formation (GO:0090161)	2/11	0.206077	1.0	2.35821	3.72481	STX16;OPTN
regulation of long-term neuronal synaptic plasticity (GO:0048169)	2/11	0.206077	1.0	2.35821	3.72481	NPTN;RAB5A
positive regulation of mesenchymal cell proliferation (GO:0002053)	2/11	0.206077	1.0	2.35821	3.72481	STAT1;MYC
negative regulation of cell division (GO:0051782)	2/11	0.206077	1.0	2.35821	3.72481	MYC;TXNIP
heart process (GO:0003015)	2/11	0.206077	1.0	2.35821	3.72481	RAMP3;TNNI3
negative regulation of cardiac muscle hypertrophy (GO:0010614)	2/11	0.206077	1.0	2.35821	3.72481	SMAD4;P2RX4
carbohydrate phosphorylation (GO:0046835)	2/11	0.206077	1.0	2.35821	3.72481	ITPK1;ADK
low-density lipoprotein receptor particle metabolic process (GO:0032799)	2/11	0.206077	1.0	2.35821	3.72481	PPARG;AP2M1
protein O-linked mannosylation (GO:0035269)	2/11	0.206077	1.0	2.35821	3.72481	DPM3;TMEM5
glutathione biosynthetic process (GO:0006750)	2/11	0.206077	1.0	2.35821	3.72481	CHAC1;GGT1
regulation of receptor biosynthetic process (GO:0010869)	2/11	0.206077	1.0	2.35821	3.72481	PPARG;HIF1A
regulation of symbiosis, encompassing mutualism through parasitism (GO:0043903)	2/11	0.206077	1.0	2.35821	3.72481	EXOC7;CHMP3
urate metabolic process (GO:0046415)	2/11	0.206077	1.0	2.35821	3.72481	PRPS1;ABCG2
regulation of cholesterol metabolic process (GO:0090181)	5/41	0.206166	1.0	1.58173	2.49766	SREBF1;NFYA;NFYC;SC5D;SREBF2
multivesicular body organization (GO:0036257)	4/31	0.213757	1.0	1.67357	2.58217	CHMP3;VPS36;VPS25;VPS28
positive regulation of transcription from RNA polymerase II promoter involved in cellular response to chemical stimulus (GO:1901522)	3/21	0.217304	1.0	1.85288	2.82835	XBP1;SMAD4;HIF1A
mitochondrial ATP synthesis coupled proton transport (GO:0042776)	3/21	0.217304	1.0	1.85288	2.82835	ATP5C1;ATP5G3;ATP5G2
ventricular septum morphogenesis (GO:0060412)	3/21	0.217304	1.0	1.85288	2.82835	ACVR1;SMAD4;SOX4
lipid catabolic process (GO:0016042)	3/21	0.217304	1.0	1.85288	2.82835	LIPE;LIPH;SIRT2
photoperiodism (GO:0009648)	3/21	0.217304	1.0	1.85288	2.82835	PPP1CC;RBM4;ID2
hepaticobiliary system development (GO:0061008)	3/21	0.217304	1.0	1.85288	2.82835	CEBPA;XBP1;LSR
cellular response to decreased oxygen levels (GO:0036294)	7/64	0.221652	1.0	1.41861	2.13734	BNIP3L;SFRP1;MYC;PICK1;HIF1A;SIRT2;AQP1
protein deacetylation (GO:0006476)	4/32	0.230563	1.0	1.62127	2.37878	HDAC3;PHB;SUDS3;SIRT2
phosphatidylcholine biosynthetic process (GO:0006656)	4/32	0.230563	1.0	1.62127	2.37878	SLC44A2;APOA1;PEMT;CEPT1
ATP biosynthetic process (GO:0006754)	4/32	0.230563	1.0	1.62127	2.37878	ATP5C1;ATP5G3;ATP5G2;ALDOA
GPI anchor biosynthetic process (GO:0006506)	4/32	0.230563	1.0	1.62127	2.37878	DPM3;PIGP;PIGL;PIGX
global genome nucleotide-excision repair (GO:0070911)	4/32	0.230563	1.0	1.62127	2.37878	DDB1;SUMO1;UBE2N;CUL4B
positive regulation of protein localization to plasma membrane (GO:1903078)	5/43	0.234812	1.0	1.50816	2.18528	RAMP3;CNPY4;IFNG;RHOG;STX3
regulation of retrograde protein transport, ER to cytosol (GO:1904152)	2/12	0.235396	1.0	2.16169	3.12686	EDEM1;SVIP
positive regulation of lyase activity (GO:0051349)	2/12	0.235396	1.0	2.16169	3.12686	PARK7;TSHR
regulation of mesenchymal cell proliferation (GO:0010464)	2/12	0.235396	1.0	2.16169	3.12686	STAT1;MYC
cardiac right ventricle morphogenesis (GO:0003215)	2/12	0.235396	1.0	2.16169	3.12686	GATA3;SOX4
peptidyl-arginine modification (GO:0018195)	2/12	0.235396	1.0	2.16169	3.12686	PRMT1;PARK7
retinol metabolic process (GO:0042572)	2/12	0.235396	1.0	2.16169	3.12686	LRAT;DHRS3
positive regulation of establishment of protein localization (GO:1904951)	2/12	0.235396	1.0	2.16169	3.12686	DKC1;TNF
pyrimidine nucleoside salvage (GO:0043097)	2/12	0.235396	1.0	2.16169	3.12686	UPP1;UCKL1
protein insertion into membrane (GO:0051205)	2/12	0.235396	1.0	2.16169	3.12686	RTP3;TRAM2
regulation of cholesterol storage (GO:0010885)	2/12	0.235396	1.0	2.16169	3.12686	PPARG;SREBF2
regulation of rRNA processing (GO:2000232)	2/12	0.235396	1.0	2.16169	3.12686	UTP15;DIMT1
nucleoside catabolic process (GO:0009164)	2/12	0.235396	1.0	2.16169	3.12686	DPYS;UPP1
nonribosomal peptide biosynthetic process (GO:0019184)	2/12	0.235396	1.0	2.16169	3.12686	CHAC1;GGT1
regulation of interleukin-2 biosynthetic process (GO:0045076)	2/12	0.235396	1.0	2.16169	3.12686	CD4;IRF4
regulation of bone remodeling (GO:0046850)	2/12	0.235396	1.0	2.16169	3.12686	SFRP1;LEPR
cellular glucan metabolic process (GO:0006073)	2/12	0.235396	1.0	2.16169	3.12686	UGP2;PHKG2
tRNA 5'-leader removal (GO:0001682)	2/12	0.235396	1.0	2.16169	3.12686	RPP14;RPP38
cargo loading into COPII-coated vesicle (GO:0090110)	2/12	0.235396	1.0	2.16169	3.12686	RAB1A;SAR1A
activation of cysteine-type endopeptidase activity (GO:0097202)	2/12	0.235396	1.0	2.16169	3.12686	CASP8;PERP
regulation of protein import into nucleus, translocation (GO:0033158)	2/12	0.235396	1.0	2.16169	3.12686	IFNG;OGG1
purine nucleoside monophosphate biosynthetic process (GO:0009127)	2/12	0.235396	1.0	2.16169	3.12686	IMPDH2;ADSSL1
collagen metabolic process (GO:0032963)	2/12	0.235396	1.0	2.16169	3.12686	TRAM2;HIF1A
ribosomal subunit export from nucleus (GO:0000054)	2/12	0.235396	1.0	2.16169	3.12686	RRS1;ABCE1
positive regulation of cyclase activity (GO:0031281)	2/12	0.235396	1.0	2.16169	3.12686	TSHR;MAPK3
pyrimidine-containing compound salvage (GO:0008655)	2/12	0.235396	1.0	2.16169	3.12686	UPP1;UCKL1
positive regulation of T cell cytokine production (GO:0002726)	2/12	0.235396	1.0	2.16169	3.12686	RSAD2;B2M
positive regulation of SMAD protein import into nucleus (GO:0060391)	2/12	0.235396	1.0	2.16169	3.12686	SMAD4;DAB2
regulation of calcium ion transport into cytosol (GO:0010522)	3/22	0.238268	1.0	1.76866	2.5369	P2RX4;FYN;CASQ1
protein homotrimerization (GO:0070207)	3/22	0.238268	1.0	1.76866	2.5369	SMAD4;MLKL;MIF
nuclear transport (GO:0051169)	3/22	0.238268	1.0	1.76866	2.5369	RGS14;RSRC1;PSIP1
negative regulation of myeloid cell differentiation (GO:0045638)	3/22	0.238268	1.0	1.76866	2.5369	CDK6;PRMT1;PAF1
purine-containing compound biosynthetic process (GO:0072522)	3/22	0.238268	1.0	1.76866	2.5369	PRPS1;ADK;AMPD1
regulation of membrane protein ectodomain proteolysis (GO:0051043)	3/22	0.238268	1.0	1.76866	2.5369	IFNG;TIMP3;TNF
cellular response to unfolded protein (GO:0034620)	3/22	0.238268	1.0	1.76866	2.5369	HSPA8;PACRG;OPTN
positive regulation of RNA splicing (GO:0033120)	3/22	0.238268	1.0	1.76866	2.5369	U2AF2;TRA2B;HABP4
platelet degranulation (GO:0002576)	12/124	0.247572	1.0	1.25518	1.7523	CHID1;SRGN;CD63;ACTN1;LAMP2;HABP4;OLA1;TIMP3;APOA1;VEGFC;CD9;ALDOA
platelet aggregation (GO:0070527)	4/33	0.247679	1.0	1.57214	2.19411	CSRP1;ILK;GATA1;ACTB
cellular response to glucose starvation (GO:0042149)	4/33	0.247679	1.0	1.57214	2.19411	BECN1;XBP1;ASNS;PICK1
embryonic organ morphogenesis (GO:0048562)	4/33	0.247679	1.0	1.57214	2.19411	ACVR1;ID2;TCF21;HOXD3
cellular glucose homeostasis (GO:0001678)	4/33	0.247679	1.0	1.57214	2.19411	XBP1;TRA2B;PDK3;SOX4
positive regulation of cysteine-type endopeptidase activity (GO:2001056)	6/55	0.248089	1.0	1.41493	1.97236	CASP8;MYC;PERP;PDCD5;FYN;TNF
regulation of RNA splicing (GO:0043484)	6/55	0.248089	1.0	1.41493	1.97236	PTBP1;U2AF2;TRA2B;HABP4;PTBP2;JMJD6
positive regulation of viral life cycle (GO:1903902)	5/44	0.249534	1.0	1.47388	2.04599	DDB1;CD4;STAU1;CHMP3;PPIE
positive regulation of transport (GO:0051050)	5/44	0.249534	1.0	1.47388	2.04599	CD63;DAB2;ANXA1;TNF;SGK2
regulation of steroid biosynthetic process (GO:0050810)	5/44	0.249534	1.0	1.47388	2.04599	SREBF1;NFYA;NFYC;SC5D;SREBF2
cholesterol efflux (GO:0033344)	3/23	0.259551	1.0	1.69176	2.28185	STX12;APOA1;ABCG2
positive regulation of cell cycle G1/S phase transition (GO:1902808)	3/23	0.259551	1.0	1.69176	2.28185	CCND2;PAF1;AIF1
peroxisome organization (GO:0007031)	3/23	0.259551	1.0	1.69176	2.28185	ACOT8;PEX10;DNM1L
cellular response to interleukin-6 (GO:0071354)	3/23	0.259551	1.0	1.69176	2.28185	SMAD4;STAT1;PHB
ATP metabolic process (GO:0046034)	6/56	0.261329	1.0	1.38966	1.86489	HSPA8;OLA1;ATP5C1;ATP5G3;ATP5G2;ALDOA
protein polymerization (GO:0051258)	5/45	0.26448	1.0	1.44113	1.91669	TPPP3;CHMP3;CASQ1;FGF13;AIF1
peptidyl-tyrosine autophosphorylation (GO:0038083)	5/45	0.26448	1.0	1.44113	1.91669	HCK;GRAP2;FYN;GRB2;MAPK3
response to iron ion (GO:0010039)	2/13	0.264915	1.0	1.99541	2.6506	HIF1A;B2M
glucosamine-containing compound metabolic process (GO:1901071)	2/13	0.264915	1.0	1.99541	2.6506	EXTL2;CHST2
cellular response to nitrogen starvation (GO:0006995)	2/13	0.264915	1.0	1.99541	2.6506	BECN1;ATG7
water transport (GO:0006833)	2/13	0.264915	1.0	1.99541	2.6506	CFTR;AQP1
negative regulation of mRNA splicing, via spliceosome (GO:0048025)	2/13	0.264915	1.0	1.99541	2.6506	PTBP1;U2AF2
regulation of DNA-templated transcription in response to stress (GO:0043620)	2/13	0.264915	1.0	1.99541	2.6506	RGS14;HSF2
endoplasmic reticulum tubular network organization (GO:0071786)	2/13	0.264915	1.0	1.99541	2.6506	RAB18;RTN4
catecholamine biosynthetic process (GO:0042423)	2/13	0.264915	1.0	1.99541	2.6506	GATA3;INSM1
cardiolipin metabolic process (GO:0032048)	2/13	0.264915	1.0	1.99541	2.6506	PGS1;CRLS1
mRNA modification (GO:0016556)	2/13	0.264915	1.0	1.99541	2.6506	WTAP;DKC1
regulation of endothelial cell chemotaxis (GO:2001026)	2/13	0.264915	1.0	1.99541	2.6506	P2RX4;FGF1
nucleotide metabolic process (GO:0009117)	2/13	0.264915	1.0	1.99541	2.6506	PARK7;FHIT
energy coupled proton transport, down electrochemical gradient (GO:0015985)	2/13	0.264915	1.0	1.99541	2.6506	ATP5G3;ATP5G2
high-density lipoprotein particle assembly (GO:0034380)	2/13	0.264915	1.0	1.99541	2.6506	BMP1;APOA1
cellular response to nitrogen levels (GO:0043562)	2/13	0.264915	1.0	1.99541	2.6506	BECN1;ATG7
detection of calcium ion (GO:0005513)	2/13	0.264915	1.0	1.99541	2.6506	CASR;STIM1
negative regulation of DNA binding (GO:0043392)	4/34	0.265057	1.0	1.5259	2.02611	SUMO1;ID2;HABP4;GATA1
negative regulation of cellular metabolic process (GO:0031324)	4/34	0.265057	1.0	1.5259	2.02611	MTMR2;PPARG;SIRT2;OPTN
positive regulation of DNA binding (GO:0043388)	4/34	0.265057	1.0	1.5259	2.02611	PPARG;PARK7;GATA3;SIRT2
COPII-coated vesicle budding (GO:0090114)	7/68	0.269074	1.0	1.33516	1.75276	NSF;RAB1A;MCFD2;TFG;SAR1A;GOSR2;STX5
Ras protein signal transduction (GO:0007265)	20/223	0.272495	1.0	1.16324	1.51237	RAB3B;RAB1A;RAB3D;RHOG;PARK7;AIF1;RND3;RHOB;RAP2C;RIT1;RAB31;RAB37;GRAP2;ELMO1;RAB18;RAB9A;GRB2;RAB5A;RAB8A;RHOQ
negative regulation of MAPK cascade (GO:0043409)	8/80	0.274301	1.0	1.29702	1.67773	UCHL1;SMAD4;RGS14;MYC;STK38;TIMP3;FBLN1;PHB
protein homotetramerization (GO:0051289)	6/57	0.274747	1.0	1.36528	1.76381	DPYS;APIP;TRPV1;DNM1L;ALDOA;CBR4
positive regulation of cellular metabolic process (GO:0031325)	9/92	0.277855	1.0	1.26882	1.62492	NSF;RAB1A;CD63;RAMP3;APOA1;PICK1;GRB2;GATA3;HIF1A
interleukin-12-mediated signaling pathway (GO:0035722)	5/46	0.27962	1.0	1.4098	1.79654	MTAP;IFNG;GSTO1;CAPZA1;MIF
positive regulation of protein localization to cell periphery (GO:1904377)	5/46	0.27962	1.0	1.4098	1.79654	RAMP3;CNPY4;IFNG;RHOG;STX3
cellular response to interleukin-12 (GO:0071349)	5/46	0.27962	1.0	1.4098	1.79654	MTAP;IFNG;GSTO1;CAPZA1;MIF
regulation of fibroblast proliferation (GO:0048145)	5/46	0.27962	1.0	1.4098	1.79654	SFRP1;CDK6;MYC;MIF;AQP1
dendritic spine organization (GO:0097061)	3/24	0.281066	1.0	1.62127	2.05766	MTMR2;PICK1;FYN
negative regulation of protein localization to membrane (GO:1905476)	3/24	0.281066	1.0	1.62127	2.05766	DAB2;RHOQ;AP2M1
negative regulation of cytoskeleton organization (GO:0051494)	3/24	0.281066	1.0	1.62127	2.05766	LIMA1;SMAD4;FKBP4
negative regulation of developmental growth (GO:0048640)	3/24	0.281066	1.0	1.62127	2.05766	BBS2;FGF13;RTN4
receptor catabolic process (GO:0032801)	3/24	0.281066	1.0	1.62127	2.05766	BECN1;AP2M1;LGMN
positive regulation of dephosphorylation (GO:0035306)	3/24	0.281066	1.0	1.62127	2.05766	PTPA;PPP1R7;CHP2
negative regulation of proteasomal ubiquitin-dependent protein catabolic process (GO:0032435)	3/24	0.281066	1.0	1.62127	2.05766	PARK7;SVIP;FHIT
cytoplasmic pattern recognition receptor signaling pathway (GO:0002753)	3/24	0.281066	1.0	1.62127	2.05766	CASP8;UBE2N;UBE2V1
organic cation transport (GO:0015695)	3/24	0.281066	1.0	1.62127	2.05766	SLC44A2;RHBG;RHD
positive regulation of RNA metabolic process (GO:0051254)	4/35	0.282648	1.0	1.4823	1.87297	UTP15;U2AF2;DIMT1;HABP4
positive regulation of telomerase activity (GO:0051973)	4/35	0.282648	1.0	1.4823	1.87297	DKC1;MYC;NEK7;MAPK3
actin filament bundle organization (GO:0061572)	4/35	0.282648	1.0	1.4823	1.87297	LIMA1;AIF1;RND3;RHOB
positive regulation of protein catabolic process (GO:0045732)	8/81	0.28566	1.0	1.281	1.60504	NSF;DDB1;EGLN2;IFNG;STX5;TNF;ATG7;VPS28
vascular endothelial growth factor receptor signaling pathway (GO:0048010)	7/70	0.293741	1.0	1.29702	1.58892	NCF2;ABI1;ELMO1;VEGFC;FYN;CRK;ACTB
nucleoside salvage (GO:0043174)	2/14	0.294431	1.0	1.85288	2.26554	UPP1;UCKL1
lipid particle organization (GO:0034389)	2/14	0.294431	1.0	1.85288	2.26554	RAB18;CIDEC
positive regulation of osteoclast differentiation (GO:0045672)	2/14	0.294431	1.0	1.85288	2.26554	IFNG;TNF
regulation of platelet aggregation (GO:0090330)	2/14	0.294431	1.0	1.85288	2.26554	SERPINE2;CD9
regulation of calcineurin-NFAT signaling cascade (GO:0070884)	2/14	0.294431	1.0	1.85288	2.26554	RCAN2;CHP2
negative regulation of hemopoiesis (GO:1903707)	2/14	0.294431	1.0	1.85288	2.26554	CDK6;PAF1
pyrimidine-containing compound catabolic process (GO:0072529)	2/14	0.294431	1.0	1.85288	2.26554	DPYS;UPP1
N-acetylglucosamine metabolic process (GO:0006044)	2/14	0.294431	1.0	1.85288	2.26554	EXTL2;CHST2
regulation of neural precursor cell proliferation (GO:2000177)	2/14	0.294431	1.0	1.85288	2.26554	ID2;INSM1
purine-containing compound salvage (GO:0043101)	2/14	0.294431	1.0	1.85288	2.26554	ADK;AMPD1
Golgi to vacuole transport (GO:0006896)	2/14	0.294431	1.0	1.85288	2.26554	EHD3;GOSR2
negative regulation of endoplasmic reticulum stress-induced intrinsic apoptotic signaling pathway (GO:1902236)	2/14	0.294431	1.0	1.85288	2.26554	XBP1;PARK7
necroptotic process (GO:0070266)	2/14	0.294431	1.0	1.85288	2.26554	MLKL;DNM1L
nucleoside triphosphate metabolic process (GO:0009141)	2/14	0.294431	1.0	1.85288	2.26554	CMPK2;ITPA
interleukin-6-mediated signaling pathway (GO:0070102)	2/14	0.294431	1.0	1.85288	2.26554	SMAD4;STAT1
response to ATP (GO:0033198)	2/14	0.294431	1.0	1.85288	2.26554	P2RX4;TRPV1
postreplication repair (GO:0006301)	5/47	0.294926	1.0	1.37981	1.68478	RFC5;UBE2B;UBE2N;UBE2A;UBE2V1
cellular response to heat (GO:0034605)	5/47	0.294926	1.0	1.37981	1.68478	HSPA8;SUMO1;HSF2;TRPV1;FGF1
vesicle fusion (GO:0006906)	9/94	0.299197	1.0	1.24182	1.49845	STX12;SYT4;STX16;GOSR2;VPS41;STX5;STX3;RAB8A;STX11
positive regulation of signaling (GO:0023056)	4/36	0.300406	1.0	1.44113	1.73313	NSF;RAMP3;ILK;GATA3
inner mitochondrial membrane organization (GO:0007007)	4/36	0.300406	1.0	1.44113	1.73313	APOO;ATP5C1;ATP5G3;ATP5G2
mitotic cytokinesis (GO:0000281)	6/59	0.302034	1.0	1.319	1.57913	SEPT8;SNX18;SEPT7;RTKN2;SEPT2;RHOB
glycolytic process through glucose-6-phosphate (GO:0061620)	3/25	0.302729	1.0	1.55642	1.8598	PGAM1;ALDOC;ALDOA
canonical glycolysis (GO:0061621)	3/25	0.302729	1.0	1.55642	1.8598	PGAM1;ALDOC;ALDOA
glucose catabolic process to pyruvate (GO:0061718)	3/25	0.302729	1.0	1.55642	1.8598	PGAM1;ALDOC;ALDOA
glial cell differentiation (GO:0010001)	3/25	0.302729	1.0	1.55642	1.8598	SOX2;PICK1;SOX4
peptide catabolic process (GO:0043171)	3/25	0.302729	1.0	1.55642	1.8598	GGT5;CHAC1;GGT1
peptide hormone secretion (GO:0030072)	3/25	0.302729	1.0	1.55642	1.8598	RAB1A;PTPRN;PARK7
regulation of protein import into nucleus (GO:0042306)	3/25	0.302729	1.0	1.55642	1.8598	OGG1;CHP2;APOD
organelle membrane fusion (GO:0090174)	7/71	0.306259	1.0	1.27875	1.51317	STX12;SYT4;STX16;CHMP3;STX5;STX3;STX11
positive regulation of homeostatic process (GO:0032846)	8/83	0.308716	1.0	1.25014	1.46933	MRE11;P2RX4;PRMT1;TAL1;STAT1;HIF1A;GATA1;CFTR
regulation of cell cycle arrest (GO:0071156)	5/48	0.310366	1.0	1.35106	1.58074	CCND1;ID2;MIF;INSM1;CRLF3
positive regulation of nucleic acid-templated transcription (GO:1903508)	42/502	0.311619	1.0	1.08515	1.26526	RNF10;ILK;GATA3;PHB;MED16;HIF1A;GATA1;TNF;ETS2;SOX2;MYC;DVL3;SOX4;PITX3;ACVR1;SMAD4;NFYA;STAT1;NCOA4;RHOG;MED4;ESR1;FLI1;KLF2;ESR2;PPM1A;DAB2;SFRP1;CD4;LHX3;FUBP3;TAL1;WT1;KLHL6;CCNE1;IRF4;ID2;IRF7;PPARG;UBE2V1;ATF5;CRLF3
endosomal transport (GO:0016197)	20/229	0.313348	1.0	1.13277	1.31451	BECN1;STX16;GOSR2;NSG1;RHOB;RGP1;ARL4C;EHD3;SNX18;SNX2;EHD4;BLOC1S1;VPS41;STX5;RAB9A;CHMP3;VPS36;VPS25;RAB5A;VPS28
regulation of mRNA splicing, via spliceosome (GO:0048024)	6/60	0.315861	1.0	1.29702	1.49475	PTBP1;RBM4;WTAP;U2AF2;TRA2B;JMJD6
protein peptidyl-prolyl isomerization (GO:0000413)	4/37	0.318286	1.0	1.40218	1.60522	PPIE;FKBP4;PPIL4;FKBP5
positive regulation of receptor activity (GO:2000273)	4/37	0.318286	1.0	1.40218	1.60522	EPGN;GSTO1;PARK7;CFTR
regulation of carbohydrate catabolic process (GO:0043470)	4/37	0.318286	1.0	1.40218	1.60522	SEH1L;PGAM1;NUPL2;RAE1
actin filament bundle assembly (GO:0051017)	4/37	0.318286	1.0	1.40218	1.60522	LIMA1;RND3;AIF1;RHOB
regulation of metal ion transport (GO:0010959)	4/37	0.318286	1.0	1.40218	1.60522	CASR;CD4;P2RX4;STIM1
negative regulation of growth (GO:0045926)	11/120	0.320175	1.0	1.18893	1.35406	SFRP1;SMAD4;WT1;FHL1;NAIF1;AGTR2;PHB;CRLF3;RTN4;ESR2;IP6K2
epithelial cell differentiation (GO:0030855)	9/96	0.320919	1.0	1.21595	1.38201	DAB2;PTER;WT1;TCF21;ALDOC;PPARG;GATA3;E2F4;CNN3
regulation of cell death (GO:0010941)	9/96	0.320919	1.0	1.21595	1.38201	BNIP3L;BECN1;PACRG;TBK1;RAMP3;PARK7;PHB;JUNB;SOX4
positive regulation of peptidyl-lysine acetylation (GO:2000758)	2/15	0.323767	1.0	1.72936	1.95025	SOX4;MAPK3
atrioventricular valve morphogenesis (GO:0003181)	2/15	0.323767	1.0	1.72936	1.95025	ACVR1;SOX4
pseudouridine synthesis (GO:0001522)	2/15	0.323767	1.0	1.72936	1.95025	DKC1;PUS7
nuclear pore organization (GO:0006999)	2/15	0.323767	1.0	1.72936	1.95025	SEH1L;RTN4
phosphatidylethanolamine biosynthetic process (GO:0006646)	2/15	0.323767	1.0	1.72936	1.95025	CEPT1;PISD
regulation of B cell differentiation (GO:0045577)	2/15	0.323767	1.0	1.72936	1.95025	XBP1;SFRP1
autonomic nervous system development (GO:0048483)	2/15	0.323767	1.0	1.72936	1.95025	GATA3;SOX4
positive regulation of mesonephros development (GO:0061213)	2/15	0.323767	1.0	1.72936	1.95025	WT1;GATA3
pyrimidine nucleoside biosynthetic process (GO:0046134)	2/15	0.323767	1.0	1.72936	1.95025	UPP1;UCKL1
positive regulation of protein import (GO:1904591)	2/15	0.323767	1.0	1.72936	1.95025	PDCD5;CHP2
positive regulation of stress-activated protein kinase signaling cascade (GO:0070304)	2/15	0.323767	1.0	1.72936	1.95025	TAOK3;CARD9
negative regulation of insulin secretion (GO:0046676)	2/15	0.323767	1.0	1.72936	1.95025	SFRP1;PIM3
cardiac muscle cell differentiation (GO:0055007)	2/15	0.323767	1.0	1.72936	1.95025	ACVR1;WT1
negative regulation of cell aging (GO:0090344)	2/15	0.323767	1.0	1.72936	1.95025	CDK6;MIF
pyrimidine nucleoside metabolic process (GO:0006213)	2/15	0.323767	1.0	1.72936	1.95025	DPYS;UPP1
pyrimidine-containing compound metabolic process (GO:0072527)	2/15	0.323767	1.0	1.72936	1.95025	THTPA;UCKL1
positive regulation of phosphoprotein phosphatase activity (GO:0032516)	2/15	0.323767	1.0	1.72936	1.95025	PTPA;AGTR2
positive regulation of acute inflammatory response (GO:0002675)	2/15	0.323767	1.0	1.72936	1.95025	PARK7;TNF
positive regulation of viral release from host cell (GO:1902188)	2/15	0.323767	1.0	1.72936	1.95025	DDB1;CHMP3
positive regulation of membrane protein ectodomain proteolysis (GO:0051044)	2/15	0.323767	1.0	1.72936	1.95025	IFNG;TNF
negative regulation of signal transduction by p53 class mediator (GO:1901797)	2/15	0.323767	1.0	1.72936	1.95025	RNF34;MIF
negative regulation of platelet activation (GO:0010544)	2/15	0.323767	1.0	1.72936	1.95025	SERPINE2;CD9
negative regulation of cytokine production involved in immune response (GO:0002719)	2/15	0.323767	1.0	1.72936	1.95025	APOA1;TNF
positive regulation of interleukin-4 production (GO:0032753)	2/15	0.323767	1.0	1.72936	1.95025	IRF4;GATA3
negative regulation of mRNA processing (GO:0050686)	2/15	0.323767	1.0	1.72936	1.95025	PTBP1;U2AF2
regulation of protein complex disassembly (GO:0043244)	2/15	0.323767	1.0	1.72936	1.95025	GLE1;TNF
establishment of protein localization to endoplasmic reticulum (GO:0072599)	2/15	0.323767	1.0	1.72936	1.95025	SPCS3;PMM2
response to growth factor (GO:0070848)	3/26	0.324461	1.0	1.49656	1.68451	SOX2;SFRP1;MYC
regulation of transcription regulatory region DNA binding (GO:2000677)	3/26	0.324461	1.0	1.49656	1.68451	PARK7;GATA3;GATA1
positive regulation of interferon-beta production (GO:0032728)	3/26	0.324461	1.0	1.49656	1.68451	TBK1;IRF7;IRF5
positive regulation of wound healing (GO:0090303)	3/26	0.324461	1.0	1.49656	1.68451	XBP1;ANXA1;ENPP4
GPI anchor metabolic process (GO:0006505)	3/26	0.324461	1.0	1.49656	1.68451	DPM3;PIGP;PIGL
endocrine system development (GO:0035270)	3/26	0.324461	1.0	1.49656	1.68451	SOX2;WT1;HOXD3
protein autoubiquitination (GO:0051865)	5/49	0.325913	1.0	1.32349	1.48379	RNF10;RNF13;UBE2B;UBE2D2;UBE2A
canonical Wnt signaling pathway (GO:0060070)	7/73	0.331587	1.0	1.24371	1.37289	SFRP1;UBE2B;MYC;DVL3;GATA3;RAB5A;SOX4
cellular response to organonitrogen compound (GO:0071417)	9/97	0.331897	1.0	1.20342	1.32729	SFRP1;XBP1;P2RX4;WT1;TRPV1;ACTB;CFTR;TSHR;AQP1
homotypic cell-cell adhesion (GO:0034109)	4/38	0.336245	1.0	1.36528	1.48804	CSRP1;ILK;GATA1;ACTB
chemical homeostasis (GO:0048878)	4/38	0.336245	1.0	1.36528	1.48804	CEBPA;ACOX1;PPARG;ACOX3
fatty acid beta-oxidation (GO:0006635)	5/50	0.341537	1.0	1.29702	1.39338	ACOT8;ACOX1;ACADM;ACOX3;DECR2
diterpenoid metabolic process (GO:0016101)	6/62	0.343781	1.0	1.25518	1.34022	ALDH3A2;OPN1SW;RHO;APOA1;LRAT;DHRS3
cellular protein catabolic process (GO:0044257)	6/62	0.343781	1.0	1.25518	1.34022	BNIP3L;CASP8;UBE2G1;CPVL;AP2M1;LGMN
positive regulation of epithelial cell migration (GO:0010634)	7/74	0.344366	1.0	1.22691	1.30794	IFNG;ANXA3;GATA3;FGF1;HIF1A;RTN4;RHOB
ATP synthesis coupled proton transport (GO:0015986)	3/27	0.34619	1.0	1.44113	1.52871	ATP5C1;ATP5G3;ATP5G2
mRNA polyadenylation (GO:0006378)	3/27	0.34619	1.0	1.44113	1.52871	PCF11;SSU72;PAF1
regulation of intracellular steroid hormone receptor signaling pathway (GO:0033143)	3/27	0.34619	1.0	1.44113	1.52871	UFM1;PARK7;ESR1
endocytic recycling (GO:0032456)	3/27	0.34619	1.0	1.44113	1.52871	ARL4C;EHD3;EHD4
negative regulation of microtubule polymerization or depolymerization (GO:0031111)	3/27	0.34619	1.0	1.44113	1.52871	FKBP4;FGF13;MAPRE1
extrinsic apoptotic signaling pathway via death domain receptors (GO:0008625)	3/27	0.34619	1.0	1.44113	1.52871	CASP8;TNF;DEDD2
regulation of protein transport (GO:0051223)	3/27	0.34619	1.0	1.44113	1.52871	HSPA8;SNX12;TNF
protein targeting to vacuole (GO:0006623)	3/27	0.34619	1.0	1.44113	1.52871	GOSR2;NCOA4;VPS41
negative regulation of organelle assembly (GO:1902116)	3/27	0.34619	1.0	1.44113	1.52871	SMAD4;FEZ1;CEP97
cellular response to topologically incorrect protein (GO:0035967)	3/27	0.34619	1.0	1.44113	1.52871	HSPA8;PACRG;OPTN
lipopolysaccharide-mediated signaling pathway (GO:0031663)	2/16	0.352777	1.0	1.62127	1.68923	HCK;TNF
positive regulation of secretion (GO:0051047)	2/16	0.352777	1.0	1.62127	1.68923	XBP1;AQP1
positive regulation of regulated secretory pathway (GO:1903307)	2/16	0.352777	1.0	1.62127	1.68923	SYT4;RAB3D
leukocyte tethering or rolling (GO:0050901)	2/16	0.352777	1.0	1.62127	1.68923	SELL;TNF
hyaluronan catabolic process (GO:0030214)	2/16	0.352777	1.0	1.62127	1.68923	HEXB;HEXA
protein deacylation (GO:0035601)	2/16	0.352777	1.0	1.62127	1.68923	HDAC3;SIRT2
positive regulation of mRNA processing (GO:0050685)	2/16	0.352777	1.0	1.62127	1.68923	TRA2B;PAF1
leukocyte adhesion to vascular endothelial cell (GO:0061756)	2/16	0.352777	1.0	1.62127	1.68923	SELL;TNF
positive regulation of lymphocyte differentiation (GO:0045621)	2/16	0.352777	1.0	1.62127	1.68923	XBP1;GATA3
positive regulation of triglyceride metabolic process (GO:0090208)	2/16	0.352777	1.0	1.62127	1.68923	SREBF1;APOA1
regulation of SMAD protein import into nucleus (GO:0060390)	2/16	0.352777	1.0	1.62127	1.68923	SMAD4;DAB2
positive regulation of nitric-oxide synthase activity (GO:0051000)	2/16	0.352777	1.0	1.62127	1.68923	AGTR2;HIF1A
regulation of protein homodimerization activity (GO:0043496)	2/16	0.352777	1.0	1.62127	1.68923	TRAF4;PARK7
positive regulation of G1/S transition of mitotic cell cycle (GO:1900087)	2/16	0.352777	1.0	1.62127	1.68923	CCND2;AIF1
positive regulation of leukocyte activation (GO:0002696)	2/16	0.352777	1.0	1.62127	1.68923	TNIP2;CD226
ruffle organization (GO:0031529)	2/16	0.352777	1.0	1.62127	1.68923	LIMA1;AIF1
negative regulation of lipid storage (GO:0010888)	2/16	0.352777	1.0	1.62127	1.68923	PPARG;TNF
programmed necrotic cell death (GO:0097300)	2/16	0.352777	1.0	1.62127	1.68923	MLKL;DNM1L
regulated exocytosis (GO:0045055)	13/148	0.353909	1.0	1.13927	1.18338	CHID1;SRGN;CD63;ACTN1;OLA1;APOA1;VEGFC;RAB31;LAMP2;HABP4;TIMP3;CD9;ALDOA
regulation of alternative mRNA splicing, via spliceosome (GO:0000381)	4/39	0.35424	1.0	1.33027	1.38053	PTBP1;RBM4;WTAP;TRA2B
purine ribonucleoside monophosphate metabolic process (GO:0009167)	4/39	0.35424	1.0	1.33027	1.38053	HSPA8;IMPDH2;OLA1;ADSSL1
regulation of coenzyme metabolic process (GO:0051196)	4/39	0.35424	1.0	1.33027	1.38053	SEH1L;PGAM1;NUPL2;RAE1
gland development (GO:0048732)	7/75	0.357201	1.0	1.21055	1.24621	SOX2;CEBPA;XBP1;WT1;TCF21;LSR;HOXD3
purine ribonucleotide biosynthetic process (GO:0009152)	7/75	0.357201	1.0	1.21055	1.24621	IMPDH2;ADSSL1;ATP5C1;ATP5G3;ATP5G2;ALDOA;AQP1
negative regulation of protein modification process (GO:0031400)	6/63	0.357833	1.0	1.23525	1.26946	PTPA;G6PD;ENSA;FBLN1;PARK7;INSM1
vesicle coating (GO:0006901)	6/63	0.357833	1.0	1.23525	1.26946	NSF;RAB1A;MCFD2;TFG;GOSR2;STX5
COPII vesicle coating (GO:0048208)	6/63	0.357833	1.0	1.23525	1.26946	NSF;RAB1A;MCFD2;TFG;GOSR2;STX5
vesicle targeting, rough ER to cis-Golgi (GO:0048207)	6/63	0.357833	1.0	1.23525	1.26946	NSF;RAB1A;MCFD2;TFG;GOSR2;STX5
negative regulation of macromolecule metabolic process (GO:0010605)	11/124	0.359635	1.0	1.15058	1.17666	SFRP1;MTMR2;IFNG;ID2;SNX12;PARK7;MIF;TNF;HIF1A;ESR1;OPTN
RNA polyadenylation (GO:0043631)	3/28	0.367849	1.0	1.38966	1.38978	PCF11;SSU72;PAF1
cellular response to ketone (GO:1901655)	3/28	0.367849	1.0	1.38966	1.38978	SFRP1;CFTR;AQP1
cellular response to hydrogen peroxide (GO:0070301)	3/28	0.367849	1.0	1.38966	1.38978	PARK7;AQP1;RHOB
carboxylic acid catabolic process (GO:0046395)	3/28	0.367849	1.0	1.38966	1.38978	ACOT8;HEXB;HEXA
negative regulation of proteasomal protein catabolic process (GO:1901799)	3/28	0.367849	1.0	1.38966	1.38978	PARK7;PSMF1;FHIT
cellular amino acid biosynthetic process (GO:0008652)	3/28	0.367849	1.0	1.38966	1.38978	GADL1;ASNS;NAT8L
regulation of receptor internalization (GO:0002090)	3/28	0.367849	1.0	1.38966	1.38978	CD63;MTMR2;PICK1
positive regulation of phosphate metabolic process (GO:0045937)	3/28	0.367849	1.0	1.38966	1.38978	IFNG;ILK;MIF
positive regulation of extrinsic apoptotic signaling pathway (GO:2001238)	3/28	0.367849	1.0	1.38966	1.38978	SFRP1;AGTR2;DEDD2
positive regulation of calcium-mediated signaling (GO:0050850)	3/28	0.367849	1.0	1.38966	1.38978	P2RX4;GSTO1;CHP2
nucleotide-binding oligomerization domain containing signaling pathway (GO:0070423)	3/28	0.367849	1.0	1.38966	1.38978	CASP8;UBE2N;UBE2V1
glycerophospholipid metabolic process (GO:0006650)	6/64	0.371921	1.0	1.21595	1.20267	PIGP;APOA1;PIGL;CRLS1;PIGX;PLA1A
nucleotide-excision repair, DNA incision (GO:0033683)	4/40	0.372233	1.0	1.29702	1.28176	RFC5;DDB1;OGG1;CUL4B
negative regulation of cytokine secretion (GO:0050710)	4/40	0.372233	1.0	1.29702	1.28176	SRGN;ANXA1;APOA1;TNF
peptidyl-proline modification (GO:0018208)	4/40	0.372233	1.0	1.29702	1.28176	PPIE;FKBP4;PPIL4;FKBP5
androgen receptor signaling pathway (GO:0030521)	4/40	0.372233	1.0	1.29702	1.28176	CCNE1;NCOA4;MED16;MED4
regulation of calcium ion transport (GO:0051924)	5/52	0.37291	1.0	1.24713	1.23019	CASR;CD4;P2RX4;STIM1;CASQ1
positive regulation of cell-substrate adhesion (GO:0010811)	5/52	0.37291	1.0	1.24713	1.23019	CCL25;SFRP1;CDK6;APOA1;CRK
regulation of DNA binding (GO:0051101)	5/52	0.37291	1.0	1.24713	1.23019	SUMO1;ID2;HABP4;PPARG;SIRT2
positive regulation of nitrogen compound metabolic process (GO:0051173)	2/17	0.381337	1.0	1.5259	1.47108	GATA3;KLF2
ureteric bud development (GO:0001657)	2/17	0.381337	1.0	1.5259	1.47108	WT1;TCF21
RNA stabilization (GO:0043489)	2/17	0.381337	1.0	1.5259	1.47108	DKC1;CIRBP
positive regulation of response to biotic stimulus (GO:0002833)	2/17	0.381337	1.0	1.5259	1.47108	DHX58;OPTN
protein mannosylation (GO:0035268)	2/17	0.381337	1.0	1.5259	1.47108	DPM3;TMEM5
pigment granule transport (GO:0051904)	2/17	0.381337	1.0	1.5259	1.47108	BBS2;BBS7
regulation of myelination (GO:0031641)	2/17	0.381337	1.0	1.5259	1.47108	RNF10;SIRT2
negative regulation of reactive oxygen species metabolic process (GO:2000378)	2/17	0.381337	1.0	1.5259	1.47108	PARK7;SIRT2
positive regulation of calcium ion transmembrane transporter activity (GO:1901021)	2/17	0.381337	1.0	1.5259	1.47108	GSTO1;CASQ1
regulation of T cell migration (GO:2000404)	2/17	0.381337	1.0	1.5259	1.47108	APOD;AIF1
positive regulation of telomere capping (GO:1904355)	2/17	0.381337	1.0	1.5259	1.47108	NEK7;MAPK3
mesonephric tubule development (GO:0072164)	2/17	0.381337	1.0	1.5259	1.47108	WT1;TCF21
melanosome transport (GO:0032402)	2/17	0.381337	1.0	1.5259	1.47108	BBS2;BBS7
nucleobase-containing compound biosynthetic process (GO:0034654)	2/17	0.381337	1.0	1.5259	1.47108	ADK;AMPD1
cellular response to glucocorticoid stimulus (GO:0071385)	2/17	0.381337	1.0	1.5259	1.47108	ANXA1;AQP1
positive regulation of DNA-directed DNA polymerase activity (GO:1900264)	1/6	0.382124	1.0	2.16169	2.07957	RFC5
pyrimidine-containing compound biosynthetic process (GO:0072528)	1/6	0.382124	1.0	2.16169	2.07957	PRPS1
negative regulation of cholesterol storage (GO:0010887)	1/6	0.382124	1.0	2.16169	2.07957	PPARG
positive regulation of skeletal muscle fiber development (GO:0048743)	1/6	0.382124	1.0	2.16169	2.07957	MYF5
regulation of immunoglobulin mediated immune response (GO:0002889)	1/6	0.382124	1.0	2.16169	2.07957	CD226
granzyme-mediated apoptotic signaling pathway (GO:0008626)	1/6	0.382124	1.0	2.16169	2.07957	SRGN
regulation of macrophage apoptotic process (GO:2000109)	1/6	0.382124	1.0	2.16169	2.07957	IRF7
negative regulation of mRNA catabolic process (GO:1902373)	1/6	0.382124	1.0	2.16169	2.07957	PKP3
regulation of endothelial cell development (GO:1901550)	1/6	0.382124	1.0	2.16169	2.07957	TNF
histone-serine phosphorylation (GO:0035404)	1/6	0.382124	1.0	2.16169	2.07957	VRK1
response to granulocyte macrophage colony-stimulating factor (GO:0097012)	1/6	0.382124	1.0	2.16169	2.07957	CD4
regulation of non-motile cilium assembly (GO:1902855)	1/6	0.382124	1.0	2.16169	2.07957	2007-09-01
amylin receptor signaling pathway (GO:0097647)	1/6	0.382124	1.0	2.16169	2.07957	RAMP3
negative regulation of translation in response to stress (GO:0032055)	1/6	0.382124	1.0	2.16169	2.07957	RBM4
SCF complex assembly (GO:0010265)	1/6	0.382124	1.0	2.16169	2.07957	SKP1
COPI coating of Golgi vesicle (GO:0048205)	1/6	0.382124	1.0	2.16169	2.07957	TMED9
intracellular pH elevation (GO:0051454)	1/6	0.382124	1.0	2.16169	2.07957	CFTR
protein retention in ER lumen (GO:0006621)	1/6	0.382124	1.0	2.16169	2.07957	RER1
cellular response to iron ion (GO:0071281)	1/6	0.382124	1.0	2.16169	2.07957	B2M
T-helper 17 cell lineage commitment (GO:0072540)	1/6	0.382124	1.0	2.16169	2.07957	IRF4
positive regulation of myelination (GO:0031643)	1/6	0.382124	1.0	2.16169	2.07957	RNF10
positive regulation of icosanoid secretion (GO:0032305)	1/6	0.382124	1.0	2.16169	2.07957	P2RX4
spinal cord motor neuron differentiation (GO:0021522)	1/6	0.382124	1.0	2.16169	2.07957	SOX4
cellular hyperosmotic response (GO:0071474)	1/6	0.382124	1.0	2.16169	2.07957	AQP1
lipoprotein metabolic process (GO:0042157)	1/6	0.382124	1.0	2.16169	2.07957	APOA1
negative regulation of catecholamine secretion (GO:0033604)	1/6	0.382124	1.0	2.16169	2.07957	SYT4
negative regulation of stress-activated protein kinase signaling cascade (GO:0070303)	1/6	0.382124	1.0	2.16169	2.07957	MYC
purine nucleobase biosynthetic process (GO:0009113)	1/6	0.382124	1.0	2.16169	2.07957	PRPS1
chromatin silencing at telomere (GO:0006348)	1/6	0.382124	1.0	2.16169	2.07957	SIRT2
cellular triglyceride homeostasis (GO:0035356)	1/6	0.382124	1.0	2.16169	2.07957	XBP1
negative regulation of receptor biosynthetic process (GO:0010871)	1/6	0.382124	1.0	2.16169	2.07957	PPARG
heparan sulfate proteoglycan biosynthetic process, polysaccharide chain biosynthetic process (GO:0015014)	1/6	0.382124	1.0	2.16169	2.07957	EXT2
response to gonadotropin (GO:0034698)	1/6	0.382124	1.0	2.16169	2.07957	WT1
snRNA modification (GO:0040031)	1/6	0.382124	1.0	2.16169	2.07957	DKC1
negative regulation of lymphocyte differentiation (GO:0045620)	1/6	0.382124	1.0	2.16169	2.07957	SFRP1
establishment of endothelial intestinal barrier (GO:0090557)	1/6	0.382124	1.0	2.16169	2.07957	RAP2C
positive regulation of receptor binding (GO:1900122)	1/6	0.382124	1.0	2.16169	2.07957	B2M
negative regulation of lymphocyte migration (GO:2000402)	1/6	0.382124	1.0	2.16169	2.07957	APOD
positive regulation of podosome assembly (GO:0071803)	1/6	0.382124	1.0	2.16169	2.07957	TNF
positive regulation of humoral immune response (GO:0002922)	1/6	0.382124	1.0	2.16169	2.07957	PHB
regulation of NAD(P)H oxidase activity (GO:0033860)	1/6	0.382124	1.0	2.16169	2.07957	PARK7
cardiac ventricle formation (GO:0003211)	1/6	0.382124	1.0	2.16169	2.07957	SOX4
negative regulation of endoplasmic reticulum calcium ion concentration (GO:0032471)	1/6	0.382124	1.0	2.16169	2.07957	TGM2
negative regulation of glucocorticoid receptor signaling pathway (GO:2000323)	1/6	0.382124	1.0	2.16169	2.07957	PHB
Golgi transport vesicle coating (GO:0048200)	1/6	0.382124	1.0	2.16169	2.07957	TMED9
collagen biosynthetic process (GO:0032964)	1/6	0.382124	1.0	2.16169	2.07957	TRAM2
ear development (GO:0043583)	1/6	0.382124	1.0	2.16169	2.07957	GATA3
male genitalia development (GO:0030539)	1/6	0.382124	1.0	2.16169	2.07957	WT1
choline catabolic process (GO:0042426)	1/6	0.382124	1.0	2.16169	2.07957	BHMT
regulation of saliva secretion (GO:0046877)	1/6	0.382124	1.0	2.16169	2.07957	AQP1
positive regulation of vesicle fusion (GO:0031340)	1/6	0.382124	1.0	2.16169	2.07957	ANXA1
glomerular epithelial cell differentiation (GO:0072311)	1/6	0.382124	1.0	2.16169	2.07957	WT1
renal filtration cell differentiation (GO:0061318)	1/6	0.382124	1.0	2.16169	2.07957	WT1
regulation of epithelial to mesenchymal transition involved in endocardial cushion formation (GO:1905005)	1/6	0.382124	1.0	2.16169	2.07957	ACVR1
monoamine transport (GO:0015844)	1/6	0.382124	1.0	2.16169	2.07957	PICK1
hematopoietic stem cell differentiation (GO:0060218)	1/6	0.382124	1.0	2.16169	2.07957	SFRP1
oxygen homeostasis (GO:0032364)	1/6	0.382124	1.0	2.16169	2.07957	HIF1A
platelet dense granule organization (GO:0060155)	1/6	0.382124	1.0	2.16169	2.07957	BLOC1S1
positive regulation of granulocyte differentiation (GO:0030854)	1/6	0.382124	1.0	2.16169	2.07957	HAX1
aortic valve development (GO:0003176)	1/6	0.382124	1.0	2.16169	2.07957	GATA3
COPI-coated vesicle budding (GO:0035964)	1/6	0.382124	1.0	2.16169	2.07957	TMED9
negative regulation of interferon-gamma-mediated signaling pathway (GO:0060336)	1/6	0.382124	1.0	2.16169	2.07957	PPARG
glandular epithelial cell development (GO:0002068)	1/6	0.382124	1.0	2.16169	2.07957	CDK6
negative regulation of response to interferon-gamma (GO:0060331)	1/6	0.382124	1.0	2.16169	2.07957	PPARG
regulation of interleukin-5 secretion (GO:2000662)	1/6	0.382124	1.0	2.16169	2.07957	GATA3
negative regulation of cAMP-mediated signaling (GO:0043951)	1/6	0.382124	1.0	2.16169	2.07957	UBE2B
antigen processing and presentation of endogenous peptide antigen (GO:0002483)	1/6	0.382124	1.0	2.16169	2.07957	B2M
positive regulation of blood pressure (GO:0045777)	1/6	0.382124	1.0	2.16169	2.07957	ID2
lymphoid progenitor cell differentiation (GO:0002320)	1/6	0.382124	1.0	2.16169	2.07957	SOX4
negative regulation of cellular extravasation (GO:0002692)	1/6	0.382124	1.0	2.16169	2.07957	CCL25
carbohydrate transport (GO:0008643)	1/6	0.382124	1.0	2.16169	2.07957	AQP1
regulation of chemokine-mediated signaling pathway (GO:0070099)	1/6	0.382124	1.0	2.16169	2.07957	HIF1A
pyrimidine deoxyribonucleotide biosynthetic process (GO:0009221)	1/6	0.382124	1.0	2.16169	2.07957	CMPK2
response to UV-A (GO:0070141)	1/6	0.382124	1.0	2.16169	2.07957	CCND1
aortic valve morphogenesis (GO:0003180)	1/6	0.382124	1.0	2.16169	2.07957	GATA3
growth hormone secretion (GO:0030252)	1/6	0.382124	1.0	2.16169	2.07957	RAB1A
type B pancreatic cell development (GO:0003323)	1/6	0.382124	1.0	2.16169	2.07957	CDK6
positive regulation of microtubule motor activity (GO:2000576)	1/6	0.382124	1.0	2.16169	2.07957	DNAL4
mRNA 5'-splice site recognition (GO:0000395)	1/6	0.382124	1.0	2.16169	2.07957	PSIP1
cerebral cortex cell migration (GO:0021795)	1/6	0.382124	1.0	2.16169	2.07957	FGF13
white fat cell differentiation (GO:0050872)	1/6	0.382124	1.0	2.16169	2.07957	PPARG
positive regulation of mitophagy in response to mitochondrial depolarization (GO:0098779)	1/6	0.382124	1.0	2.16169	2.07957	OPTN
regulation of cellular carbohydrate catabolic process (GO:0043471)	1/6	0.382124	1.0	2.16169	2.07957	PGAM1
positive regulation of protein import into nucleus, translocation (GO:0033160)	1/6	0.382124	1.0	2.16169	2.07957	IFNG
response to heparin (GO:0071503)	1/6	0.382124	1.0	2.16169	2.07957	SFRP1
positive regulation of histone phosphorylation (GO:0033129)	1/6	0.382124	1.0	2.16169	2.07957	MAPK3
retrograde transport, vesicle recycling within Golgi (GO:0000301)	1/6	0.382124	1.0	2.16169	2.07957	OPTN
vesicle fusion with Golgi apparatus (GO:0048280)	1/6	0.382124	1.0	2.16169	2.07957	GOSR2
negative regulation of calcium ion-dependent exocytosis (GO:0045955)	1/6	0.382124	1.0	2.16169	2.07957	SYT4
positive regulation of transcription from RNA polymerase II promoter in response to heat stress (GO:0061408)	1/6	0.382124	1.0	2.16169	2.07957	HSF2
positive regulation of cholesterol storage (GO:0010886)	1/6	0.382124	1.0	2.16169	2.07957	SREBF2
telencephalon cell migration (GO:0022029)	1/6	0.382124	1.0	2.16169	2.07957	FGF13
regulation of male gonad development (GO:2000018)	1/6	0.382124	1.0	2.16169	2.07957	WT1
GDP-mannose metabolic process (GO:0019673)	1/6	0.382124	1.0	2.16169	2.07957	PMM2
plasma membrane fusion (GO:0045026)	1/6	0.382124	1.0	2.16169	2.07957	NSF
positive regulation of sodium ion transmembrane transport (GO:1902307)	1/6	0.382124	1.0	2.16169	2.07957	GLRX
positive regulation of clathrin-dependent endocytosis (GO:2000370)	1/6	0.382124	1.0	2.16169	2.07957	DAB2
negative regulation of delayed rectifier potassium channel activity (GO:1902260)	1/6	0.382124	1.0	2.16169	2.07957	SUMO1
epithelial tube formation (GO:0072175)	1/6	0.382124	1.0	2.16169	2.07957	GATA3
positive regulation of fever generation (GO:0031622)	1/6	0.382124	1.0	2.16169	2.07957	TNF
morphogenesis of an endothelium (GO:0003159)	1/6	0.382124	1.0	2.16169	2.07957	RHOB
endosome to lysosome transport via multivesicular body sorting pathway (GO:0032510)	1/6	0.382124	1.0	2.16169	2.07957	CHMP3
protein localization to nucleolus (GO:1902570)	1/6	0.382124	1.0	2.16169	2.07957	RRS1
astrocyte differentiation (GO:0048708)	1/6	0.382124	1.0	2.16169	2.07957	CDK6
negative regulation of cell cycle phase transition (GO:1901988)	1/6	0.382124	1.0	2.16169	2.07957	ATF5
insulin secretion involved in cellular response to glucose stimulus (GO:0035773)	1/6	0.382124	1.0	2.16169	2.07957	PTPRN
negative regulation of myeloid cell apoptotic process (GO:0033033)	1/6	0.382124	1.0	2.16169	2.07957	IRF7
sterol import (GO:0035376)	1/6	0.382124	1.0	2.16169	2.07957	APOA1
negative regulation of glial cell proliferation (GO:0060253)	1/6	0.382124	1.0	2.16169	2.07957	RNF10
cellular response to granulocyte macrophage colony-stimulating factor stimulus (GO:0097011)	1/6	0.382124	1.0	2.16169	2.07957	CD4
nucleoside phosphate catabolic process (GO:1901292)	1/6	0.382124	1.0	2.16169	2.07957	ITPA
long term synaptic depression (GO:0060292)	1/6	0.382124	1.0	2.16169	2.07957	PICK1
regulation of interleukin-13 secretion (GO:2000665)	1/6	0.382124	1.0	2.16169	2.07957	GATA3
regulation of NFAT protein import into nucleus (GO:0051532)	1/6	0.382124	1.0	2.16169	2.07957	TNF
peptidyl-proline hydroxylation (GO:0019511)	1/6	0.382124	1.0	2.16169	2.07957	EGLN2
regulation of DNA-directed DNA polymerase activity (GO:1900262)	1/6	0.382124	1.0	2.16169	2.07957	RFC5
positive regulation of fibroblast apoptotic process (GO:2000271)	1/6	0.382124	1.0	2.16169	2.07957	SFRP1
endoplasmic reticulum membrane organization (GO:0090158)	1/6	0.382124	1.0	2.16169	2.07957	RTN4
cholesterol import (GO:0070508)	1/6	0.382124	1.0	2.16169	2.07957	APOA1
fructose 6-phosphate metabolic process (GO:0006002)	1/6	0.382124	1.0	2.16169	2.07957	GFPT1
neutrophil degranulation (GO:0043312)	39/479	0.384568	1.0	1.05603	1.00918	GHDC;CD63;GRN;CANT1;BRI3;SLC44A2;HEXB;RAB3D;MVP;FGL2;GDI2;PSMD7;CREG1;LAMP2;COTL1;STOM;ENPP4;OSTF1;ATG7;B2M;ARSB;HSPA8;ANXA3;PGAM1;RHOG;ARPC5;MIF;SVIP;RAP2C;RAB31;SELL;RAB37;IMPDH2;RAB18;PPIE;ALDOC;ALDOA;CD68;ARL8A
regulation of cell division (GO:0051302)	6/65	0.386025	1.0	1.19725	1.1396	BECN1;TAL1;MYC;TXNIP;FGF1;SIRT2
positive regulation of protein import into nucleus (GO:0042307)	5/53	0.388606	1.0	1.2236	1.15653	SMAD4;DAB2;HDAC3;IFNG;CHP2
keratan sulfate biosynthetic process (GO:0018146)	3/29	0.389377	1.0	1.34174	1.26554	LUM;CHST1;CHST2
cortical cytoskeleton organization (GO:0030865)	3/29	0.389377	1.0	1.34174	1.26554	RTKN2;TNF;RHOQ
positive regulation of histone modification (GO:0031058)	3/29	0.389377	1.0	1.34174	1.26554	UBE2N;PAF1;MAPK3
positive regulation of transcription from RNA polymerase II promoter in response to stress (GO:0036003)	3/29	0.389377	1.0	1.34174	1.26554	HSF2;HIF1A;KLF2
respiratory system development (GO:0060541)	3/29	0.389377	1.0	1.34174	1.26554	CEBPA;WT1;TCF21
carbohydrate derivative biosynthetic process (GO:1901137)	3/29	0.389377	1.0	1.34174	1.26554	G6PD;ALG11;GBGT1
regulation of stress-activated MAPK cascade (GO:0032872)	4/41	0.390187	1.0	1.26538	1.19089	TAOK3;MYC;CARD9;MAPK3
positive regulation of receptor-mediated endocytosis (GO:0048260)	4/41	0.390187	1.0	1.26538	1.19089	CD63;DAB2;PICK1;B2M
negative regulation of proteolysis (GO:0045861)	4/41	0.390187	1.0	1.26538	1.19089	SERPINE2;SNX12;TIMP3;CHAC1
protein tetramerization (GO:0051262)	8/90	0.391695	1.0	1.1529	1.08058	CPSF7;DPYS;APIP;TRPV1;DNM1L;ALDOA;CBR4;DHRS4
peptidyl-lysine modification (GO:0018205)	10/115	0.394132	1.0	1.12784	1.0501	SEH1L;SUMO1;BLOC1S1;SENP8;GLRX5;PARK7;SAE1;NUPL2;RAE1;SIRT2
regulation of cellular response to heat (GO:1900034)	7/78	0.395896	1.0	1.16399	1.07856	HSPA8;SEH1L;BAG2;FKBP4;NUPL2;RAE1;MAPK3
regulation of transcription from RNA polymerase II promoter in response to hypoxia (GO:0061418)	7/78	0.395896	1.0	1.16399	1.07856	PSMD7;EGLN2;UBE2D2;CUL2;PSMF1;HIF1A;SIRT2
negative regulation of cellular component organization (GO:0051129)	5/54	0.404275	1.0	1.20094	1.08764	HSPA8;MTMR2;APOA1;TNF;SVIP
membrane fusion (GO:0061025)	5/54	0.404275	1.0	1.20094	1.08764	NSF;VPS41;DNM1L;ATG7;STX11
negative regulation of supramolecular fiber organization (GO:1902904)	5/54	0.404275	1.0	1.20094	1.08764	LIMA1;HSPA8;SMAD4;MAPRE1;FGF13
cellular response to interferon-gamma (GO:0071346)	10/116	0.404731	1.0	1.11812	1.01137	CCL25;HCK;IFNG;IRF4;STAT1;IRF7;IRF5;B2M;AIF1;IRF9
neutrophil activation involved in immune response (GO:0002283)	39/483	0.405282	1.0	1.04728	0.945875	GHDC;CD63;GRN;CANT1;BRI3;SLC44A2;HEXB;RAB3D;MVP;FGL2;GDI2;PSMD7;CREG1;LAMP2;COTL1;STOM;ENPP4;OSTF1;ATG7;B2M;ARSB;HSPA8;ANXA3;PGAM1;RHOG;ARPC5;MIF;SVIP;RAP2C;RAB31;SELL;RAB37;IMPDH2;RAB18;PPIE;ALDOC;ALDOA;CD68;ARL8A
cellular response to radiation (GO:0071478)	4/42	0.408065	1.0	1.23525	1.1072	OPN1SW;RHO;GRB2;RHOB
glycolipid biosynthetic process (GO:0009247)	4/42	0.408065	1.0	1.23525	1.1072	DPM3;PIGP;PIGL;GBGT1
regulation of telomerase activity (GO:0051972)	4/42	0.408065	1.0	1.23525	1.1072	DKC1;MYC;NEK7;MAPK3
long-chain fatty-acyl-CoA biosynthetic process (GO:0035338)	2/18	0.409342	1.0	1.44113	1.28722	ACSL1;ACSL4
establishment of melanosome localization (GO:0032401)	2/18	0.409342	1.0	1.44113	1.28722	BBS2;BBS7
regulation of spindle organization (GO:0090224)	2/18	0.409342	1.0	1.44113	1.28722	PARP3;RAE1
nuclear envelope reassembly (GO:0031468)	2/18	0.409342	1.0	1.44113	1.28722	REEP3;VRK1
leukotriene biosynthetic process (GO:0019370)	2/18	0.409342	1.0	1.44113	1.28722	GGT5;GGT1
positive regulation of cyclic nucleotide biosynthetic process (GO:0030804)	2/18	0.409342	1.0	1.44113	1.28722	RAMP3;TSHR
negative regulation of fibroblast proliferation (GO:0048147)	2/18	0.409342	1.0	1.44113	1.28722	SFRP1;MYC
regulation of chemokine production (GO:0032642)	2/18	0.409342	1.0	1.44113	1.28722	TNF;HIF1A
anion homeostasis (GO:0055081)	2/18	0.409342	1.0	1.44113	1.28722	XBP1;APOA1
insulin secretion (GO:0030073)	2/18	0.409342	1.0	1.44113	1.28722	PTPRN;PARK7
skeletal muscle contraction (GO:0003009)	2/18	0.409342	1.0	1.44113	1.28722	TNNT3;TNNI3
positive regulation of actin cytoskeleton reorganization (GO:2000251)	2/18	0.409342	1.0	1.44113	1.28722	HCK;HAX1
negative regulation of oxidative stress-induced intrinsic apoptotic signaling pathway (GO:1902176)	2/18	0.409342	1.0	1.44113	1.28722	PARK7;HIF1A
negative regulation of protein transport (GO:0051224)	2/18	0.409342	1.0	1.44113	1.28722	RSAD2;SNX12
regulation of epithelial cell differentiation (GO:0030856)	2/18	0.409342	1.0	1.44113	1.28722	IFNG;RHEB
DNA ligation (GO:0006266)	2/18	0.409342	1.0	1.44113	1.28722	PARP3;MGMT
negative regulation of stress-activated MAPK cascade (GO:0032873)	3/30	0.410717	1.0	1.29702	1.15415	HDAC3;TAOK3;MYC
cellular response to cAMP (GO:0071320)	3/30	0.410717	1.0	1.29702	1.15415	WT1;CFTR;AQP1
negative regulation of secretion by cell (GO:1903531)	3/30	0.410717	1.0	1.29702	1.15415	SYT4;ANXA1;RSAD2
fatty-acyl-CoA biosynthetic process (GO:0046949)	3/30	0.410717	1.0	1.29702	1.15415	ACSL1;ACSL4;CBR4
response to estradiol (GO:0032355)	3/30	0.410717	1.0	1.29702	1.15415	SFRP1;RAMP3;ESR1
chondroitin sulfate metabolic process (GO:0030204)	3/30	0.410717	1.0	1.29702	1.15415	HEXB;HEXA;ARSB
positive regulation of autophagy (GO:0010508)	6/67	0.41421	1.0	1.16151	1.02373	BNIP3L;TBK1;IFNG;PARK7;SVIP;OPTN
protein localization to plasma membrane (GO:0072659)	11/130	0.419864	1.0	1.09748	0.952417	NSF;BBS2;EHD3;RAB31;RAMP3;RAB37;PKP3;FGF13;TNF;OPTN;RAB8A
positive regulation of DNA biosynthetic process (GO:2000573)	5/55	0.419894	1.0	1.17911	1.02317	RFC5;DKC1;MYC;NEK7;MAPK3
fat cell differentiation (GO:0045444)	5/55	0.419894	1.0	1.17911	1.02317	BBS2;CEBPA;PPARG;BBS7;ATF5
retrograde vesicle-mediated transport, Golgi to ER (GO:0006890)	7/80	0.421708	1.0	1.13489	0.979911	NSF;RAB1A;TMED9;RER1;PICK1;COPG2;KLC1
negative regulation of ERBB signaling pathway (GO:1901185)	4/43	0.425834	1.0	1.20653	1.03002	NRG4;GRB2;EPN1;LGMN
negative regulation of protein metabolic process (GO:0051248)	4/43	0.425834	1.0	1.20653	1.03002	SNX12;PHB;SIRT2;AZIN1
eye development (GO:0001654)	4/43	0.425834	1.0	1.20653	1.03002	SOX2;WT1;RAB18;PITX2
response to unfolded protein (GO:0006986)	4/43	0.425834	1.0	1.20653	1.03002	HSPA8;PACRG;HSPB7;OPTN
regulation of ATP metabolic process (GO:1903578)	4/43	0.425834	1.0	1.20653	1.03002	SEH1L;PGAM1;NUPL2;RAE1
substantia nigra development (GO:0021762)	4/43	0.425834	1.0	1.20653	1.03002	G6PD;SUDS3;ACTB;SIRT2
digestive tract development (GO:0048565)	4/43	0.425834	1.0	1.20653	1.03002	GATA3;BBS7;TNF;GATA1
neutrophil mediated immunity (GO:0002446)	39/487	0.426147	1.0	1.03868	0.885963	GHDC;CD63;GRN;CANT1;BRI3;SLC44A2;HEXB;RAB3D;MVP;FGL2;GDI2;PSMD7;CREG1;LAMP2;COTL1;STOM;ENPP4;OSTF1;ATG7;B2M;ARSB;HSPA8;ANXA3;PGAM1;RHOG;ARPC5;MIF;SVIP;RAP2C;RAB31;SELL;RAB37;IMPDH2;RAB18;PPIE;ALDOC;ALDOA;CD68;ARL8A
regulation of transcription from RNA polymerase II promoter in response to stress (GO:0043618)	8/93	0.427635	1.0	1.11571	0.947783	PSMD7;EGLN2;UBE2D2;HSF2;CUL2;PSMF1;HIF1A;KLF2
monocarboxylic acid biosynthetic process (GO:0072330)	6/68	0.428255	1.0	1.14443	0.970515	ACOT8;XBP1;ELOVL4;ASNS;PARK7;CBR4
positive regulation of keratinocyte proliferation (GO:0010838)	1/7	0.429777	1.0	1.85288	1.56474	TGM1
axon regeneration (GO:0031103)	1/7	0.429777	1.0	1.85288	1.56474	APOD
purine nucleotide biosynthetic process (GO:0006164)	1/7	0.429777	1.0	1.85288	1.56474	PRPS1
regulation of entry of bacterium into host cell (GO:2000535)	1/7	0.429777	1.0	1.85288	1.56474	EXOC7
negative regulation of production of miRNAs involved in gene silencing by miRNA (GO:1903799)	1/7	0.429777	1.0	1.85288	1.56474	ESR1
regulation of hormone biosynthetic process (GO:0046885)	1/7	0.429777	1.0	1.85288	1.56474	HIF1A
tyrosine metabolic process (GO:0006570)	1/7	0.429777	1.0	1.85288	1.56474	TYR
progesterone receptor signaling pathway (GO:0050847)	1/7	0.429777	1.0	1.85288	1.56474	PHB
regulation of myosin-light-chain-phosphatase activity (GO:0035507)	1/7	0.429777	1.0	1.85288	1.56474	TNF
regulation of chromatin assembly or disassembly (GO:0001672)	1/7	0.429777	1.0	1.85288	1.56474	TAL1
positive regulation of sphingolipid biosynthetic process (GO:0090154)	1/7	0.429777	1.0	1.85288	1.56474	TNF
cellular response to interferon-alpha (GO:0035457)	1/7	0.429777	1.0	1.85288	1.56474	GATA3
protein C-linked glycosylation via tryptophan (GO:0018317)	1/7	0.429777	1.0	1.85288	1.56474	DPM3
regulation of monocyte chemotactic protein-1 production (GO:0071637)	1/7	0.429777	1.0	1.85288	1.56474	APOD
rRNA-containing ribonucleoprotein complex export from nucleus (GO:0071428)	1/7	0.429777	1.0	1.85288	1.56474	ABCE1
positive regulation of calcineurin-NFAT signaling cascade (GO:0070886)	1/7	0.429777	1.0	1.85288	1.56474	CHP2
regulation of dendritic spine maintenance (GO:1902950)	1/7	0.429777	1.0	1.85288	1.56474	FYN
fatty acid elongation, unsaturated fatty acid (GO:0019368)	1/7	0.429777	1.0	1.85288	1.56474	ELOVL4
negative regulation of interleukin-8 secretion (GO:2000483)	1/7	0.429777	1.0	1.85288	1.56474	ANXA1
regulation of MDA-5 signaling pathway (GO:0039533)	1/7	0.429777	1.0	1.85288	1.56474	DHX58
regulation of DNA endoreduplication (GO:0032875)	1/7	0.429777	1.0	1.85288	1.56474	MRE11
hemostasis (GO:0007599)	1/7	0.429777	1.0	1.85288	1.56474	FLI1
regulation of cardiac muscle cell membrane potential (GO:0086036)	1/7	0.429777	1.0	1.85288	1.56474	EHD3
oxygen transport (GO:0015671)	1/7	0.429777	1.0	1.85288	1.56474	MYC
regulation of mitochondrial membrane permeability involved in apoptotic process (GO:1902108)	1/7	0.429777	1.0	1.85288	1.56474	NAIF1
sulfur amino acid biosynthetic process (GO:0000097)	1/7	0.429777	1.0	1.85288	1.56474	GGT1
regulation of endothelial cell chemotaxis to fibroblast growth factor (GO:2000544)	1/7	0.429777	1.0	1.85288	1.56474	FGF1
pri-miRNA transcription from RNA polymerase II promoter (GO:0061614)	1/7	0.429777	1.0	1.85288	1.56474	PPARG
protein localization to ciliary membrane (GO:1903441)	1/7	0.429777	1.0	1.85288	1.56474	BBS2
nucleoside diphosphate metabolic process (GO:0009132)	1/7	0.429777	1.0	1.85288	1.56474	CMPK2
negative regulation of type 2 immune response (GO:0002829)	1/7	0.429777	1.0	1.85288	1.56474	ANXA1
reproductive system development (GO:0061458)	1/7	0.429777	1.0	1.85288	1.56474	WT1
left/right pattern formation (GO:0060972)	1/7	0.429777	1.0	1.85288	1.56474	PITX2
negative regulation of striated muscle tissue development (GO:0045843)	1/7	0.429777	1.0	1.85288	1.56474	SIRT2
transcription-dependent tethering of RNA polymerase II gene DNA at nuclear periphery (GO:0000972)	1/7	0.429777	1.0	1.85288	1.56474	RAE1
negative regulation of cardiac muscle cell differentiation (GO:2000726)	1/7	0.429777	1.0	1.85288	1.56474	SMAD4
negative regulation of osteoblast proliferation (GO:0033689)	1/7	0.429777	1.0	1.85288	1.56474	SFRP1
positive regulation of autophagy of mitochondrion (GO:1903599)	1/7	0.429777	1.0	1.85288	1.56474	PARK7
cellular response to leptin stimulus (GO:0044320)	1/7	0.429777	1.0	1.85288	1.56474	LEPR
regulation of sterol transport (GO:0032371)	1/7	0.429777	1.0	1.85288	1.56474	APOA1
AMP metabolic process (GO:0046033)	1/7	0.429777	1.0	1.85288	1.56474	ADSSL1
regulation of T-helper 1 cell differentiation (GO:0045625)	1/7	0.429777	1.0	1.85288	1.56474	ANXA1
regulation of toll-like receptor 9 signaling pathway (GO:0034163)	1/7	0.429777	1.0	1.85288	1.56474	RSAD2
regulation of chemokine biosynthetic process (GO:0045073)	1/7	0.429777	1.0	1.85288	1.56474	TNF
gas homeostasis (GO:0033483)	1/7	0.429777	1.0	1.85288	1.56474	HIF1A
activation of MAPKKK activity (GO:0000185)	1/7	0.429777	1.0	1.85288	1.56474	TNF
chitin metabolic process (GO:0006030)	1/7	0.429777	1.0	1.85288	1.56474	CHID1
fatty acid elongation, saturated fatty acid (GO:0019367)	1/7	0.429777	1.0	1.85288	1.56474	ELOVL4
positive regulation of B cell differentiation (GO:0045579)	1/7	0.429777	1.0	1.85288	1.56474	XBP1
fatty acid elongation, polyunsaturated fatty acid (GO:0034626)	1/7	0.429777	1.0	1.85288	1.56474	ELOVL4
phosphorylated carbohydrate dephosphorylation (GO:0046838)	1/7	0.429777	1.0	1.85288	1.56474	IMPA1
L-cysteine metabolic process (GO:0046439)	1/7	0.429777	1.0	1.85288	1.56474	AHCY
positive regulation of killing of cells of other organism (GO:0051712)	1/7	0.429777	1.0	1.85288	1.56474	IFNG
protein C-linked glycosylation via 2'-alpha-mannosyl-L-tryptophan (GO:0018406)	1/7	0.429777	1.0	1.85288	1.56474	DPM3
pituitary gland development (GO:0021983)	1/7	0.429777	1.0	1.85288	1.56474	SOX2
regulation of histone H3-K9 acetylation (GO:2000615)	1/7	0.429777	1.0	1.85288	1.56474	SMAD4
membrane fusion involved in viral entry into host cell (GO:0039663)	1/7	0.429777	1.0	1.85288	1.56474	CD4
regulation of interleukin-23 production (GO:0032667)	1/7	0.429777	1.0	1.85288	1.56474	IFNG
inositol phosphate dephosphorylation (GO:0046855)	1/7	0.429777	1.0	1.85288	1.56474	IMPA1
regulation of collateral sprouting (GO:0048670)	1/7	0.429777	1.0	1.85288	1.56474	FGF13
negative regulation of membrane protein ectodomain proteolysis (GO:0051045)	1/7	0.429777	1.0	1.85288	1.56474	TIMP3
regulation of transcription from RNA polymerase II promoter involved in heart development (GO:1901213)	1/7	0.429777	1.0	1.85288	1.56474	ACVR1
peptidyl-lysine deacetylation (GO:0034983)	1/7	0.429777	1.0	1.85288	1.56474	SIRT2
granulocyte migration (GO:0097530)	1/7	0.429777	1.0	1.85288	1.56474	ANXA1
positive regulation of triglyceride catabolic process (GO:0010898)	1/7	0.429777	1.0	1.85288	1.56474	APOA1
positive regulation of hemopoiesis (GO:1903708)	1/7	0.429777	1.0	1.85288	1.56474	PDCD2
regulation of meiotic nuclear division (GO:0040020)	1/7	0.429777	1.0	1.85288	1.56474	SIRT2
positive regulation of RIG-I signaling pathway (GO:1900246)	1/7	0.429777	1.0	1.85288	1.56474	DHX58
negative regulation of receptor internalization (GO:0002091)	1/7	0.429777	1.0	1.85288	1.56474	MTMR2
regulation of glucocorticoid receptor signaling pathway (GO:2000322)	1/7	0.429777	1.0	1.85288	1.56474	PHB
thiamine-containing compound metabolic process (GO:0042723)	1/7	0.429777	1.0	1.85288	1.56474	THTPA
positive regulation of striated muscle contraction (GO:0045989)	1/7	0.429777	1.0	1.85288	1.56474	GSTO1
endonucleolytic cleavage in ITS1 to separate SSU-rRNA from 5.8S rRNA and LSU-rRNA from tricistronic rRNA transcript (SSU-rRNA, 5.8S rRNA, LSU-rRNA) (GO:0000447)	1/7	0.429777	1.0	1.85288	1.56474	RRS1
fusion of virus membrane with host plasma membrane (GO:0019064)	1/7	0.429777	1.0	1.85288	1.56474	CD4
positive regulation of ceramide biosynthetic process (GO:2000304)	1/7	0.429777	1.0	1.85288	1.56474	TNF
mannose metabolic process (GO:0006013)	1/7	0.429777	1.0	1.85288	1.56474	PMM2
regulation of NADP metabolic process (GO:1902031)	1/7	0.429777	1.0	1.85288	1.56474	PGAM1
positive regulation of interleukin-5 production (GO:0032754)	1/7	0.429777	1.0	1.85288	1.56474	GATA3
pentose metabolic process (GO:0019321)	1/7	0.429777	1.0	1.85288	1.56474	G6PD
cell differentiation in spinal cord (GO:0021515)	1/7	0.429777	1.0	1.85288	1.56474	SOX4
fatty acid elongation, monounsaturated fatty acid (GO:0034625)	1/7	0.429777	1.0	1.85288	1.56474	ELOVL4
xenobiotic catabolic process (GO:0042178)	1/7	0.429777	1.0	1.85288	1.56474	GSTO1
regulation of microtubule binding (GO:1904526)	1/7	0.429777	1.0	1.85288	1.56474	MAPRE1
tooth mineralization (GO:0034505)	1/7	0.429777	1.0	1.85288	1.56474	STIM1
negative regulation of glycoprotein biosynthetic process (GO:0010561)	1/7	0.429777	1.0	1.85288	1.56474	ACOT8
cleavage furrow formation (GO:0036089)	1/7	0.429777	1.0	1.85288	1.56474	SNX18
regulation of skeletal muscle fiber development (GO:0048742)	1/7	0.429777	1.0	1.85288	1.56474	MYF5
negative regulation of RIG-I signaling pathway (GO:0039536)	1/7	0.429777	1.0	1.85288	1.56474	DHX58
regulation of Wnt signaling pathway, planar cell polarity pathway (GO:2000095)	1/7	0.429777	1.0	1.85288	1.56474	DAB2
chitin catabolic process (GO:0006032)	1/7	0.429777	1.0	1.85288	1.56474	CHID1
glyoxylate metabolic process (GO:0046487)	1/7	0.429777	1.0	1.85288	1.56474	GRHPR
store-operated calcium entry (GO:0002115)	1/7	0.429777	1.0	1.85288	1.56474	STIM1
regulation of transcription involved in cell fate commitment (GO:0060850)	1/7	0.429777	1.0	1.85288	1.56474	PPARG
regulation of systemic arterial blood pressure by renin-angiotensin (GO:0003081)	1/7	0.429777	1.0	1.85288	1.56474	AGTR2
calcitonin family receptor signaling pathway (GO:0097646)	1/7	0.429777	1.0	1.85288	1.56474	RAMP3
negative regulation of heart rate (GO:0010459)	1/7	0.429777	1.0	1.85288	1.56474	AGTR2
long-chain fatty acid import (GO:0044539)	1/7	0.429777	1.0	1.85288	1.56474	ACSL1
hyperosmotic response (GO:0006972)	1/7	0.429777	1.0	1.85288	1.56474	AQP1
microglial cell activation (GO:0001774)	1/7	0.429777	1.0	1.85288	1.56474	AIF1
negative regulation of cyclin-dependent protein serine/threonine kinase activity involved in G1/S transition of mitotic cell cycle (GO:0031658)	1/7	0.429777	1.0	1.85288	1.56474	CDK6
positive regulation of neurological system process (GO:0031646)	1/7	0.429777	1.0	1.85288	1.56474	RNF10
regulation of Cdc42 protein signal transduction (GO:0032489)	1/7	0.429777	1.0	1.85288	1.56474	APOA1
cellular response to gonadotropin stimulus (GO:0071371)	1/7	0.429777	1.0	1.85288	1.56474	WT1
positive regulation of ubiquitin-protein transferase activity (GO:0051443)	3/31	0.43182	1.0	1.25518	1.05403	RAB1A;UBE2N;RPS2
regulation of ubiquitin-protein transferase activity (GO:0051438)	3/31	0.43182	1.0	1.25518	1.05403	UBE2N;PARK7;RPS2
positive regulation of protein dephosphorylation (GO:0035307)	3/31	0.43182	1.0	1.25518	1.05403	PTPA;PPP1R7;AGTR2
negative regulation of extrinsic apoptotic signaling pathway via death domain receptors (GO:1902042)	3/31	0.43182	1.0	1.25518	1.05403	RNF34;CASP8;PARK7
positive regulation of viral genome replication (GO:0045070)	3/31	0.43182	1.0	1.25518	1.05403	DDB1;STAU1;PPIE
regulation of protein autophosphorylation (GO:0031952)	3/31	0.43182	1.0	1.25518	1.05403	RAP2C;MRE11;MVP
regulation of cytokine secretion (GO:0050707)	3/31	0.43182	1.0	1.25518	1.05403	SRGN;MIF;TNF
liver development (GO:0001889)	3/31	0.43182	1.0	1.25518	1.05403	CEBPA;XBP1;LSR
viral process (GO:0016032)	18/220	0.43205	1.0	1.0612	0.89057	RAB1A;SEH1L;RPL34;HCK;PTBP1;CD4;AP1S2;ELMO1;IRF7;CHMP3;FYN;AP1S3;RPS2;NUPL2;B2M;RAE1;VPS28;AP2M1
fatty acid metabolic process (GO:0006631)	9/106	0.432477	1.0	1.10124	0.92309	GGT5;ACOT8;XBP1;ELOVL4;ACSL1;ACOX1;ACADM;GGT1;CBR4
chromosome organization (GO:0051276)	5/56	0.43544	1.0	1.15805	0.962802	DDB1;MYC;RAE1;GEM;CUL4B
negative regulation of cellular catabolic process (GO:0031330)	5/56	0.43544	1.0	1.15805	0.962802	RGP1;MTMR2;LEPR;TIMP3;SIRT2
autophagosome organization (GO:1905037)	5/56	0.43544	1.0	1.15805	0.962802	RAB1A;STX12;BECN1;ATG4A;ATG7
positive regulation of transforming growth factor beta receptor signaling pathway (GO:0030511)	2/19	0.43671	1.0	1.36528	1.13112	SMAD4;DAB2
positive regulation of chromosome organization (GO:2001252)	2/19	0.43671	1.0	1.36528	1.13112	BECN1;MRE11
regulation of protein kinase A signaling (GO:0010738)	2/19	0.43671	1.0	1.36528	1.13112	RAMP3;MIF
protein ADP-ribosylation (GO:0006471)	2/19	0.43671	1.0	1.36528	1.13112	PARP3;SIRT2
negative regulation of cell junction assembly (GO:1901889)	2/19	0.43671	1.0	1.36528	1.13112	APOD;TNF
regulation of heterotypic cell-cell adhesion (GO:0034114)	2/19	0.43671	1.0	1.36528	1.13112	APOA1;TNF
positive regulation of mononuclear cell migration (GO:0071677)	2/19	0.43671	1.0	1.36528	1.13112	TNF;AIF1
negative regulation of response to biotic stimulus (GO:0002832)	2/19	0.43671	1.0	1.36528	1.13112	FAM3A;SIRT2
positive regulation of oxidoreductase activity (GO:0051353)	2/19	0.43671	1.0	1.36528	1.13112	PARK7;TNF
ribosomal small subunit assembly (GO:0000028)	2/19	0.43671	1.0	1.36528	1.13112	ERAL1;PWP2
negative regulation of lipid metabolic process (GO:0045833)	2/19	0.43671	1.0	1.36528	1.13112	APOD;TNF
leukotriene metabolic process (GO:0006691)	2/19	0.43671	1.0	1.36528	1.13112	GGT5;GGT1
macromolecule biosynthetic process (GO:0009059)	2/19	0.43671	1.0	1.36528	1.13112	TRAM2;TNF
DNA double-strand break processing (GO:0000729)	2/19	0.43671	1.0	1.36528	1.13112	MRE11;UBE2N
protein heterotetramerization (GO:0051290)	2/19	0.43671	1.0	1.36528	1.13112	CPSF7;CBR4
regulation of cAMP biosynthetic process (GO:0030817)	2/19	0.43671	1.0	1.36528	1.13112	RAMP3;TSHR
positive regulation of cellular response to transforming growth factor beta stimulus (GO:1903846)	2/19	0.43671	1.0	1.36528	1.13112	SMAD4;DAB2
response to interferon-beta (GO:0035456)	2/19	0.43671	1.0	1.36528	1.13112	STAT1;XAF1
cellular response to hypoxia (GO:0071456)	11/132	0.439999	1.0	1.08085	0.887356	BNIP3L;SFRP1;PSMD7;EGLN2;UBE2D2;MYC;CUL2;PSMF1;HIF1A;SIRT2;AQP1
regulation of endocytosis (GO:0030100)	6/69	0.442247	1.0	1.12784	0.920191	HCK;CD63;MTMR2;DAB2;SNX12;RAB5A
unsaturated fatty acid metabolic process (GO:0033559)	4/44	0.443464	1.0	1.17911	0.958777	ACOT8;ACSL1;ACOX1;DECR2
carboxylic acid biosynthetic process (GO:0046394)	4/44	0.443464	1.0	1.17911	0.958777	UGP2;GADL1;ASNS;NAT8L
mitotic nuclear envelope disassembly (GO:0007077)	4/44	0.443464	1.0	1.17911	0.958777	SEH1L;VRK1;NUPL2;RAE1
metaphase plate congression (GO:0051310)	4/44	0.443464	1.0	1.17911	0.958777	BECN1;SEH1L;RRS1;GEM
positive regulation of epithelial cell proliferation (GO:0050679)	9/107	0.443677	1.0	1.09095	0.886569	TGM1;SFRP1;XBP1;EPGN;MYC;PTPRN;VEGFC;HIF1A;RTN4
retrograde transport, endosome to Golgi (GO:0042147)	7/82	0.447405	1.0	1.10721	0.890517	RGP1;EHD3;SNX2;STX16;GOSR2;STX5;RAB9A
positive regulation of cell cycle arrest (GO:0071158)	7/82	0.447405	1.0	1.10721	0.890517	BTG2;PRMT1;ID2;E2F4;INSM1;CRLF3;SOX4
regulation of glycolytic process (GO:0006110)	5/57	0.450891	1.0	1.13773	0.906239	SEH1L;PGAM1;NUPL2;HIF1A;RAE1
positive regulation of protein localization to membrane (GO:1905477)	8/95	0.451496	1.0	1.09222	0.868524	CASP8;RAMP3;IFNG;CNPY4;PDCD5;RHOG;FYN;STX3
positive regulation of calcium ion transport into cytosol (GO:0010524)	3/32	0.45264	1.0	1.21595	0.963836	RAMP3;P2RX4;CASQ1
protein trimerization (GO:0070206)	3/32	0.45264	1.0	1.21595	0.963836	SMAD4;MLKL;MIF
positive regulation of TOR signaling (GO:0032008)	3/32	0.45264	1.0	1.21595	0.963836	HDAC3;SEH1L;RHEB
purine ribonucleoside triphosphate metabolic process (GO:0009205)	3/32	0.45264	1.0	1.21595	0.963836	HSPA8;OLA1;RHOQ
negative regulation of fat cell differentiation (GO:0045599)	3/32	0.45264	1.0	1.21595	0.963836	GATA3;TNF;SIRT2
positive regulation of telomere maintenance (GO:0032206)	3/32	0.45264	1.0	1.21595	0.963836	MRE11;NEK7;MAPK3
positive regulation of cellular biosynthetic process (GO:0031328)	13/159	0.45485	1.0	1.06045	0.835413	SREBF1;PRMT1;CIRBP;APOA1;PARK7;TNF;HIF1A;KLF2;P2RX4;IFNG;MYC;AGTR2;SOX4
positive regulation of endothelial cell migration (GO:0010595)	6/70	0.456169	1.0	1.11173	0.872586	P2RX4;ANXA3;GATA3;FGF1;HIF1A;RHOB
cytoskeleton-dependent cytokinesis (GO:0061640)	6/70	0.456169	1.0	1.11173	0.872586	SEPT8;SNX18;SEPT7;RTKN2;SEPT2;RHOB
positive regulation of peptidyl-serine phosphorylation (GO:0033138)	7/83	0.460179	1.0	1.09387	0.848995	TBK1;HAX1;RAMP3;IFNG;PARK7;MIF;TNF
negative regulation of innate immune response (GO:0045824)	2/20	0.463372	1.0	1.29702	0.997698	DHX58;FAM3A
cell projection assembly (GO:0030031)	2/20	0.463372	1.0	1.29702	0.997698	RHOG;RHOQ
regulation of endoplasmic reticulum stress-induced intrinsic apoptotic signaling pathway (GO:1902235)	2/20	0.463372	1.0	1.29702	0.997698	XBP1;PARK7
hydrogen peroxide metabolic process (GO:0042743)	2/20	0.463372	1.0	1.29702	0.997698	PRDX1;PARK7
viral budding via host ESCRT complex (GO:0039702)	2/20	0.463372	1.0	1.29702	0.997698	CHMP3;VPS28
regulation of cholesterol transport (GO:0032374)	2/20	0.463372	1.0	1.29702	0.997698	APOA1;PPARG
phosphatidylethanolamine metabolic process (GO:0046337)	2/20	0.463372	1.0	1.29702	0.997698	CEPT1;PISD
regulation of calcium ion transmembrane transport (GO:1903169)	2/20	0.463372	1.0	1.29702	0.997698	FYN;CASQ1
negative regulation of protein depolymerization (GO:1901880)	2/20	0.463372	1.0	1.29702	0.997698	LIMA1;FGF13
melanosome localization (GO:0032400)	2/20	0.463372	1.0	1.29702	0.997698	BBS2;BBS7
telomere maintenance via telomerase (GO:0007004)	2/20	0.463372	1.0	1.29702	0.997698	MRE11;DKC1
positive regulation of cAMP biosynthetic process (GO:0030819)	2/20	0.463372	1.0	1.29702	0.997698	RAMP3;TSHR
transcription initiation from RNA polymerase II promoter (GO:0006367)	13/160	0.46403	1.0	1.05383	0.809134	TAF12;TAF11;MED4;MED16;ESR1;MED6;GTF2E2;ESR2;MED7;TAF6L;CCND1;TAF7;PPARG
response to light stimulus (GO:0009416)	5/58	0.466228	1.0	1.11812	0.853215	OPN1SW;UBE2B;CIRBP;RHO;UBE2A
autophagosome assembly (GO:0000045)	5/58	0.466228	1.0	1.11812	0.853215	RAB1A;STX12;BECN1;ATG4A;ATG7
regulation of T cell differentiation (GO:0045580)	3/33	0.473136	1.0	1.17911	0.882411	XBP1;IFNG;GATA3
tRNA-containing ribonucleoprotein complex export from nucleus (GO:0071431)	3/33	0.473136	1.0	1.17911	0.882411	SEH1L;NUPL2;RAE1
tRNA export from nucleus (GO:0006409)	3/33	0.473136	1.0	1.17911	0.882411	SEH1L;NUPL2;RAE1
positive regulation of cell-matrix adhesion (GO:0001954)	3/33	0.473136	1.0	1.17911	0.882411	CCL25;SFRP1;CDK6
carboxylic acid metabolic process (GO:0019752)	3/33	0.473136	1.0	1.17911	0.882411	GSTO1;MIF;FTCD
positive regulation of locomotion (GO:0040017)	3/33	0.473136	1.0	1.17911	0.882411	DDB1;CHMP3;STX3
peptidyl-cysteine modification (GO:0018198)	1/8	0.473756	1.0	1.62127	1.21119	PARK7
exocyst localization (GO:0051601)	1/8	0.473756	1.0	1.62127	1.21119	EXOC8
Golgi to lysosome transport (GO:0090160)	1/8	0.473756	1.0	1.62127	1.21119	EHD3
regulation of stress-activated protein kinase signaling cascade (GO:0070302)	1/8	0.473756	1.0	1.62127	1.21119	MAPK3
positive regulation of macrophage differentiation (GO:0045651)	1/8	0.473756	1.0	1.62127	1.21119	CASP8
cell migration involved in heart development (GO:0060973)	1/8	0.473756	1.0	1.62127	1.21119	PITX2
cellular response to nitric oxide (GO:0071732)	1/8	0.473756	1.0	1.62127	1.21119	AQP1
lipoprotein transport (GO:0042953)	1/8	0.473756	1.0	1.62127	1.21119	PPARG
negative regulation of appetite (GO:0032099)	1/8	0.473756	1.0	1.62127	1.21119	BBS2
aminoglycoside antibiotic metabolic process (GO:0030647)	1/8	0.473756	1.0	1.62127	1.21119	CBR4
regulation of fibroblast apoptotic process (GO:2000269)	1/8	0.473756	1.0	1.62127	1.21119	SFRP1
late endosome to vacuole transport (GO:0045324)	1/8	0.473756	1.0	1.62127	1.21119	BECN1
positive regulation of mitochondrial calcium ion concentration (GO:0051561)	1/8	0.473756	1.0	1.62127	1.21119	TGM2
ribosomal large subunit export from nucleus (GO:0000055)	1/8	0.473756	1.0	1.62127	1.21119	RRS1
defense response to protozoan (GO:0042832)	1/8	0.473756	1.0	1.62127	1.21119	IRF4
4-hydroxyproline metabolic process (GO:0019471)	1/8	0.473756	1.0	1.62127	1.21119	EGLN2
cellular response to prostaglandin E stimulus (GO:0071380)	1/8	0.473756	1.0	1.62127	1.21119	SFRP1
mRNA cleavage (GO:0006379)	1/8	0.473756	1.0	1.62127	1.21119	PCF11
nucleoside diphosphate phosphorylation (GO:0006165)	1/8	0.473756	1.0	1.62127	1.21119	CMPK2
response to epinephrine (GO:0071871)	1/8	0.473756	1.0	1.62127	1.21119	SIRT2
regulation of dopamine uptake involved in synaptic transmission (GO:0051584)	1/8	0.473756	1.0	1.62127	1.21119	RAB3B
positive regulation of membrane potential (GO:0045838)	1/8	0.473756	1.0	1.62127	1.21119	GLRX
cellular response to forskolin (GO:1904322)	1/8	0.473756	1.0	1.62127	1.21119	CFTR
protein lipoylation (GO:0009249)	1/8	0.473756	1.0	1.62127	1.21119	GLRX5
cellular response to interleukin-21 (GO:0098757)	1/8	0.473756	1.0	1.62127	1.21119	STAT1
phenol-containing compound biosynthetic process (GO:0046189)	1/8	0.473756	1.0	1.62127	1.21119	TYR
establishment of integrated proviral latency (GO:0075713)	1/8	0.473756	1.0	1.62127	1.21119	PSIP1
T-helper 17 cell differentiation (GO:0072539)	1/8	0.473756	1.0	1.62127	1.21119	IRF4
peptidyl-arginine methylation, to asymmetrical-dimethyl arginine (GO:0019919)	1/8	0.473756	1.0	1.62127	1.21119	PRMT1
positive regulation of interleukin-8 biosynthetic process (GO:0045416)	1/8	0.473756	1.0	1.62127	1.21119	TNF
lagging strand elongation (GO:0006273)	1/8	0.473756	1.0	1.62127	1.21119	PARP3
daunorubicin metabolic process (GO:0044597)	1/8	0.473756	1.0	1.62127	1.21119	CBR4
cellular response to reactive nitrogen species (GO:1902170)	1/8	0.473756	1.0	1.62127	1.21119	AQP1
SMAD protein complex assembly (GO:0007183)	1/8	0.473756	1.0	1.62127	1.21119	SMAD4
interleukin-21-mediated signaling pathway (GO:0038114)	1/8	0.473756	1.0	1.62127	1.21119	STAT1
negative regulation of monooxygenase activity (GO:0032769)	1/8	0.473756	1.0	1.62127	1.21119	NOSIP
regulation of protein deacetylation (GO:0090311)	1/8	0.473756	1.0	1.62127	1.21119	IFNG
negative regulation of T-helper cell differentiation (GO:0045623)	1/8	0.473756	1.0	1.62127	1.21119	ANXA1
positive regulation of RNA polymerase II transcriptional preinitiation complex assembly (GO:0045899)	1/8	0.473756	1.0	1.62127	1.21119	ESR1
negative regulation of execution phase of apoptosis (GO:1900118)	1/8	0.473756	1.0	1.62127	1.21119	RNF34
DNA damage induced protein phosphorylation (GO:0006975)	1/8	0.473756	1.0	1.62127	1.21119	MAPK3
transepithelial transport (GO:0070633)	1/8	0.473756	1.0	1.62127	1.21119	RHBG
negative regulation of protein complex disassembly (GO:0043242)	1/8	0.473756	1.0	1.62127	1.21119	TNF
protein localization to microtubule (GO:0035372)	1/8	0.473756	1.0	1.62127	1.21119	MAPRE1
regulation of MyD88-independent toll-like receptor signaling pathway (GO:0034127)	1/8	0.473756	1.0	1.62127	1.21119	IRF7
response to forskolin (GO:1904321)	1/8	0.473756	1.0	1.62127	1.21119	CFTR
glycerolipid biosynthetic process (GO:0045017)	1/8	0.473756	1.0	1.62127	1.21119	CRLS1
protein desumoylation (GO:0016926)	1/8	0.473756	1.0	1.62127	1.21119	SENP8
multi-ciliated epithelial cell differentiation (GO:1903251)	1/8	0.473756	1.0	1.62127	1.21119	E2F4
Schwann cell development (GO:0014044)	1/8	0.473756	1.0	1.62127	1.21119	SIRT2
positive regulation of ryanodine-sensitive calcium-release channel activity (GO:0060316)	1/8	0.473756	1.0	1.62127	1.21119	GSTO1
T-helper cell lineage commitment (GO:0002295)	1/8	0.473756	1.0	1.62127	1.21119	IRF4
regulation of transcription from RNA polymerase II promoter in response to oxidative stress (GO:0043619)	1/8	0.473756	1.0	1.62127	1.21119	HIF1A
negative regulation of voltage-gated potassium channel activity (GO:1903817)	1/8	0.473756	1.0	1.62127	1.21119	SUMO1
negative regulation of retrograde protein transport, ER to cytosol (GO:1904153)	1/8	0.473756	1.0	1.62127	1.21119	SVIP
peptidyl-lysine hydroxylation (GO:0017185)	1/8	0.473756	1.0	1.62127	1.21119	JMJD6
dimeric G-protein coupled receptor signaling pathway (GO:0038042)	1/8	0.473756	1.0	1.62127	1.21119	RAMP3
kynurenine metabolic process (GO:0070189)	1/8	0.473756	1.0	1.62127	1.21119	AFMID
protein localization to microtubule cytoskeleton (GO:0072698)	1/8	0.473756	1.0	1.62127	1.21119	MAPRE1
cellular response to epinephrine stimulus (GO:0071872)	1/8	0.473756	1.0	1.62127	1.21119	SIRT2
negative regulation of biosynthetic process (GO:0009890)	1/8	0.473756	1.0	1.62127	1.21119	PARK7
histone H4 deacetylation (GO:0070933)	1/8	0.473756	1.0	1.62127	1.21119	SIRT2
negative regulation of establishment of protein localization (GO:1904950)	1/8	0.473756	1.0	1.62127	1.21119	SNX12
regulation of type B pancreatic cell development (GO:2000074)	1/8	0.473756	1.0	1.62127	1.21119	RHEB
positive regulation of immunoglobulin mediated immune response (GO:0002891)	1/8	0.473756	1.0	1.62127	1.21119	CD226
inositol phosphate catabolic process (GO:0071545)	1/8	0.473756	1.0	1.62127	1.21119	IMPA1
regulation of protein ADP-ribosylation (GO:0010835)	1/8	0.473756	1.0	1.62127	1.21119	IFNG
positive regulation of monocyte differentiation (GO:0045657)	1/8	0.473756	1.0	1.62127	1.21119	CD4
positive regulation of mRNA 3'-end processing (GO:0031442)	1/8	0.473756	1.0	1.62127	1.21119	PAF1
fatty acid alpha-oxidation (GO:0001561)	1/8	0.473756	1.0	1.62127	1.21119	ALDH3A2
phospholipid homeostasis (GO:0055091)	1/8	0.473756	1.0	1.62127	1.21119	APOA1
polyol transport (GO:0015791)	1/8	0.473756	1.0	1.62127	1.21119	AQP1
cellular biogenic amine catabolic process (GO:0042402)	1/8	0.473756	1.0	1.62127	1.21119	BHMT
doxorubicin metabolic process (GO:0044598)	1/8	0.473756	1.0	1.62127	1.21119	CBR4
negative regulation of exocytosis (GO:0045920)	1/8	0.473756	1.0	1.62127	1.21119	ANXA1
rRNA pseudouridine synthesis (GO:0031118)	1/8	0.473756	1.0	1.62127	1.21119	DKC1
peripheral nervous system axon ensheathment (GO:0032292)	1/8	0.473756	1.0	1.62127	1.21119	SIRT2
regulation of MHC class II biosynthetic process (GO:0045346)	1/8	0.473756	1.0	1.62127	1.21119	XBP1
positive regulation of mitochondrial membrane permeability involved in apoptotic process (GO:1902110)	1/8	0.473756	1.0	1.62127	1.21119	BNIP3L
actin filament network formation (GO:0051639)	1/8	0.473756	1.0	1.62127	1.21119	ACTN1
negative regulation of bone remodeling (GO:0046851)	1/8	0.473756	1.0	1.62127	1.21119	SFRP1
regulation of smooth muscle cell apoptotic process (GO:0034391)	1/8	0.473756	1.0	1.62127	1.21119	IFNG
calcium ion import into cytosol (GO:1902656)	1/8	0.473756	1.0	1.62127	1.21119	TRPV1
negative regulation of cilium assembly (GO:1902018)	1/8	0.473756	1.0	1.62127	1.21119	CEP97
nucleotide phosphorylation (GO:0046939)	1/8	0.473756	1.0	1.62127	1.21119	CMPK2
bone resorption (GO:0045453)	1/8	0.473756	1.0	1.62127	1.21119	RAB3D
regulation of T-helper 2 cell differentiation (GO:0045628)	1/8	0.473756	1.0	1.62127	1.21119	ANXA1
positive regulation of TORC1 signaling (GO:1904263)	1/8	0.473756	1.0	1.62127	1.21119	SEH1L
positive regulation of lipoprotein lipase activity (GO:0051006)	1/8	0.473756	1.0	1.62127	1.21119	APOA1
positive regulation of viral entry into host cell (GO:0046598)	1/8	0.473756	1.0	1.62127	1.21119	CD4
snoRNA 3'-end processing (GO:0031126)	1/8	0.473756	1.0	1.62127	1.21119	DKC1
peptidyl-lysine acetylation (GO:0018394)	1/8	0.473756	1.0	1.62127	1.21119	BLOC1S1
mammary gland epithelial cell differentiation (GO:0060644)	1/8	0.473756	1.0	1.62127	1.21119	ID2
calcium ion import across plasma membrane (GO:0098703)	1/8	0.473756	1.0	1.62127	1.21119	TRPV1
depyrimidination (GO:0045008)	1/8	0.473756	1.0	1.62127	1.21119	OGG1
lipoprotein localization (GO:0044872)	1/8	0.473756	1.0	1.62127	1.21119	PPARG
regulation of T-helper 2 cell cytokine production (GO:2000551)	1/8	0.473756	1.0	1.62127	1.21119	RSAD2
regulation of receptor binding (GO:1900120)	1/8	0.473756	1.0	1.62127	1.21119	B2M
response to vitamin D (GO:0033280)	1/8	0.473756	1.0	1.62127	1.21119	SFRP1
kidney mesenchyme development (GO:0072074)	1/8	0.473756	1.0	1.62127	1.21119	WT1
regulation of cardiac muscle cell action potential involved in regulation of contraction (GO:0098909)	1/8	0.473756	1.0	1.62127	1.21119	FGF13
regulation of G1/S transition of mitotic cell cycle (GO:2000045)	4/46	0.478193	1.0	1.12784	0.832054	CCND2;ID2;FHL1;AIF1
protein methylation (GO:0006479)	4/46	0.478193	1.0	1.12784	0.832054	HSPA8;BHMT;PRMT1;RPS2
negative regulation of protein modification by small protein conjugation or removal (GO:1903321)	4/46	0.478193	1.0	1.12784	0.832054	U2AF2;PARK7;SOX4;VPS28
nuclear envelope disassembly (GO:0051081)	4/46	0.478193	1.0	1.12784	0.832054	SEH1L;VRK1;NUPL2;RAE1
regulation of generation of precursor metabolites and energy (GO:0043467)	4/46	0.478193	1.0	1.12784	0.832054	SEH1L;PGAM1;NUPL2;RAE1
regulation of cellular component movement (GO:0051270)	4/46	0.478193	1.0	1.12784	0.832054	CDK6;NRG4;ACTN1;CD9
regulation of DNA metabolic process (GO:0051052)	4/46	0.478193	1.0	1.12784	0.832054	MYC;UBE2N;RBBP6;UBE2V1
regulation of extrinsic apoptotic signaling pathway (GO:2001236)	5/59	0.481431	1.0	1.09917	0.803483	ACVR1;CASP8;PARK7;AGTR2;DEDD2
regulation of fat cell differentiation (GO:0045598)	6/72	0.483746	1.0	1.08085	0.784906	SFRP1;XBP1;PPARG;GATA3;TNF;SIRT2
histone modification (GO:0016570)	8/98	0.48694	1.0	1.05879	0.761921	MRGBP;UBE2B;PRMT1;UBE2N;PHB;SUDS3;UBE2A;SIRT2
hyaluronan metabolic process (GO:0030212)	2/21	0.489274	1.0	1.23525	0.883	HEXB;HEXA
GTP metabolic process (GO:0046039)	2/21	0.489274	1.0	1.23525	0.883	IMPDH2;RHOQ
RNA-dependent DNA biosynthetic process (GO:0006278)	2/21	0.489274	1.0	1.23525	0.883	MRE11;DKC1
cortical actin cytoskeleton organization (GO:0030866)	2/21	0.489274	1.0	1.23525	0.883	TNF;RHOQ
regulation of cardiac muscle contraction by calcium ion signaling (GO:0010882)	2/21	0.489274	1.0	1.23525	0.883	GSTO1;TNNI3
cellular protein complex localization (GO:0034629)	2/21	0.489274	1.0	1.23525	0.883	SEH1L;EXOC8
regulation of cardiac muscle hypertrophy (GO:0010611)	2/21	0.489274	1.0	1.23525	0.883	SMAD4;P2RX4
positive regulation of histone acetylation (GO:0035066)	2/21	0.489274	1.0	1.23525	0.883	SMAD4;MAPK3
regulation of macrophage activation (GO:0043030)	2/21	0.489274	1.0	1.23525	0.883	TNIP2;MIF
negative regulation of protein tyrosine kinase activity (GO:0061099)	2/21	0.489274	1.0	1.23525	0.883	MVP;VPS25
nucleotide-excision repair, preincision complex stabilization (GO:0006293)	2/21	0.489274	1.0	1.23525	0.883	DDB1;CUL4B
cellular response to alkaloid (GO:0071312)	2/21	0.489274	1.0	1.23525	0.883	TRPV1;TNF
long-term synaptic potentiation (GO:0060291)	2/21	0.489274	1.0	1.23525	0.883	RGS14;NPTN
positive regulation of receptor internalization (GO:0002092)	2/21	0.489274	1.0	1.23525	0.883	CD63;PICK1
negative regulation of cell cycle arrest (GO:0071157)	2/21	0.489274	1.0	1.23525	0.883	CCND1;MIF
positive regulation of I-kappaB kinase/NF-kappaB signaling (GO:0043123)	13/163	0.491429	1.0	1.03443	0.734899	CANT1;SLC44A2;CARD9;TNF;PPM1A;CD4;TBK1;CASP8;TFG;TNIP2;UBE2N;UBE2V1;APOL3
epithelial tube morphogenesis (GO:0060562)	3/34	0.493272	1.0	1.14443	0.808759	ACVR1;GATA3;RHOB
regulation of JUN kinase activity (GO:0043506)	3/34	0.493272	1.0	1.14443	0.808759	TAOK3;DVL3;TNF
response to peptide (GO:1901652)	3/34	0.493272	1.0	1.14443	0.808759	STAT1;FYN;IRF5
endoplasmic reticulum organization (GO:0007029)	3/34	0.493272	1.0	1.14443	0.808759	RAB18;TRAM2;RTN4
regulation of interferon-beta production (GO:0032648)	3/34	0.493272	1.0	1.14443	0.808759	TBK1;IRF7;IRF5
response to glucose (GO:0009749)	4/47	0.495241	1.0	1.10384	0.775683	XBP1;TRA2B;PDK3;SOX4
negative regulation of I-kappaB kinase/NF-kappaB signaling (GO:0043124)	4/47	0.495241	1.0	1.10384	0.775683	PPM1A;CASP8;STAT1;ESR1
polyol metabolic process (GO:0019751)	4/47	0.495241	1.0	1.10384	0.775683	PLCB3;IMPA1;ITPK1;IP6K2
fatty acid biosynthetic process (GO:0006633)	4/47	0.495241	1.0	1.10384	0.775683	XBP1;ELOVL4;DECR2;CBR4
inositol phosphate metabolic process (GO:0043647)	4/47	0.495241	1.0	1.10384	0.775683	PLCB3;IMPA1;ITPK1;IP6K2
muscle organ development (GO:0007517)	5/60	0.496483	1.0	1.08085	0.756817	SGCE;FHL1;FHL3;TCF21;MYF5
regulation of I-kappaB kinase/NF-kappaB signaling (GO:0043122)	16/204	0.509393	1.0	1.01727	0.686182	CANT1;SLC44A2;STAT1;CARD9;TNF;ESR1;PPM1A;CD4;TBK1;CASP8;TFG;TNIP2;UBE2N;UBE2V1;OPTN;APOL3
intracellular protein transport (GO:0006886)	27/347	0.509478	1.0	1.00921	0.680577	RAB3B;STX12;RAB1A;STX16;RAB3D;TNF;STX11;DSCR3;LAMP2;STX5;AP1S3;STX3;VPS36;RAE1;RAB8A;NSF;TMED9;RAB31;IFNG;RAB37;RAB18;PICK1;RAB9A;NUPL2;VPS25;RAB5A;VPS28
protein stabilization (GO:0050821)	12/152	0.509612	1.0	1.02396	0.690259	STX12;UBE2B;SUMO1;TNIP2;LAMP2;DVL3;APOA1;CSN3;PARK7;PHB;SOX4;RTN4
regulation of epithelial cell migration (GO:0010632)	4/48	0.512048	1.0	1.08085	0.723451	IFNG;HIF1A;RTN4;ARSB
regulation of mitochondrion organization (GO:0010821)	4/48	0.512048	1.0	1.08085	0.723451	SREBF1;HAX1;DNM1L;SREBF2
cellular response to mechanical stimulus (GO:0071260)	4/48	0.512048	1.0	1.08085	0.723451	CASP8;HABP4;AQP1;MAPK3
negative regulation of protein complex assembly (GO:0031333)	3/35	0.513018	1.0	1.11173	0.742016	PPM1A;PARK7;SVIP
regulation of mitotic spindle organization (GO:0060236)	3/35	0.513018	1.0	1.11173	0.742016	PARP3;CEP97;RAE1
maturation of SSU-rRNA from tricistronic rRNA transcript (SSU-rRNA, 5.8S rRNA, LSU-rRNA) (GO:0000462)	3/35	0.513018	1.0	1.11173	0.742016	RRS1;TSR2;PWP2
tRNA transport (GO:0051031)	3/35	0.513018	1.0	1.11173	0.742016	SEH1L;NUPL2;RAE1
cholesterol biosynthetic process (GO:0006695)	3/35	0.513018	1.0	1.11173	0.742016	G6PD;SC5D;APOA1
regulation of phosphoprotein phosphatase activity (GO:0043666)	3/35	0.513018	1.0	1.11173	0.742016	PTPA;PPP1R1B;AGTR2
negative regulation of interleukin-17 production (GO:0032700)	1/9	0.514346	1.0	1.44113	0.958149	IFNG
very-low-density lipoprotein particle remodeling (GO:0034372)	1/9	0.514346	1.0	1.44113	0.958149	APOA1
regulation of immunoglobulin secretion (GO:0051023)	1/9	0.514346	1.0	1.44113	0.958149	XBP1
removal of superoxide radicals (GO:0019430)	1/9	0.514346	1.0	1.44113	0.958149	CCS
negative regulation of leukocyte chemotaxis (GO:0002689)	1/9	0.514346	1.0	1.44113	0.958149	MIF
dynamin family protein polymerization involved in membrane fission (GO:0003373)	1/9	0.514346	1.0	1.44113	0.958149	DNM1L
regulation of protein acetylation (GO:1901983)	1/9	0.514346	1.0	1.44113	0.958149	PARK7
positive regulation of production of molecular mediator of immune response (GO:0002702)	1/9	0.514346	1.0	1.44113	0.958149	XBP1
ornithine metabolic process (GO:0006591)	1/9	0.514346	1.0	1.44113	0.958149	AZIN1
negative regulation of response to reactive oxygen species (GO:1901032)	1/9	0.514346	1.0	1.44113	0.958149	PARK7
ATF6-mediated unfolded protein response (GO:0036500)	1/9	0.514346	1.0	1.44113	0.958149	XBP1
lactation (GO:0007595)	1/9	0.514346	1.0	1.44113	0.958149	CSN3
neuronal ion channel clustering (GO:0045161)	1/9	0.514346	1.0	1.44113	0.958149	PICK1
neuron maturation (GO:0042551)	1/9	0.514346	1.0	1.44113	0.958149	PICK1
positive regulation of triglyceride biosynthetic process (GO:0010867)	1/9	0.514346	1.0	1.44113	0.958149	SREBF1
positive regulation of coagulation (GO:0050820)	1/9	0.514346	1.0	1.44113	0.958149	ENPP4
regulation of SNARE complex assembly (GO:0035542)	1/9	0.514346	1.0	1.44113	0.958149	VPS41
vasodilation (GO:0042311)	1/9	0.514346	1.0	1.44113	0.958149	AGTR2
regulation of ER-associated ubiquitin-dependent protein catabolic process (GO:1903069)	1/9	0.514346	1.0	1.44113	0.958149	SVIP
regulation of mast cell activation (GO:0033003)	1/9	0.514346	1.0	1.44113	0.958149	CD226
positive regulation of natural killer cell mediated cytotoxicity directed against tumor cell target (GO:0002860)	1/9	0.514346	1.0	1.44113	0.958149	CD226
cellular response to dopamine (GO:1903351)	1/9	0.514346	1.0	1.44113	0.958149	MAPK3
regulation of morphogenesis of an epithelium (GO:1905330)	1/9	0.514346	1.0	1.44113	0.958149	FGF1
regulation of cysteine-type endopeptidase activity involved in apoptotic signaling pathway (GO:2001267)	1/9	0.514346	1.0	1.44113	0.958149	PARK7
adipose tissue development (GO:0060612)	1/9	0.514346	1.0	1.44113	0.958149	XBP1
positive regulation of cholesterol esterification (GO:0010873)	1/9	0.514346	1.0	1.44113	0.958149	APOA1
Cdc42 protein signal transduction (GO:0032488)	1/9	0.514346	1.0	1.44113	0.958149	RHOQ
mitochondrion morphogenesis (GO:0070584)	1/9	0.514346	1.0	1.44113	0.958149	DNM1L
positive regulation of immunoglobulin secretion (GO:0051024)	1/9	0.514346	1.0	1.44113	0.958149	XBP1
peptidyl-arginine omega-N-methylation (GO:0035247)	1/9	0.514346	1.0	1.44113	0.958149	PRMT1
maintenance of protein localization in endoplasmic reticulum (GO:0035437)	1/9	0.514346	1.0	1.44113	0.958149	RER1
regulation of endoplasmic reticulum unfolded protein response (GO:1900101)	1/9	0.514346	1.0	1.44113	0.958149	XBP1
response to dopamine (GO:1903350)	1/9	0.514346	1.0	1.44113	0.958149	MAPK3
chylomicron remodeling (GO:0034371)	1/9	0.514346	1.0	1.44113	0.958149	APOA1
negative regulation of protein exit from endoplasmic reticulum (GO:0070862)	1/9	0.514346	1.0	1.44113	0.958149	SVIP
myelin assembly (GO:0032288)	1/9	0.514346	1.0	1.44113	0.958149	CD9
endosome to pigment granule transport (GO:0043485)	1/9	0.514346	1.0	1.44113	0.958149	CD63
L-ascorbic acid metabolic process (GO:0019852)	1/9	0.514346	1.0	1.44113	0.958149	GSTO1
maturation of LSU-rRNA from tricistronic rRNA transcript (SSU-rRNA, 5.8S rRNA, LSU-rRNA) (GO:0000463)	1/9	0.514346	1.0	1.44113	0.958149	BOP1
nucleoside phosphate biosynthetic process (GO:1901293)	1/9	0.514346	1.0	1.44113	0.958149	CMPK2
columnar/cuboidal epithelial cell differentiation (GO:0002065)	1/9	0.514346	1.0	1.44113	0.958149	SOX4
cellular response to oxygen levels (GO:0071453)	1/9	0.514346	1.0	1.44113	0.958149	PICK1
response to muramyl dipeptide (GO:0032495)	1/9	0.514346	1.0	1.44113	0.958149	IRF5
positive regulation of astrocyte differentiation (GO:0048711)	1/9	0.514346	1.0	1.44113	0.958149	SERPINE2
positive regulation of natural killer cell mediated immune response to tumor cell (GO:0002857)	1/9	0.514346	1.0	1.44113	0.958149	CD226
sympathetic ganglion development (GO:0061549)	1/9	0.514346	1.0	1.44113	0.958149	INSM1
peptidyl-amino acid modification (GO:0018193)	1/9	0.514346	1.0	1.44113	0.958149	APOA1
regulation of striated muscle tissue development (GO:0016202)	1/9	0.514346	1.0	1.44113	0.958149	SIRT2
nucleoside triphosphate biosynthetic process (GO:0009142)	1/9	0.514346	1.0	1.44113	0.958149	CMPK2
positive regulation of establishment of protein localization to telomere (GO:1904851)	1/9	0.514346	1.0	1.44113	0.958149	DKC1
production of siRNA involved in RNA interference (GO:0030422)	1/9	0.514346	1.0	1.44113	0.958149	TSNAX
negative regulation of activin receptor signaling pathway (GO:0032926)	1/9	0.514346	1.0	1.44113	0.958149	ACVR1
peptidyl-arginine methylation (GO:0018216)	1/9	0.514346	1.0	1.44113	0.958149	PRMT1
negative regulation of protein sumoylation (GO:0033234)	1/9	0.514346	1.0	1.44113	0.958149	PARK7
atrioventricular valve development (GO:0003171)	1/9	0.514346	1.0	1.44113	0.958149	ACVR1
regulation of sequestering of calcium ion (GO:0051282)	1/9	0.514346	1.0	1.44113	0.958149	CASQ1
positive regulation of hemostasis (GO:1900048)	1/9	0.514346	1.0	1.44113	0.958149	ENPP4
negative regulation of heterotypic cell-cell adhesion (GO:0034115)	1/9	0.514346	1.0	1.44113	0.958149	APOA1
regulation of cell-cell adhesion involved in gastrulation (GO:0070587)	1/9	0.514346	1.0	1.44113	0.958149	APOA1
engulfment of apoptotic cell (GO:0043652)	1/9	0.514346	1.0	1.44113	0.958149	RHOG
regulation of organ morphogenesis (GO:2000027)	1/9	0.514346	1.0	1.44113	0.958149	WT1
cellular response to superoxide (GO:0071451)	1/9	0.514346	1.0	1.44113	0.958149	CCS
regulation of leukocyte activation (GO:0002694)	1/9	0.514346	1.0	1.44113	0.958149	MIF
mRNA methylation (GO:0080009)	1/9	0.514346	1.0	1.44113	0.958149	WTAP
negative regulation of lipid localization (GO:1905953)	1/9	0.514346	1.0	1.44113	0.958149	TNF
endosome to melanosome transport (GO:0035646)	1/9	0.514346	1.0	1.44113	0.958149	CD63
dynamin family protein polymerization involved in mitochondrial fission (GO:0003374)	1/9	0.514346	1.0	1.44113	0.958149	DNM1L
negative regulation of transcription by competitive promoter binding (GO:0010944)	1/9	0.514346	1.0	1.44113	0.958149	PHB
axonal transport of mitochondrion (GO:0019896)	1/9	0.514346	1.0	1.44113	0.958149	HIF1A
cellular response to acidic pH (GO:0071468)	1/9	0.514346	1.0	1.44113	0.958149	TRPV1
negative regulation of microtubule polymerization (GO:0031115)	1/9	0.514346	1.0	1.44113	0.958149	MAPRE1
antigen processing and presentation of exogenous peptide antigen via MHC class I, TAP-independent (GO:0002480)	1/9	0.514346	1.0	1.44113	0.958149	B2M
neuron projection organization (GO:0106027)	1/9	0.514346	1.0	1.44113	0.958149	PICK1
regulation of oxidative stress-induced cell death (GO:1903201)	1/9	0.514346	1.0	1.44113	0.958149	PARK7
mitochondrial fragmentation involved in apoptotic process (GO:0043653)	1/9	0.514346	1.0	1.44113	0.958149	DNM1L
lipoprotein biosynthetic process (GO:0042158)	1/9	0.514346	1.0	1.44113	0.958149	ATG7
fatty acid homeostasis (GO:0055089)	1/9	0.514346	1.0	1.44113	0.958149	XBP1
regulation of nephron tubule epithelial cell differentiation (GO:0072182)	1/9	0.514346	1.0	1.44113	0.958149	GATA3
positive regulation of triglyceride lipase activity (GO:0061365)	1/9	0.514346	1.0	1.44113	0.958149	APOA1
negative regulation of peptidyl-lysine acetylation (GO:2000757)	1/9	0.514346	1.0	1.44113	0.958149	TAF7
regulation of glycoprotein biosynthetic process (GO:0010559)	1/9	0.514346	1.0	1.44113	0.958149	GATA1
positive regulation of protein autophosphorylation (GO:0031954)	2/22	0.514375	1.0	1.17911	0.783874	RAP2C;MRE11
nucleotide-excision repair, DNA incision, 3'-to lesion (GO:0006295)	2/22	0.514375	1.0	1.17911	0.783874	DDB1;CUL4B
early endosome to late endosome transport (GO:0045022)	2/22	0.514375	1.0	1.17911	0.783874	BECN1;RAB5A
negative regulation of response to endoplasmic reticulum stress (GO:1903573)	2/22	0.514375	1.0	1.17911	0.783874	XBP1;PARK7
sulfur amino acid metabolic process (GO:0000096)	2/22	0.514375	1.0	1.17911	0.783874	BHMT;AHCY
negative regulation of sprouting angiogenesis (GO:1903671)	2/22	0.514375	1.0	1.17911	0.783874	EPN1;KLF2
rRNA modification (GO:0000154)	2/22	0.514375	1.0	1.17911	0.783874	DIMT1;DKC1
nucleotide-excision repair, DNA duplex unwinding (GO:0000717)	2/22	0.514375	1.0	1.17911	0.783874	DDB1;CUL4B
phosphatidylglycerol metabolic process (GO:0046471)	2/22	0.514375	1.0	1.17911	0.783874	PGS1;CRLS1
regulation of cytokine production involved in inflammatory response (GO:1900015)	2/22	0.514375	1.0	1.17911	0.783874	CHID1;APOD
regulation of ERBB signaling pathway (GO:1901184)	2/22	0.514375	1.0	1.17911	0.783874	NRG4;LGMN
regulation of insulin secretion involved in cellular response to glucose stimulus (GO:0061178)	2/22	0.514375	1.0	1.17911	0.783874	PIM3;CFTR
digestive system development (GO:0055123)	2/22	0.514375	1.0	1.17911	0.783874	GATA3;GATA1
positive regulation of protein kinase B signaling (GO:0051897)	10/127	0.520116	1.0	1.02127	0.66761	HAX1;RAMP3;NRG4;GRB2;FYN;PARK7;GATA3;FGF1;ESR1;RTN4
T cell activation (GO:0042110)	7/88	0.522841	1.0	1.03172	0.669046	CD4;CASP8;IRF4;LEPR;FYN;SOX4;GPR18
regulation of proteasomal ubiquitin-dependent protein catabolic process (GO:0032434)	7/88	0.522841	1.0	1.03172	0.669046	CEBPA;DAB2;SUMO1;PARK7;BBS7;FHIT;SIRT2
positive regulation of protein complex assembly (GO:0031334)	7/88	0.522841	1.0	1.03172	0.669046	DDB1;TPPP3;SUMO1;IFNG;TAL1;TNF;CUL4B
stress-activated MAPK cascade (GO:0051403)	5/62	0.526067	1.0	1.04598	0.671862	TNIP2;UBE2N;UBE2V1;SKP1;MAPK3
protein heterooligomerization (GO:0051291)	4/49	0.528593	1.0	1.05879	0.675016	CPSF7;SEPT7;CHMP3;CBR4
regulation of reactive oxygen species metabolic process (GO:2000377)	4/49	0.528593	1.0	1.05879	0.675016	PDK3;GRB2;MPV17;SIRT2
modification-dependent protein catabolic process (GO:0019941)	11/141	0.529224	1.0	1.01186	0.643889	DDB1;UBE2H;XBP1;RNF34;UBE2B;UBE2D2;RBBP6;UBE2G1;PSMF1;UBE2A;NTAN1
cellular response to oxidative stress (GO:0034599)	9/115	0.53161	1.0	1.01506	0.641358	G6PD;CCS;NCF2;PRDX1;PARK7;MPV17;HIF1A;SIRT2;MAPK3
regulation of muscle cell differentiation (GO:0051147)	3/36	0.532347	1.0	1.08085	0.681431	PTBP1;RBM4;MYF5
regulation of nitric-oxide synthase activity (GO:0050999)	3/36	0.532347	1.0	1.08085	0.681431	NOSIP;AGTR2;HIF1A
regulation of response to DNA damage stimulus (GO:2001020)	3/36	0.532347	1.0	1.08085	0.681431	MYC;UBE2N;UBE2V1
histone deacetylation (GO:0016575)	3/36	0.532347	1.0	1.08085	0.681431	PHB;SUDS3;SIRT2
zymogen activation (GO:0031638)	3/36	0.532347	1.0	1.08085	0.681431	CASP8;PERP;GGT1
regulation of ubiquitin protein ligase activity (GO:1904666)	3/36	0.532347	1.0	1.08085	0.681431	RAB1A;CDC26;CDC27
negative regulation of extrinsic apoptotic signaling pathway (GO:2001237)	6/76	0.537449	1.0	1.02396	0.635799	ACVR1;CASP8;RNF34;PARK7;TNF;GATA1
cellular response to catecholamine stimulus (GO:0071870)	2/23	0.538644	1.0	1.12784	0.697797	SIRT2;MAPK3
microtubule polymerization or depolymerization (GO:0031109)	2/23	0.538644	1.0	1.12784	0.697797	TPPP3;FGF13
glycolytic process (GO:0006096)	2/23	0.538644	1.0	1.12784	0.697797	PGAM1;ALDOA
regulation of telomere capping (GO:1904353)	2/23	0.538644	1.0	1.12784	0.697797	NEK7;MAPK3
vesicle-mediated transport between endosomal compartments (GO:0098927)	2/23	0.538644	1.0	1.12784	0.697797	BECN1;RAB5A
nucleotide-excision repair, DNA damage recognition (GO:0000715)	2/23	0.538644	1.0	1.12784	0.697797	DDB1;CUL4B
negative regulation of signal transduction in absence of ligand (GO:1901099)	2/23	0.538644	1.0	1.12784	0.697797	TNF;GATA1
negative regulation of extrinsic apoptotic signaling pathway in absence of ligand (GO:2001240)	2/23	0.538644	1.0	1.12784	0.697797	TNF;GATA1
protein localization to Golgi apparatus (GO:0034067)	2/23	0.538644	1.0	1.12784	0.697797	ARL5A;OPTN
autophagosome maturation (GO:0097352)	2/23	0.538644	1.0	1.12784	0.697797	LAMP2;CHMP3
negative regulation of axonogenesis (GO:0050771)	2/23	0.538644	1.0	1.12784	0.697797	FGF13;RTN4
regulation of release of sequestered calcium ion into cytosol by sarcoplasmic reticulum (GO:0010880)	2/23	0.538644	1.0	1.12784	0.697797	GSTO1;CASQ1
positive regulation of ion transmembrane transporter activity (GO:0032414)	2/23	0.538644	1.0	1.12784	0.697797	GLRX;CFTR
viral budding (GO:0046755)	2/23	0.538644	1.0	1.12784	0.697797	CHMP3;VPS28
carbohydrate homeostasis (GO:0033500)	5/63	0.54057	1.0	1.02938	0.633203	CEBPA;LEPR;PPARG;PARK7;SOX4
iron ion homeostasis (GO:0055072)	5/63	0.54057	1.0	1.02938	0.633203	SMAD4;MYC;B2M;SKP1;ABCG2
regulation of viral genome replication (GO:0045069)	5/63	0.54057	1.0	1.02938	0.633203	DDB1;RSAD2;STAU1;PPIE;TNF
mitotic cell cycle phase transition (GO:0044772)	17/221	0.540585	1.0	0.997705	0.613691	ACVR1;CUL2;WEE1;CDK6;CCND1;CCNE2;CCNE1;MYC;CDC27;ENSA;MCM4;MAPRE1;CRLF3;OPTN;RAB8A;SKP1;CUL4B
positive regulation of angiogenesis (GO:0045766)	8/103	0.544475	1.0	1.00739	0.612427	XBP1;STIM1;ANXA3;VEGFC;FGF1;HIF1A;AQP1;RHOB
regulation of blood vessel endothelial cell migration (GO:0043535)	4/50	0.544859	1.0	1.03761	0.630068	P2RX4;PPARG;AGTR2;HIF1A
negative regulation of protein ubiquitination (GO:0031397)	4/50	0.544859	1.0	1.03761	0.630068	U2AF2;PARK7;SOX4;VPS28
cellular protein localization (GO:0034613)	25/327	0.547988	1.0	0.991603	0.596452	RAB3B;STX12;CD63;RAB1A;SEH1L;RTP3;STX16;RAB3D;STX11;SEPT8;DSCR3;SEPT7;STX5;STX3;RAB8A;BBS2;NSF;TMED9;SEPT2;RAB31;RAB37;RAB18;PICK1;RAB9A;RAB5A
regulation of hematopoietic progenitor cell differentiation (GO:1901532)	6/77	0.550503	1.0	1.01066	0.603288	PSMD7;TAL1;PDCD2;GATA3;PSMF1;GATA1
regulation of sodium ion transmembrane transporter activity (GO:2000649)	3/37	0.551234	1.0	1.05164	0.626349	FXYD7;GLRX;FGF12
nucleotide-excision repair, DNA incision, 5'-to lesion (GO:0006296)	3/37	0.551234	1.0	1.05164	0.626349	RFC5;DDB1;CUL4B
positive regulation of multi-organism process (GO:0043902)	3/37	0.551234	1.0	1.05164	0.626349	IFNG;DHX58;OPTN
positive regulation of epidermal growth factor-activated receptor activity (GO:0045741)	1/10	0.551807	1.0	1.29702	0.771151	EPGN
negative regulation of response to cytokine stimulus (GO:0060761)	1/10	0.551807	1.0	1.29702	0.771151	APOA1
induction of positive chemotaxis (GO:0050930)	1/10	0.551807	1.0	1.29702	0.771151	VEGFC
negative regulation of viral-induced cytoplasmic pattern recognition receptor signaling pathway (GO:0039532)	1/10	0.551807	1.0	1.29702	0.771151	DHX58
regulation of phospholipase C activity (GO:1900274)	1/10	0.551807	1.0	1.29702	0.771151	ESR1
low-density lipoprotein particle receptor catabolic process (GO:0032802)	1/10	0.551807	1.0	1.29702	0.771151	AP2M1
protein deglycosylation (GO:0006517)	1/10	0.551807	1.0	1.29702	0.771151	PARK7
ganglion development (GO:0061548)	1/10	0.551807	1.0	1.29702	0.771151	INSM1
negative regulation of cellular protein catabolic process (GO:1903363)	1/10	0.551807	1.0	1.29702	0.771151	RGP1
negative regulation of cholesterol transport (GO:0032375)	1/10	0.551807	1.0	1.29702	0.771151	SREBF2
thyroid gland development (GO:0030878)	1/10	0.551807	1.0	1.29702	0.771151	HOXD3
cellular response to thyroid hormone stimulus (GO:0097067)	1/10	0.551807	1.0	1.29702	0.771151	GATA1
dorsal/ventral axis specification (GO:0009950)	1/10	0.551807	1.0	1.29702	0.771151	SFRP1
positive regulation of calcium ion import (GO:0090280)	1/10	0.551807	1.0	1.29702	0.771151	RAMP3
regulation of myeloid leukocyte differentiation (GO:0002761)	1/10	0.551807	1.0	1.29702	0.771151	IRF7
glucosamine-containing compound catabolic process (GO:1901072)	1/10	0.551807	1.0	1.29702	0.771151	CHID1
neuron projection regeneration (GO:0031102)	1/10	0.551807	1.0	1.29702	0.771151	APOA1
positive regulation of steroid metabolic process (GO:0045940)	1/10	0.551807	1.0	1.29702	0.771151	APOA1
superoxide anion generation (GO:0042554)	1/10	0.551807	1.0	1.29702	0.771151	NCF2
positive regulation of transcription from RNA polymerase III promoter (GO:0045945)	1/10	0.551807	1.0	1.29702	0.771151	CEBPA
regulation of attachment of spindle microtubules to kinetochore (GO:0051988)	1/10	0.551807	1.0	1.29702	0.771151	SIRT2
regulation of Arp2/3 complex-mediated actin nucleation (GO:0034315)	1/10	0.551807	1.0	1.29702	0.771151	PICK1
protein K11-linked deubiquitination (GO:0035871)	1/10	0.551807	1.0	1.29702	0.771151	OTUB2
regulation of platelet-derived growth factor receptor signaling pathway (GO:0010640)	1/10	0.551807	1.0	1.29702	0.771151	APOD
response to acidic pH (GO:0010447)	1/10	0.551807	1.0	1.29702	0.771151	TRPV1
pyroptosis (GO:0070269)	1/10	0.551807	1.0	1.29702	0.771151	APIP
galactose metabolic process (GO:0006012)	1/10	0.551807	1.0	1.29702	0.771151	CHST1
regulation of triglyceride catabolic process (GO:0010896)	1/10	0.551807	1.0	1.29702	0.771151	APOA1
hair cell differentiation (GO:0035315)	1/10	0.551807	1.0	1.29702	0.771151	PITX2
positive regulation of glial cell differentiation (GO:0045687)	1/10	0.551807	1.0	1.29702	0.771151	SERPINE2
base-excision repair, AP site formation (GO:0006285)	1/10	0.551807	1.0	1.29702	0.771151	OGG1
neuroepithelial cell differentiation (GO:0060563)	1/10	0.551807	1.0	1.29702	0.771151	SOX4
regulation of DNA-templated transcription, initiation (GO:2000142)	1/10	0.551807	1.0	1.29702	0.771151	TAF7
astrocyte development (GO:0014002)	1/10	0.551807	1.0	1.29702	0.771151	CDK6
positive regulation of intracellular steroid hormone receptor signaling pathway (GO:0033145)	1/10	0.551807	1.0	1.29702	0.771151	PARK7
neurotransmitter receptor transport (GO:0099637)	1/10	0.551807	1.0	1.29702	0.771151	NSG1
mitotic G1 DNA damage checkpoint (GO:0031571)	1/10	0.551807	1.0	1.29702	0.771151	CCND1
chylomicron assembly (GO:0034378)	1/10	0.551807	1.0	1.29702	0.771151	APOA1
nuclear pore complex assembly (GO:0051292)	1/10	0.551807	1.0	1.29702	0.771151	RTN4
regulation of granulocyte differentiation (GO:0030852)	1/10	0.551807	1.0	1.29702	0.771151	HAX1
glycoprotein catabolic process (GO:0006516)	1/10	0.551807	1.0	1.29702	0.771151	EDEM1
negative regulation of autophagosome assembly (GO:1902902)	1/10	0.551807	1.0	1.29702	0.771151	FEZ1
negative regulation of interleukin-1 beta secretion (GO:0050713)	1/10	0.551807	1.0	1.29702	0.771151	APOA1
regulation of histone phosphorylation (GO:0033127)	1/10	0.551807	1.0	1.29702	0.771151	MAPK3
Rap protein signal transduction (GO:0032486)	1/10	0.551807	1.0	1.29702	0.771151	RAP2C
regulation of natural killer cell mediated cytotoxicity directed against tumor cell target (GO:0002858)	1/10	0.551807	1.0	1.29702	0.771151	CD226
G1 DNA damage checkpoint (GO:0044783)	1/10	0.551807	1.0	1.29702	0.771151	CCND1
endosomal vesicle fusion (GO:0034058)	1/10	0.551807	1.0	1.29702	0.771151	VPS41
regulation of establishment of protein localization to telomere (GO:0070203)	1/10	0.551807	1.0	1.29702	0.771151	DKC1
positive regulation of T cell receptor signaling pathway (GO:0050862)	1/10	0.551807	1.0	1.29702	0.771151	CD226
cardiovascular system development (GO:0072358)	1/10	0.551807	1.0	1.29702	0.771151	TCF21
IRES-dependent viral translational initiation (GO:0075522)	1/10	0.551807	1.0	1.29702	0.771151	PTBP1
protein-cofactor linkage (GO:0018065)	1/10	0.551807	1.0	1.29702	0.771151	GLRX5
positive regulation of protein exit from endoplasmic reticulum (GO:0070863)	1/10	0.551807	1.0	1.29702	0.771151	EDEM1
positive regulation of smooth muscle cell migration (GO:0014911)	1/10	0.551807	1.0	1.29702	0.771151	AIF1
neuron projection fasciculation (GO:0106030)	1/10	0.551807	1.0	1.29702	0.771151	RTN4
negative regulation of transcription from RNA polymerase II promoter in response to stress (GO:0097201)	1/10	0.551807	1.0	1.29702	0.771151	SIRT2
positive regulation of insulin secretion involved in cellular response to glucose stimulus (GO:0035774)	1/10	0.551807	1.0	1.29702	0.771151	CFTR
negative regulation of embryonic development (GO:0045992)	1/10	0.551807	1.0	1.29702	0.771151	GATA3
regulation of astrocyte differentiation (GO:0048710)	1/10	0.551807	1.0	1.29702	0.771151	SERPINE2
negative regulation of protein autophosphorylation (GO:0031953)	1/10	0.551807	1.0	1.29702	0.771151	MVP
regulation of mRNA 3'-end processing (GO:0031440)	1/10	0.551807	1.0	1.29702	0.771151	PAF1
mitotic G1/S transition checkpoint (GO:0044819)	1/10	0.551807	1.0	1.29702	0.771151	CCND1
chaperone-mediated protein transport (GO:0072321)	1/10	0.551807	1.0	1.29702	0.771151	HSPA8
regulation of immunoglobulin production (GO:0002637)	1/10	0.551807	1.0	1.29702	0.771151	XBP1
positive regulation of execution phase of apoptosis (GO:1900119)	1/10	0.551807	1.0	1.29702	0.771151	SIRT2
endothelial tube morphogenesis (GO:0061154)	1/10	0.551807	1.0	1.29702	0.771151	RHOB
medium-chain fatty acid metabolic process (GO:0051791)	1/10	0.551807	1.0	1.29702	0.771151	ACADM
positive regulation of mRNA splicing, via spliceosome (GO:0048026)	1/10	0.551807	1.0	1.29702	0.771151	TRA2B
tryptophan catabolic process (GO:0006569)	1/10	0.551807	1.0	1.29702	0.771151	AFMID
quinone metabolic process (GO:1901661)	1/10	0.551807	1.0	1.29702	0.771151	CBR4
regulation of phospholipid metabolic process (GO:1903725)	1/10	0.551807	1.0	1.29702	0.771151	MTMR2
regulation of plasminogen activation (GO:0010755)	1/10	0.551807	1.0	1.29702	0.771151	SERPINE2
histone H2B ubiquitination (GO:0033523)	1/10	0.551807	1.0	1.29702	0.771151	PAF1
positive regulation of type 2 immune response (GO:0002830)	1/10	0.551807	1.0	1.29702	0.771151	RSAD2
positive regulation of endocytosis (GO:0045807)	5/64	0.554862	1.0	1.01329	0.596867	CD63;DAB2;TNF;B2M;VPS28
positive regulation of vasculature development (GO:1904018)	8/104	0.555679	1.0	0.997705	0.586217	XBP1;STIM1;ANXA3;VEGFC;FGF1;HIF1A;AQP1;RHOB
positive regulation of histone methylation (GO:0031062)	2/24	0.56206	1.0	1.08085	0.622727	SMAD4;PAF1
cellular lipid catabolic process (GO:0044242)	2/24	0.56206	1.0	1.08085	0.622727	ACOT8;SIRT2
response to glucocorticoid (GO:0051384)	2/24	0.56206	1.0	1.08085	0.622727	ANXA1;TNF
positive regulation of purine nucleotide biosynthetic process (GO:1900373)	2/24	0.56206	1.0	1.08085	0.622727	RAMP3;TSHR
cellular modified amino acid biosynthetic process (GO:0042398)	2/24	0.56206	1.0	1.08085	0.622727	CHAC1;GGT1
ATP generation from ADP (GO:0006757)	2/24	0.56206	1.0	1.08085	0.622727	PGAM1;ALDOA
camera-type eye development (GO:0043010)	2/24	0.56206	1.0	1.08085	0.622727	WT1;PITX2
negative regulation of cyclin-dependent protein serine/threonine kinase activity (GO:0045736)	2/24	0.56206	1.0	1.08085	0.622727	CEBPA;CDK6
regulation of epidermal growth factor-activated receptor activity (GO:0007176)	2/24	0.56206	1.0	1.08085	0.622727	EPGN;VPS25
DNA geometric change (GO:0032392)	2/24	0.56206	1.0	1.08085	0.622727	MRE11;HMGB3
negative regulation of endothelial cell apoptotic process (GO:2000352)	2/24	0.56206	1.0	1.08085	0.622727	TNIP2;GATA3
proteoglycan biosynthetic process (GO:0030166)	2/24	0.56206	1.0	1.08085	0.622727	EXT2;CANT1
regulation of cell cycle G1/S phase transition (GO:1902806)	2/24	0.56206	1.0	1.08085	0.622727	ID2;PAF1
cytosolic transport (GO:0016482)	9/118	0.563341	1.0	0.98925	0.567701	RGP1;BECN1;EHD3;SNX2;STX16;GOSR2;STX5;RAB9A;RAB5A
regulation of myeloid cell differentiation (GO:0045637)	5/65	0.568932	1.0	0.997705	0.562701	MOV10;CDK6;PRMT1;PAF1;GATA1
cellular response to reactive oxygen species (GO:0034614)	5/65	0.568932	1.0	0.997705	0.562701	PARK7;MPV17;AQP1;RHOB;MAPK3
mitochondrion disassembly (GO:0061726)	3/38	0.569662	1.0	1.02396	0.576195	BECN1;ATG4A;ATG7
retina homeostasis (GO:0001895)	3/38	0.569662	1.0	1.02396	0.576195	PRDX1;B2M;ACTB
peptidyl-tyrosine phosphorylation (GO:0018108)	6/79	0.576091	1.0	0.985076	0.543259	HCK;GRAP2;ABI1;FYN;GRB2;MAPK3
positive regulation of proteolysis (GO:0045862)	4/52	0.576489	1.0	0.997705	0.549535	CASP8;IFNG;PERP;TNF
positive regulation of secretion by cell (GO:1903532)	4/52	0.576489	1.0	0.997705	0.549535	RAB9A;DNM1L;RAB5A;CFTR
negative regulation of epithelial cell proliferation (GO:0050680)	5/66	0.582768	1.0	0.982589	0.530564	SOX2;SFRP1;CDK6;STAT1;GATA3
positive regulation of cellular protein localization (GO:1903829)	5/66	0.582768	1.0	0.982589	0.530564	FYN;PARK7;STX3;TNF;RTN4
actin filament organization (GO:0007015)	9/120	0.583981	1.0	0.972763	0.523235	TPM4;ACTN1;TMOD3;ABI1;RHOG;ALDOA;RND3;RHOQ;RHOB
negative regulation of wound healing (GO:0061045)	2/25	0.58461	1.0	1.03761	0.557001	SERPINE2;CRK
regulation of telomere maintenance (GO:0032204)	2/25	0.58461	1.0	1.03761	0.557001	MRE11;MYC
protein import into nucleus, translocation (GO:0000060)	2/25	0.58461	1.0	1.03761	0.557001	IFNG;TNF
positive regulation of interleukin-12 production (GO:0032735)	2/25	0.58461	1.0	1.03761	0.557001	IFNG;IRF5
prostaglandin metabolic process (GO:0006693)	2/25	0.58461	1.0	1.03761	0.557001	ACOX1;MIF
positive regulation of nuclear division (GO:0051785)	2/25	0.58461	1.0	1.03761	0.557001	EPGN;SIRT2
regulation of viral release from host cell (GO:1902186)	2/25	0.58461	1.0	1.03761	0.557001	DDB1;CHMP3
long-chain fatty acid transport (GO:0015909)	2/25	0.58461	1.0	1.03761	0.557001	ACSL1;PPARG
long-chain fatty-acyl-CoA metabolic process (GO:0035336)	2/25	0.58461	1.0	1.03761	0.557001	ACSL1;ACSL4
respiratory tube development (GO:0030323)	2/25	0.58461	1.0	1.03761	0.557001	CEBPA;TCF21
positive regulation of Rho protein signal transduction (GO:0035025)	2/25	0.58461	1.0	1.03761	0.557001	APOA1;GPR18
regulation of nervous system development (GO:0051960)	2/25	0.58461	1.0	1.03761	0.557001	RTN4;SIRT2
regulation of vascular smooth muscle cell proliferation (GO:1904705)	2/25	0.58461	1.0	1.03761	0.557001	MMP2;PPARG
positive regulation of calcium ion transmembrane transport (GO:1904427)	2/25	0.58461	1.0	1.03761	0.557001	RAMP3;CASQ1
interleukin-27-mediated signaling pathway (GO:0070106)	1/11	0.586379	1.0	1.17911	0.629393	STAT1
positive regulation of cell cycle phase transition (GO:1901989)	1/11	0.586379	1.0	1.17911	0.629393	PAF1
positive regulation of protein localization to chromosome, telomeric region (GO:1904816)	1/11	0.586379	1.0	1.17911	0.629393	DKC1
cellular response to prostaglandin stimulus (GO:0071379)	1/11	0.586379	1.0	1.17911	0.629393	SFRP1
regulation of feeding behavior (GO:0060259)	1/11	0.586379	1.0	1.17911	0.629393	LEPR
carnitine metabolic process (GO:0009437)	1/11	0.586379	1.0	1.17911	0.629393	ACADM
negative regulation of protein localization to nucleus (GO:1900181)	1/11	0.586379	1.0	1.17911	0.629393	APOD
negative regulation of ryanodine-sensitive calcium-release channel activity (GO:0060315)	1/11	0.586379	1.0	1.17911	0.629393	GSTO1
mononuclear cell differentiation (GO:1903131)	1/11	0.586379	1.0	1.17911	0.629393	PPARG
regulation of leukocyte cell-cell adhesion (GO:1903037)	1/11	0.586379	1.0	1.17911	0.629393	CD4
interleukin-2-mediated signaling pathway (GO:0038110)	1/11	0.586379	1.0	1.17911	0.629393	IL2RB
regulation of hydrogen peroxide-induced cell death (GO:1903205)	1/11	0.586379	1.0	1.17911	0.629393	PARK7
negative regulation of bone mineralization (GO:0030502)	1/11	0.586379	1.0	1.17911	0.629393	SRGN
regulation of vascular endothelial growth factor signaling pathway (GO:1900746)	1/11	0.586379	1.0	1.17911	0.629393	CD63
positive regulation of nuclear-transcribed mRNA poly(A) tail shortening (GO:0060213)	1/11	0.586379	1.0	1.17911	0.629393	BTG2
proteasome assembly (GO:0043248)	1/11	0.586379	1.0	1.17911	0.629393	PSMG1
positive regulation of receptor biosynthetic process (GO:0010870)	1/11	0.586379	1.0	1.17911	0.629393	HIF1A
chromatin silencing at rDNA (GO:0000183)	1/11	0.586379	1.0	1.17911	0.629393	SIRT2
positive regulation of protein deacetylation (GO:0090312)	1/11	0.586379	1.0	1.17911	0.629393	IFNG
regulation of non-canonical Wnt signaling pathway (GO:2000050)	1/11	0.586379	1.0	1.17911	0.629393	SFRP1
brain morphogenesis (GO:0048854)	1/11	0.586379	1.0	1.17911	0.629393	BBS2
endonucleolytic cleavage of tricistronic rRNA transcript (SSU-rRNA, 5.8S rRNA, LSU-rRNA) (GO:0000479)	1/11	0.586379	1.0	1.17911	0.629393	RRS1
regulation of actin filament depolymerization (GO:0030834)	1/11	0.586379	1.0	1.17911	0.629393	LIMA1
activation of cysteine-type endopeptidase activity involved in apoptotic signaling pathway (GO:0097296)	1/11	0.586379	1.0	1.17911	0.629393	CASP8
attachment of mitotic spindle microtubules to kinetochore (GO:0051315)	1/11	0.586379	1.0	1.17911	0.629393	SEH1L
purine nucleobase metabolic process (GO:0006144)	1/11	0.586379	1.0	1.17911	0.629393	PRPS1
relaxation of cardiac muscle (GO:0055119)	1/11	0.586379	1.0	1.17911	0.629393	P2RX4
positive regulation of myoblast fusion (GO:1901741)	1/11	0.586379	1.0	1.17911	0.629393	MYF5
regulation of integrin-mediated signaling pathway (GO:2001044)	1/11	0.586379	1.0	1.17911	0.629393	CD63
phosphatidylinositol dephosphorylation (GO:0046856)	1/11	0.586379	1.0	1.17911	0.629393	MTMR2
regulation of hemopoiesis (GO:1903706)	1/11	0.586379	1.0	1.17911	0.629393	PDCD2
mitochondrion distribution (GO:0048311)	1/11	0.586379	1.0	1.17911	0.629393	DNM1L
negative regulation of peptide secretion (GO:0002792)	1/11	0.586379	1.0	1.17911	0.629393	RSAD2
response to axon injury (GO:0048678)	1/11	0.586379	1.0	1.17911	0.629393	APOD
negative regulation of myotube differentiation (GO:0010832)	1/11	0.586379	1.0	1.17911	0.629393	XBP1
regulation of phosphorylation of RNA polymerase II C-terminal domain (GO:1901407)	1/11	0.586379	1.0	1.17911	0.629393	PPIL4
stress granule assembly (GO:0034063)	1/11	0.586379	1.0	1.17911	0.629393	CIRBP
monocyte differentiation (GO:0030224)	1/11	0.586379	1.0	1.17911	0.629393	PPARG
positive regulation of chromosome segregation (GO:0051984)	1/11	0.586379	1.0	1.17911	0.629393	SIRT2
regulation of ceramide biosynthetic process (GO:2000303)	1/11	0.586379	1.0	1.17911	0.629393	TNF
negative regulation of cellular senescence (GO:2000773)	1/11	0.586379	1.0	1.17911	0.629393	CDK6
negative regulation of histone acetylation (GO:0035067)	1/11	0.586379	1.0	1.17911	0.629393	TAF7
transcytosis (GO:0045056)	1/11	0.586379	1.0	1.17911	0.629393	RAB5A
regulation of nuclear-transcribed mRNA poly(A) tail shortening (GO:0060211)	1/11	0.586379	1.0	1.17911	0.629393	BTG2
cellular response to interleukin-2 (GO:0071352)	1/11	0.586379	1.0	1.17911	0.629393	IL2RB
relaxation of muscle (GO:0090075)	1/11	0.586379	1.0	1.17911	0.629393	P2RX4
rhodopsin mediated signaling pathway (GO:0016056)	1/11	0.586379	1.0	1.17911	0.629393	RHO
macrophage differentiation (GO:0030225)	1/11	0.586379	1.0	1.17911	0.629393	CASP8
negative regulation of receptor binding (GO:1900121)	1/11	0.586379	1.0	1.17911	0.629393	B2M
regulation of RNA polymerase II transcriptional preinitiation complex assembly (GO:0045898)	1/11	0.586379	1.0	1.17911	0.629393	ESR1
cellular response to interferon-beta (GO:0035458)	1/11	0.586379	1.0	1.17911	0.629393	STAT1
positive regulation of fatty acid biosynthetic process (GO:0045723)	1/11	0.586379	1.0	1.17911	0.629393	APOA1
regulation of cholesterol esterification (GO:0010872)	1/11	0.586379	1.0	1.17911	0.629393	APOA1
methionine metabolic process (GO:0006555)	1/11	0.586379	1.0	1.17911	0.629393	AHCY
cell part morphogenesis (GO:0032990)	1/11	0.586379	1.0	1.17911	0.629393	DNM1L
positive regulation of heterotypic cell-cell adhesion (GO:0034116)	1/11	0.586379	1.0	1.17911	0.629393	TNF
negative regulation of intrinsic apoptotic signaling pathway in response to DNA damage by p53 class mediator (GO:1902166)	1/11	0.586379	1.0	1.17911	0.629393	MIF
response to nitric oxide (GO:0071731)	1/11	0.586379	1.0	1.17911	0.629393	AQP1
negative regulation of heart contraction (GO:0045822)	1/11	0.586379	1.0	1.17911	0.629393	AGTR2
regulation of synaptic vesicle cycle (GO:0098693)	1/11	0.586379	1.0	1.17911	0.629393	RAB5A
negative regulation of chemotaxis (GO:0050922)	1/11	0.586379	1.0	1.17911	0.629393	AIF1
cellular response to increased oxygen levels (GO:0036295)	1/11	0.586379	1.0	1.17911	0.629393	ATG7
positive regulation of sodium ion transmembrane transporter activity (GO:2000651)	1/11	0.586379	1.0	1.17911	0.629393	GLRX
negative regulation of release of sequestered calcium ion into cytosol (GO:0051280)	1/11	0.586379	1.0	1.17911	0.629393	GSTO1
response to thyroid hormone (GO:0097066)	1/11	0.586379	1.0	1.17911	0.629393	GATA1
oxidative phosphorylation (GO:0006119)	1/11	0.586379	1.0	1.17911	0.629393	ATP5C1
negative regulation of translation, ncRNA-mediated (GO:0040033)	1/11	0.586379	1.0	1.17911	0.629393	RBM4
embryonic hemopoiesis (GO:0035162)	1/11	0.586379	1.0	1.17911	0.629393	TAL1
aspartate family amino acid biosynthetic process (GO:0009067)	1/11	0.586379	1.0	1.17911	0.629393	ASNS
miRNA mediated inhibition of translation (GO:0035278)	1/11	0.586379	1.0	1.17911	0.629393	RBM4
interleukin-35-mediated signaling pathway (GO:0070757)	1/11	0.586379	1.0	1.17911	0.629393	STAT1
response to corticosteroid (GO:0031960)	1/11	0.586379	1.0	1.17911	0.629393	TNF
positive regulation of T-helper cell differentiation (GO:0045624)	1/11	0.586379	1.0	1.17911	0.629393	ANXA1
UDP-N-acetylglucosamine biosynthetic process (GO:0006048)	1/11	0.586379	1.0	1.17911	0.629393	GFPT1
spinal cord development (GO:0021510)	1/11	0.586379	1.0	1.17911	0.629393	SOX4
hepatocyte growth factor receptor signaling pathway (GO:0048012)	1/11	0.586379	1.0	1.17911	0.629393	SIRT2
skeletal muscle tissue development (GO:0007519)	3/39	0.587614	1.0	0.997705	0.530465	TCF21;MYL6B;MYF5
regulation of extrinsic apoptotic signaling pathway via death domain receptors (GO:1902041)	3/39	0.587614	1.0	0.997705	0.530465	SFRP1;RNF34;CASP8
positive regulation of fat cell differentiation (GO:0045600)	3/39	0.587614	1.0	0.997705	0.530465	XBP1;SFRP1;PPARG
mitotic DNA damage checkpoint (GO:0044773)	3/39	0.587614	1.0	0.997705	0.530465	MRE11;CCND1;TAOK3
epidermal cell differentiation (GO:0009913)	5/67	0.596362	1.0	0.967923	0.500327	TGM1;CLIC4;ANXA1;TXNIP;PITX2
negative regulation of protein binding (GO:0032091)	5/67	0.596362	1.0	0.967923	0.500327	DAB2;PARK7;MAPRE1;B2M;ACTB
cellular response to organic cyclic compound (GO:0071407)	10/135	0.599369	1.0	0.960753	0.491788	SFRP1;RAMP3;P2RX4;WT1;TRPV1;TNF;ESR1;ACTB;CFTR;AQP1
protein complex assembly (GO:0006461)	14/189	0.601882	1.0	0.960753	0.487769	NSF;RAB1A;MCFD2;GOSR2;TNF;GRHPR;SNX2;CASP8;TFG;MYC;TRA2B;STX5;DNM1L;CRK
negative regulation of epidermal growth factor receptor signaling pathway (GO:0042059)	3/40	0.605077	1.0	0.972763	0.488715	GRB2;VPS25;EPN1
positive regulation of epithelial to mesenchymal transition (GO:0010718)	3/40	0.605077	1.0	0.972763	0.488715	ACVR1;SMAD4;DAB2
regulation of protein dephosphorylation (GO:0035304)	3/40	0.605077	1.0	0.972763	0.488715	PTPA;PPP1R7;ENSA
sensory organ development (GO:0007423)	3/40	0.605077	1.0	0.972763	0.488715	SOX2;RAB18;GATA3
autophagy of mitochondrion (GO:0000422)	3/40	0.605077	1.0	0.972763	0.488715	BECN1;ATG4A;ATG7
positive regulation of mitotic cell cycle phase transition (GO:1901992)	3/40	0.605077	1.0	0.972763	0.488715	CCND2;CCND1;AIF1
sterol biosynthetic process (GO:0016126)	3/40	0.605077	1.0	0.972763	0.488715	G6PD;SC5D;APOA1
positive regulation of cytokine biosynthetic process (GO:0042108)	3/40	0.605077	1.0	0.972763	0.488715	CD4;IRF4;TNF
interleukin-1-mediated signaling pathway (GO:0070498)	7/95	0.605429	1.0	0.955697	0.479586	PSMD7;TNIP2;UBE2N;UBE2V1;PSMF1;SKP1;MAPK3
positive regulation of cyclin-dependent protein kinase activity (GO:1904031)	2/26	0.606289	1.0	0.997705	0.49925	CCND2;CCND1
apoptotic cell clearance (GO:0043277)	2/26	0.606289	1.0	0.997705	0.49925	RHOG;TGM2
regulation of centrosome cycle (GO:0046605)	2/26	0.606289	1.0	0.997705	0.49925	CHMP3;ATF5
regulation of NF-kappaB import into nucleus (GO:0042345)	2/26	0.606289	1.0	0.997705	0.49925	PPM1A;TNF
regulation of supramolecular fiber organization (GO:1902903)	2/26	0.606289	1.0	0.997705	0.49925	HSPA8;PARK7
positive regulation of cAMP metabolic process (GO:0030816)	2/26	0.606289	1.0	0.997705	0.49925	RAMP3;TSHR
regulation of transcription involved in G1/S transition of mitotic cell cycle (GO:0000083)	2/26	0.606289	1.0	0.997705	0.49925	CCNE1;ID2
regulation of histone acetylation (GO:0035065)	2/26	0.606289	1.0	0.997705	0.49925	TAF7;MAPK3
positive regulation of release of cytochrome c from mitochondria (GO:0090200)	2/26	0.606289	1.0	0.997705	0.49925	PDCD5;DNM1L
cation transmembrane transport (GO:0098655)	2/26	0.606289	1.0	0.997705	0.49925	RHBG;RHD
RNA biosynthetic process (GO:0032774)	2/26	0.606289	1.0	0.997705	0.49925	TAF12;TAF7
regulation of autophagy (GO:0010506)	15/203	0.606635	1.0	0.958387	0.479029	SREBF1;EXOC8;EXOC7;SVIP;SIRT2;SREBF2;UCHL1;HAX1;CAPNS1;IFNG;RHEB;LEPR;DNM1L;OPTN;RAB8A
intracellular transport of virus (GO:0075733)	4/54	0.60683	1.0	0.960753	0.479902	SEH1L;NUPL2;RAE1;VPS28
positive regulation of response to stimulus (GO:0048584)	4/54	0.60683	1.0	0.960753	0.479902	MYC;ILK;GATA3;CFTR
transport of virus (GO:0046794)	4/54	0.60683	1.0	0.960753	0.479902	SEH1L;NUPL2;RAE1;VPS28
protein sumoylation (GO:0016925)	5/68	0.609703	1.0	0.953689	0.471869	SEH1L;SUMO1;NUPL2;SAE1;RAE1
regulation of cell motility (GO:2000145)	8/109	0.609813	1.0	0.951939	0.470832	CDK6;SERPINE2;NRG4;FBLN1;GATA3;RND3;CRK;RHOB
Wnt signaling pathway (GO:0016055)	8/109	0.609813	1.0	0.951939	0.470832	PPM1A;SFRP1;UBE2B;MYC;DVL3;VRK1;SOX4;SKP1
positive regulation of cell cycle (GO:0045787)	6/82	0.613052	1.0	0.949037	0.464369	TGM1;CCND2;CCND1;TAL1;ASNS;MIF
positive regulation of ubiquitin protein ligase activity (GO:1904668)	6/82	0.613052	1.0	0.949037	0.464369	RAB1A;PSMD7;CDC26;CDC27;PSMF1;SKP1
ephrin receptor signaling pathway (GO:0048013)	6/82	0.613052	1.0	0.949037	0.464369	MMP2;FYN;ARPC5;CRK;ACTB;AP2M1
negative regulation of binding (GO:0051100)	6/82	0.613052	1.0	0.949037	0.464369	DAB2;SUMO1;ID2;HABP4;PARK7;ACTB
Golgi vesicle transport (GO:0048193)	20/271	0.614419	1.0	0.957208	0.466236	NSF;RAB1A;TMED9;MCFD2;COG6;GOSR2;COG2;KLC1;YIF1A;EHD3;SNX2;TFG;RER1;CAPZA1;PICK1;STX5;COPG2;EXOC5;RAB8A;CNIH4
glycerophospholipid biosynthetic process (GO:0046474)	12/164	0.617605	1.0	0.949037	0.457347	PGS1;MTMR2;IMPA1;SLC44A2;LIPH;GPD1;PEMT;APOA1;CEPT1;CRLS1;RAB5A;PISD
regulation of systemic arterial blood pressure (GO:0003073)	1/12	0.618287	1.0	1.08085	0.519674	PLCB3
regulation of myoblast fusion (GO:1901739)	1/12	0.618287	1.0	1.08085	0.519674	MYF5
axonal fasciculation (GO:0007413)	1/12	0.618287	1.0	1.08085	0.519674	RTN4
negative regulation of ATPase activity (GO:0032780)	1/12	0.618287	1.0	1.08085	0.519674	TNNI3
ribose phosphate metabolic process (GO:0019693)	1/12	0.618287	1.0	1.08085	0.519674	G6PD
regulation of protein glycosylation (GO:0060049)	1/12	0.618287	1.0	1.08085	0.519674	IFNG
fatty acid elongation (GO:0030497)	1/12	0.618287	1.0	1.08085	0.519674	ELOVL4
negative regulation of ERAD pathway (GO:1904293)	1/12	0.618287	1.0	1.08085	0.519674	SVIP
pentose-phosphate shunt (GO:0006098)	1/12	0.618287	1.0	1.08085	0.519674	G6PD
mitochondrial outer membrane permeabilization (GO:0097345)	1/12	0.618287	1.0	1.08085	0.519674	BNIP3L
regulation of intrinsic apoptotic signaling pathway in response to DNA damage by p53 class mediator (GO:1902165)	1/12	0.618287	1.0	1.08085	0.519674	MIF
amino sugar biosynthetic process (GO:0046349)	1/12	0.618287	1.0	1.08085	0.519674	GFPT1
regulation of cytokine biosynthetic process (GO:0042035)	1/12	0.618287	1.0	1.08085	0.519674	GATA3
viral RNA genome replication (GO:0039694)	1/12	0.618287	1.0	1.08085	0.519674	RAB5A
UDP-N-acetylglucosamine metabolic process (GO:0006047)	1/12	0.618287	1.0	1.08085	0.519674	GFPT1
entry of bacterium into host cell (GO:0035635)	1/12	0.618287	1.0	1.08085	0.519674	GRB2
positive regulation of skeletal muscle tissue development (GO:0048643)	1/12	0.618287	1.0	1.08085	0.519674	MYF5
cellular response to arsenic-containing substance (GO:0071243)	1/12	0.618287	1.0	1.08085	0.519674	GSTO1
histone arginine methylation (GO:0034969)	1/12	0.618287	1.0	1.08085	0.519674	PRMT1
phospholipid efflux (GO:0033700)	1/12	0.618287	1.0	1.08085	0.519674	APOA1
serine family amino acid biosynthetic process (GO:0009070)	1/12	0.618287	1.0	1.08085	0.519674	GGT1
positive regulation of T-helper 1 type immune response (GO:0002827)	1/12	0.618287	1.0	1.08085	0.519674	ANXA1
mitochondrion transport along microtubule (GO:0047497)	1/12	0.618287	1.0	1.08085	0.519674	HIF1A
regulation of histone methylation (GO:0031060)	1/12	0.618287	1.0	1.08085	0.519674	PAF1
pre-mRNA cleavage required for polyadenylation (GO:0098789)	1/12	0.618287	1.0	1.08085	0.519674	CPSF7
protein import into peroxisome matrix (GO:0016558)	1/12	0.618287	1.0	1.08085	0.519674	PEX10
negative regulation of substrate adhesion-dependent cell spreading (GO:1900025)	1/12	0.618287	1.0	1.08085	0.519674	FBLN1
DNA ligation involved in DNA repair (GO:0051103)	1/12	0.618287	1.0	1.08085	0.519674	PARP3
response to prostaglandin E (GO:0034695)	1/12	0.618287	1.0	1.08085	0.519674	SFRP1
regulation of interleukin-8 biosynthetic process (GO:0045414)	1/12	0.618287	1.0	1.08085	0.519674	TNF
histone H3 deacetylation (GO:0070932)	1/12	0.618287	1.0	1.08085	0.519674	SIRT2
regulation of establishment of endothelial barrier (GO:1903140)	1/12	0.618287	1.0	1.08085	0.519674	TNF
cytoplasmic translational initiation (GO:0002183)	1/12	0.618287	1.0	1.08085	0.519674	RBM4
regulation of mononuclear cell migration (GO:0071675)	1/12	0.618287	1.0	1.08085	0.519674	TNF
negative regulation of histone modification (GO:0031057)	1/12	0.618287	1.0	1.08085	0.519674	TAF7
response to interleukin-6 (GO:0070741)	1/12	0.618287	1.0	1.08085	0.519674	PHB
negative regulation of vascular smooth muscle cell proliferation (GO:1904706)	1/12	0.618287	1.0	1.08085	0.519674	PPARG
regulation of sequestering of triglyceride (GO:0010889)	1/12	0.618287	1.0	1.08085	0.519674	PPARG
negative regulation of epithelial cell differentiation (GO:0030857)	1/12	0.618287	1.0	1.08085	0.519674	IFNG
positive regulation of endoplasmic reticulum unfolded protein response (GO:1900103)	1/12	0.618287	1.0	1.08085	0.519674	XBP1
negative regulation of interleukin-1 secretion (GO:0050711)	1/12	0.618287	1.0	1.08085	0.519674	APOA1
aromatic compound biosynthetic process (GO:0019438)	1/12	0.618287	1.0	1.08085	0.519674	HDC
negative regulation of DNA damage response, signal transduction by p53 class mediator (GO:0043518)	1/12	0.618287	1.0	1.08085	0.519674	MIF
peptidyl-methionine modification (GO:0018206)	1/12	0.618287	1.0	1.08085	0.519674	APOA1
skeletal muscle cell differentiation (GO:0035914)	1/12	0.618287	1.0	1.08085	0.519674	MYF5
PERK-mediated unfolded protein response (GO:0036499)	1/12	0.618287	1.0	1.08085	0.519674	ASNS
cellular response to fatty acid (GO:0071398)	1/12	0.618287	1.0	1.08085	0.519674	PDK3
regulation of vascular endothelial cell proliferation (GO:1905562)	1/12	0.618287	1.0	1.08085	0.519674	PPARG
regulation of hormone secretion (GO:0046883)	1/12	0.618287	1.0	1.08085	0.519674	ANXA1
prostanoid metabolic process (GO:0006692)	1/12	0.618287	1.0	1.08085	0.519674	ACOX1
pyrimidine deoxyribonucleotide catabolic process (GO:0009223)	1/12	0.618287	1.0	1.08085	0.519674	OGG1
negative regulation of fibroblast growth factor receptor signaling pathway (GO:0040037)	1/12	0.618287	1.0	1.08085	0.519674	GATA3
negative regulation of leukocyte apoptotic process (GO:2000107)	1/12	0.618287	1.0	1.08085	0.519674	IRF7
protein kinase C-activating G-protein coupled receptor signaling pathway (GO:0007205)	1/12	0.618287	1.0	1.08085	0.519674	PICK1
positive regulation of vascular endothelial growth factor receptor signaling pathway (GO:0030949)	1/12	0.618287	1.0	1.08085	0.519674	HIF1A
DNA duplex unwinding (GO:0032508)	3/41	0.622042	1.0	0.949037	0.450553	DDB1;MRE11;CUL4B
positive regulation of cell division (GO:0051781)	3/41	0.622042	1.0	0.949037	0.450553	TAL1;FGF1;SIRT2
regulation of substrate adhesion-dependent cell spreading (GO:1900024)	3/41	0.622042	1.0	0.949037	0.450553	APOA1;FBLN1;CRK
regulation of cellular metabolic process (GO:0031323)	3/41	0.622042	1.0	0.949037	0.450553	RNF34;PDK3;MPV17
regulation of protein localization (GO:0032880)	3/41	0.622042	1.0	0.949037	0.450553	SUMO1;DVL3;RAB9A
gluconeogenesis (GO:0006094)	3/41	0.622042	1.0	0.949037	0.450553	PGAM1;ALDOC;ALDOA
negative regulation of cell cycle G2/M phase transition (GO:1902750)	5/69	0.622786	1.0	0.939867	0.445077	PSMD7;FHL1;PSMF1;ATF5;SKP1
establishment of protein localization to membrane (GO:0090150)	6/83	0.624964	1.0	0.937603	0.440731	NSF;BBS2;RTP3;RAB31;ATG4A;OPTN
telomere maintenance via telomere lengthening (GO:0010833)	2/27	0.627097	1.0	0.960753	0.448339	MRE11;DKC1
negative regulation of peptidyl-tyrosine phosphorylation (GO:0050732)	2/27	0.627097	1.0	0.960753	0.448339	SFRP1;MVP
negative regulation of synaptic transmission (GO:0050805)	2/27	0.627097	1.0	0.960753	0.448339	MTMR2;PICK1
regulation of extrinsic apoptotic signaling pathway in absence of ligand (GO:2001239)	2/27	0.627097	1.0	0.960753	0.448339	TNF;GATA1
negative regulation of myeloid leukocyte differentiation (GO:0002762)	2/27	0.627097	1.0	0.960753	0.448339	CDK6;MYC
microtubule polymerization (GO:0046785)	2/27	0.627097	1.0	0.960753	0.448339	TPPP3;FGF13
regulation of neurotransmitter secretion (GO:0046928)	2/27	0.627097	1.0	0.960753	0.448339	CPLX1;RAB5A
positive regulation of substrate adhesion-dependent cell spreading (GO:1900026)	2/27	0.627097	1.0	0.960753	0.448339	APOA1;CRK
cargo loading into vesicle (GO:0035459)	2/27	0.627097	1.0	0.960753	0.448339	RAB1A;SAR1A
protein localization to chromosome (GO:0034502)	2/27	0.627097	1.0	0.960753	0.448339	PARP3;ESR1
regulation of protein localization to cell surface (GO:2000008)	2/27	0.627097	1.0	0.960753	0.448339	STX3;TNF
regulation of vesicle-mediated transport (GO:0060627)	10/138	0.627441	1.0	0.939867	0.438077	RAB3B;NSF;RAB37;RAB3D;SNX12;CHMP3;CPLX1;RAB5A;RAB8A;MAPK3
negative regulation of cell motility (GO:2000146)	7/97	0.627601	1.0	0.935992	0.436032	RAP2C;SFRP1;CLIC4;FBLN1;GATA3;CRK;RHOB
positive regulation of proteasomal ubiquitin-dependent protein catabolic process (GO:0032436)	5/70	0.635602	1.0	0.926441	0.419846	CEBPA;DAB2;SUMO1;BBS7;SIRT2
ribosome assembly (GO:0042255)	4/56	0.635804	1.0	0.926441	0.419553	BOP1;RRS1;ERAL1;PWP2
cellular iron ion homeostasis (GO:0006879)	4/56	0.635804	1.0	0.926441	0.419553	SMAD4;MYC;SKP1;ABCG2
glycosaminoglycan catabolic process (GO:0006027)	4/56	0.635804	1.0	0.926441	0.419553	LUM;HEXB;HEXA;ARSB
regulation of primary metabolic process (GO:0080090)	10/139	0.636567	1.0	0.933106	0.421451	PSMD7;HDAC3;ACSL1;ACOX1;ID2;APOA1;PPARG;PSMF1;ACADM;AZIN1
ER to Golgi vesicle-mediated transport (GO:0006888)	13/180	0.637876	1.0	0.936734	0.421167	NSF;RAB1A;MCFD2;TMED9;COG6;GOSR2;COG2;YIF1A;TFG;CAPZA1;STX5;COPG2;CNIH4
negative regulation of protein secretion (GO:0050709)	3/42	0.638502	1.0	0.926441	0.41563	SRGN;SFRP1;RSAD2
regulation of ion transmembrane transporter activity (GO:0032412)	3/42	0.638502	1.0	0.926441	0.41563	FHL1;FXYD7;FGF12
positive regulation of sprouting angiogenesis (GO:1903672)	2/28	0.647039	1.0	0.926441	0.403324	ANXA1;FGF1
organelle fission (GO:0048285)	2/28	0.647039	1.0	0.926441	0.403324	ACOT8;DNM1L
regulation of NIK/NF-kappaB signaling (GO:1901222)	2/28	0.647039	1.0	0.926441	0.403324	ILK;TNF
positive regulation of cell communication (GO:0010647)	2/28	0.647039	1.0	0.926441	0.403324	ILK;GATA3
negative regulation of JNK cascade (GO:0046329)	2/28	0.647039	1.0	0.926441	0.403324	HDAC3;TAOK3
triglyceride homeostasis (GO:0070328)	2/28	0.647039	1.0	0.926441	0.403324	XBP1;APOA1
positive regulation of lipid biosynthetic process (GO:0046889)	2/28	0.647039	1.0	0.926441	0.403324	SREBF1;APOA1
regulation of adenylate cyclase activity (GO:0045761)	2/28	0.647039	1.0	0.926441	0.403324	TSHR;GNAI2
protein export from nucleus (GO:0006611)	2/28	0.647039	1.0	0.926441	0.403324	STYX;NUPL2
modulation by virus of host process (GO:0019054)	1/13	0.647735	1.0	0.997705	0.433277	CD4
DNA strand elongation (GO:0022616)	1/13	0.647735	1.0	0.997705	0.433277	MRE11
positive regulation of histone H3-K4 methylation (GO:0051571)	1/13	0.647735	1.0	0.997705	0.433277	SMAD4
negative regulation of macrophage derived foam cell differentiation (GO:0010745)	1/13	0.647735	1.0	0.997705	0.433277	PPARG
regulation of acyl-CoA biosynthetic process (GO:0050812)	1/13	0.647735	1.0	0.997705	0.433277	PDK3
negative regulation of hemostasis (GO:1900047)	1/13	0.647735	1.0	0.997705	0.433277	SERPINE2
regulation of plasma membrane bounded cell projection organization (GO:0120035)	1/13	0.647735	1.0	0.997705	0.433277	NCS1
mitochondrial genome maintenance (GO:0000002)	1/13	0.647735	1.0	0.997705	0.433277	MPV17
regulation of lymphocyte activation (GO:0051249)	1/13	0.647735	1.0	0.997705	0.433277	CD4
glycerolipid catabolic process (GO:0046503)	1/13	0.647735	1.0	0.997705	0.433277	ABHD6
regulation of cell aging (GO:0090342)	1/13	0.647735	1.0	0.997705	0.433277	MIF
very long-chain fatty acid biosynthetic process (GO:0042761)	1/13	0.647735	1.0	0.997705	0.433277	ELOVL4
viral translation (GO:0019081)	1/13	0.647735	1.0	0.997705	0.433277	PTBP1
synaptic vesicle cycle (GO:0099504)	1/13	0.647735	1.0	0.997705	0.433277	RAB5A
negative regulation of epidermal growth factor-activated receptor activity (GO:0007175)	1/13	0.647735	1.0	0.997705	0.433277	VPS25
mRNA cleavage involved in mRNA processing (GO:0098787)	1/13	0.647735	1.0	0.997705	0.433277	CPSF7
regulation of macromolecule biosynthetic process (GO:0010556)	1/13	0.647735	1.0	0.997705	0.433277	GATA3
regulation of triglyceride biosynthetic process (GO:0010866)	1/13	0.647735	1.0	0.997705	0.433277	SREBF1
myelination in peripheral nervous system (GO:0022011)	1/13	0.647735	1.0	0.997705	0.433277	SIRT2
multivesicular body sorting pathway (GO:0071985)	1/13	0.647735	1.0	0.997705	0.433277	CHMP3
regulation of acetyl-CoA biosynthetic process from pyruvate (GO:0010510)	1/13	0.647735	1.0	0.997705	0.433277	PDK3
placenta development (GO:0001890)	1/13	0.647735	1.0	0.997705	0.433277	PPARG
regulation of production of miRNAs involved in gene silencing by miRNA (GO:1903798)	1/13	0.647735	1.0	0.997705	0.433277	ESR1
positive regulation of endothelial cell chemotaxis (GO:2001028)	1/13	0.647735	1.0	0.997705	0.433277	P2RX4
positive regulation of protein complex disassembly (GO:0043243)	1/13	0.647735	1.0	0.997705	0.433277	TNF
regulation of macrophage differentiation (GO:0045649)	1/13	0.647735	1.0	0.997705	0.433277	CASP8
pathway-restricted SMAD protein phosphorylation (GO:0060389)	1/13	0.647735	1.0	0.997705	0.433277	ACVR1
regulation of cAMP metabolic process (GO:0030814)	1/13	0.647735	1.0	0.997705	0.433277	RAMP3
negative regulation of viral release from host cell (GO:1902187)	1/13	0.647735	1.0	0.997705	0.433277	CHMP3
toll-like receptor 9 signaling pathway (GO:0034162)	1/13	0.647735	1.0	0.997705	0.433277	TNIP2
regulation of execution phase of apoptosis (GO:1900117)	1/13	0.647735	1.0	0.997705	0.433277	SIRT2
neuron fate commitment (GO:0048663)	1/13	0.647735	1.0	0.997705	0.433277	ID2
establishment of chromosome localization (GO:0051303)	1/13	0.647735	1.0	0.997705	0.433277	GEM
negative regulation of reactive oxygen species biosynthetic process (GO:1903427)	1/13	0.647735	1.0	0.997705	0.433277	PARK7
protein neddylation (GO:0045116)	1/13	0.647735	1.0	0.997705	0.433277	UBE2F
regulation of necrotic cell death (GO:0010939)	1/13	0.647735	1.0	0.997705	0.433277	CASP8
dicarboxylic acid catabolic process (GO:0043649)	1/13	0.647735	1.0	0.997705	0.433277	ACOT8
motile cilium assembly (GO:0044458)	1/13	0.647735	1.0	0.997705	0.433277	E2F4
prostanoid biosynthetic process (GO:0046457)	1/13	0.647735	1.0	0.997705	0.433277	MIF
regulation of neurotransmitter transport (GO:0051588)	1/13	0.647735	1.0	0.997705	0.433277	CPLX1
positive regulation of ERAD pathway (GO:1904294)	1/13	0.647735	1.0	0.997705	0.433277	EDEM1
triglyceride-rich lipoprotein particle remodeling (GO:0034370)	1/13	0.647735	1.0	0.997705	0.433277	APOA1
RNA interference (GO:0016246)	1/13	0.647735	1.0	0.997705	0.433277	TSNAX
diacylglycerol metabolic process (GO:0046339)	1/13	0.647735	1.0	0.997705	0.433277	PGS1
regulation of T cell cytokine production (GO:0002724)	1/13	0.647735	1.0	0.997705	0.433277	B2M
regulation of retinoic acid receptor signaling pathway (GO:0048385)	1/13	0.647735	1.0	0.997705	0.433277	DHRS3
regulation of transcription initiation from RNA polymerase II promoter (GO:0060260)	1/13	0.647735	1.0	0.997705	0.433277	TAF7
glomerular visceral epithelial cell differentiation (GO:0072112)	1/13	0.647735	1.0	0.997705	0.433277	WT1
negative regulation of ubiquitin-protein transferase activity (GO:0051444)	1/13	0.647735	1.0	0.997705	0.433277	PARK7
regulation of leukocyte migration (GO:0002685)	1/13	0.647735	1.0	0.997705	0.433277	ANXA1
negative regulation of chemokine production (GO:0032682)	1/13	0.647735	1.0	0.997705	0.433277	APOD
amyloid precursor protein metabolic process (GO:0042982)	1/13	0.647735	1.0	0.997705	0.433277	NSG1
response to fatty acid (GO:0070542)	1/13	0.647735	1.0	0.997705	0.433277	PDK3
positive regulation of smoothened signaling pathway (GO:0045880)	1/13	0.647735	1.0	0.997705	0.433277	SFRP1
regulation of synaptic vesicle transport (GO:1902803)	1/13	0.647735	1.0	0.997705	0.433277	RAB5A
ribonucleoprotein complex disassembly (GO:0032988)	1/13	0.647735	1.0	0.997705	0.433277	KLC1
regulation of cellular carbohydrate metabolic process (GO:0010675)	1/13	0.647735	1.0	0.997705	0.433277	PDK3
regulation of peptidyl-tyrosine phosphorylation (GO:0050730)	6/85	0.648141	1.0	0.915541	0.397021	RAP2C;SFRP1;HAX1;FYN;MIF;GATA1
regulation of type I interferon production (GO:0032479)	6/85	0.648141	1.0	0.915541	0.397021	MRE11;TBK1;POLR3GL;DHX58;IRF7;NFKB2
response to insulin (GO:0032868)	5/71	0.648148	1.0	0.913392	0.396081	XBP1;RAB31;PPARG;RAB8A;RHOQ
positive regulation of cell death (GO:0010942)	4/57	0.649759	1.0	0.910187	0.39243	RAMP3;FYN;PHB;TNF
positive regulation of developmental process (GO:0051094)	8/113	0.65054	1.0	0.918242	0.394801	ACVR1;XBP1;BMP1;INSM1;DNM1L;TNF;JUNB;RTN4
cardiac ventricle morphogenesis (GO:0003208)	3/43	0.654452	1.0	0.904895	0.383637	TNNI3;GATA3;SOX4
mitotic metaphase plate congression (GO:0007080)	3/43	0.654452	1.0	0.904895	0.383637	BECN1;SEH1L;RRS1
response to hydrogen peroxide (GO:0042542)	3/43	0.654452	1.0	0.904895	0.383637	PARK7;AQP1;RHOB
branching morphogenesis of an epithelial tube (GO:0048754)	3/43	0.654452	1.0	0.904895	0.383637	WT1;MYC;TCF21
regulation of peptidyl-serine phosphorylation (GO:0033135)	6/86	0.659397	1.0	0.904895	0.376825	TBK1;HAX1;RAMP3;PARK7;MIF;TNF
regulation of lipid metabolic process (GO:0019216)	7/100	0.659508	1.0	0.907912	0.377929	HDAC3;ACSL1;ACOX1;ID2;APOA1;PPARG;ACADM
lipid biosynthetic process (GO:0008610)	5/72	0.660416	1.0	0.900706	0.373689	SREBF1;XBP1;ELOVL4;ACSL1;CBR4
lysosomal transport (GO:0007041)	5/72	0.660416	1.0	0.900706	0.373689	EHD3;NCOA4;VPS41;ARSB;RHOB
regulation of epithelial cell proliferation (GO:0050678)	5/72	0.660416	1.0	0.900706	0.373689	SOX2;SFRP1;EPGN;CDK6;MYC
negative regulation of cell cycle (GO:0045786)	5/72	0.660416	1.0	0.900706	0.373689	CEBPA;BTG2;CDK6;GATA3;RHOB
regulation of striated muscle contraction (GO:0006942)	2/29	0.666125	1.0	0.894494	0.363413	P2RX4;TNNT3
cellular response to cadmium ion (GO:0071276)	2/29	0.666125	1.0	0.894494	0.363413	SUMO1;MAPK3
nucleotide-excision repair, preincision complex assembly (GO:0006294)	2/29	0.666125	1.0	0.894494	0.363413	DDB1;CUL4B
very long-chain fatty acid metabolic process (GO:0000038)	2/29	0.666125	1.0	0.894494	0.363413	ELOVL4;ACOX1
lung development (GO:0030324)	2/29	0.666125	1.0	0.894494	0.363413	CEBPA;TCF21
superoxide metabolic process (GO:0006801)	2/29	0.666125	1.0	0.894494	0.363413	CCS;NCF2
determination of bilateral symmetry (GO:0009855)	2/29	0.666125	1.0	0.894494	0.363413	BBS7;PITX2
lysosome localization (GO:0032418)	2/29	0.666125	1.0	0.894494	0.363413	BLOC1S1;ARL8B
negative regulation of epithelial cell apoptotic process (GO:1904036)	2/29	0.666125	1.0	0.894494	0.363413	TNIP2;GATA3
striated muscle tissue development (GO:0014706)	2/29	0.666125	1.0	0.894494	0.363413	MYL6B;MYF5
cholesterol transport (GO:0030301)	3/44	0.66989	1.0	0.88433	0.354299	STX12;APOA1;ABCG2
hexose biosynthetic process (GO:0019319)	3/44	0.66989	1.0	0.88433	0.354299	PGAM1;ALDOC;ALDOA
positive regulation of macroautophagy (GO:0016239)	3/44	0.66989	1.0	0.88433	0.354299	BNIP3L;TBK1;OPTN
myeloid cell differentiation (GO:0030099)	3/44	0.66989	1.0	0.88433	0.354299	CEBPA;TAL1;GATA1
epithelium development (GO:0060429)	8/115	0.669951	1.0	0.902273	0.361406	PTER;STAT1;WT1;RIPK4;TCF21;ALDOC;PPARG;CNN3
cellular response to BMP stimulus (GO:0071773)	6/87	0.670426	1.0	0.894494	0.357656	ACVR1;SFRP1;SMAD4;FSTL1;RGMA;MAPK3
regulation of MAP kinase activity (GO:0043405)	6/87	0.670426	1.0	0.894494	0.357656	UCHL1;EPGN;RGS14;STK38;FGF1;TNF
protein N-linked glycosylation (GO:0006487)	5/73	0.672405	1.0	0.888368	0.352588	MCFD2;DPM3;GFPT1;PMM2;ALG12
lymphocyte differentiation (GO:0030098)	5/73	0.672405	1.0	0.888368	0.352588	CD4;BLNK;LEPR;SOX4;GPR18
positive regulation of proteasomal protein catabolic process (GO:1901800)	5/73	0.672405	1.0	0.888368	0.352588	CEBPA;DAB2;SUMO1;BBS7;SIRT2
negative regulation of hydrogen peroxide-induced cell death (GO:1903206)	1/14	0.674912	1.0	0.926441	0.364251	PARK7
fluid transport (GO:0042044)	1/14	0.674912	1.0	0.926441	0.364251	AQP1
positive regulation of neural precursor cell proliferation (GO:2000179)	1/14	0.674912	1.0	0.926441	0.364251	INSM1
clathrin coat assembly (GO:0048268)	1/14	0.674912	1.0	0.926441	0.364251	NSG1
ubiquinone metabolic process (GO:0006743)	1/14	0.674912	1.0	0.926441	0.364251	COQ6
negative regulation of receptor-mediated endocytosis (GO:0048261)	1/14	0.674912	1.0	0.926441	0.364251	MTMR2
positive regulation of myoblast differentiation (GO:0045663)	1/14	0.674912	1.0	0.926441	0.364251	MYF5
gliogenesis (GO:0042063)	1/14	0.674912	1.0	0.926441	0.364251	CDK6
regulation of activin receptor signaling pathway (GO:0032925)	1/14	0.674912	1.0	0.926441	0.364251	ACVR1
regulation of nucleocytoplasmic transport (GO:0046822)	1/14	0.674912	1.0	0.926441	0.364251	RBM4
regulation of phosphate metabolic process (GO:0019220)	1/14	0.674912	1.0	0.926441	0.364251	SIRT2
pore complex assembly (GO:0046931)	1/14	0.674912	1.0	0.926441	0.364251	RTN4
negative regulation of interleukin-1 beta production (GO:0032691)	1/14	0.674912	1.0	0.926441	0.364251	APOA1
acyl-CoA biosynthetic process (GO:0071616)	1/14	0.674912	1.0	0.926441	0.364251	CBR4
negative regulation of intrinsic apoptotic signaling pathway by p53 class mediator (GO:1902254)	1/14	0.674912	1.0	0.926441	0.364251	MIF
negative regulation of focal adhesion assembly (GO:0051895)	1/14	0.674912	1.0	0.926441	0.364251	APOD
cell surface receptor signaling pathway involved in heart development (GO:0061311)	1/14	0.674912	1.0	0.926441	0.364251	ACVR1
cardiac left ventricle morphogenesis (GO:0003214)	1/14	0.674912	1.0	0.926441	0.364251	SMAD4
copper ion transport (GO:0006825)	1/14	0.674912	1.0	0.926441	0.364251	CCS
positive regulation of mitochondrial fission (GO:0090141)	1/14	0.674912	1.0	0.926441	0.364251	DNM1L
hydrogen peroxide catabolic process (GO:0042744)	1/14	0.674912	1.0	0.926441	0.364251	PRDX1
negative regulation of biomineral tissue development (GO:0070168)	1/14	0.674912	1.0	0.926441	0.364251	SRGN
positive regulation of glycogen metabolic process (GO:0070875)	1/14	0.674912	1.0	0.926441	0.364251	PHKG2
regulation of cyclin-dependent protein serine/threonine kinase activity involved in G1/S transition of mitotic cell cycle (GO:0031657)	1/14	0.674912	1.0	0.926441	0.364251	CDK6
cellular response to osmotic stress (GO:0071470)	1/14	0.674912	1.0	0.926441	0.364251	AQP1
quinone biosynthetic process (GO:1901663)	1/14	0.674912	1.0	0.926441	0.364251	COQ6
DNA modification (GO:0006304)	1/14	0.674912	1.0	0.926441	0.364251	OGG1
positive regulation of vascular smooth muscle cell proliferation (GO:1904707)	1/14	0.674912	1.0	0.926441	0.364251	MMP2
fatty acid transport (GO:0015908)	1/14	0.674912	1.0	0.926441	0.364251	PPARG
glycoside metabolic process (GO:0016137)	1/14	0.674912	1.0	0.926441	0.364251	CBR4
regulation of histone modification (GO:0031056)	1/14	0.674912	1.0	0.926441	0.364251	UBE2N
negative regulation of smooth muscle cell migration (GO:0014912)	1/14	0.674912	1.0	0.926441	0.364251	AIF1
purine nucleotide catabolic process (GO:0006195)	1/14	0.674912	1.0	0.926441	0.364251	ITPA
positive regulation of purine nucleotide metabolic process (GO:1900544)	1/14	0.674912	1.0	0.926441	0.364251	RAMP3
histone H4-K16 acetylation (GO:0043984)	1/14	0.674912	1.0	0.926441	0.364251	MSL2
positive regulation of calcium ion-dependent exocytosis (GO:0045956)	1/14	0.674912	1.0	0.926441	0.364251	SYT4
positive regulation of transporter activity (GO:0032411)	1/14	0.674912	1.0	0.926441	0.364251	SGK2
regulation of mRNA catabolic process (GO:0061013)	1/14	0.674912	1.0	0.926441	0.364251	PKP3
regulation of adaptive immune response (GO:0002819)	1/14	0.674912	1.0	0.926441	0.364251	IRF7
purine-containing compound catabolic process (GO:0072523)	1/14	0.674912	1.0	0.926441	0.364251	ITPA
positive regulation of blood vessel diameter (GO:0097755)	1/14	0.674912	1.0	0.926441	0.364251	AGTR2
renal system development (GO:0072001)	4/59	0.676585	1.0	0.879333	0.343553	STAT1;WT1;TCF21;GATA3
keratinocyte differentiation (GO:0030216)	4/59	0.676585	1.0	0.879333	0.343553	TGM1;CLIC4;ANXA1;TXNIP
regulation of macroautophagy (GO:0016241)	8/116	0.679408	1.0	0.894494	0.345752	BNIP3L;UCHL1;TBK1;CAPNS1;EXOC8;RHEB;EXOC7;RAB5A
cellular protein complex assembly (GO:0043623)	10/144	0.680332	1.0	0.900706	0.346929	SEPT8;SMAD4;SEPT7;CHMP3;PSMG1;NSG1;CASQ1;RTN4;SEPT2;SKP1
DNA-templated transcription, initiation (GO:0006352)	13/186	0.684069	1.0	0.906517	0.344202	TAF12;TAF11;MED4;MED16;ESR1;MED6;GTF2E2;ESR2;MED7;CCND1;TAF7;PPARG;MAPK3
glucose homeostasis (GO:0042593)	5/74	0.68411	1.0	0.876363	0.332699	CEBPA;LEPR;PPARG;PARK7;SOX4
mRNA 3'-end processing (GO:0031124)	5/74	0.68411	1.0	0.876363	0.332699	CPSF7;PCF11;U2AF2;SSU72;PAF1
regulation of actin cytoskeleton reorganization (GO:2000249)	2/30	0.684369	1.0	0.864678	0.327936	HCK;HAX1
ribosomal large subunit assembly (GO:0000027)	2/30	0.684369	1.0	0.864678	0.327936	BOP1;RRS1
negative regulation of endothelial cell proliferation (GO:0001937)	2/30	0.684369	1.0	0.864678	0.327936	STAT1;PPARG
connective tissue development (GO:0061448)	2/30	0.684369	1.0	0.864678	0.327936	XBP1;HOXD3
acylglycerol catabolic process (GO:0046464)	2/30	0.684369	1.0	0.864678	0.327936	APOA1;ABHD6
positive regulation of cyclin-dependent protein serine/threonine kinase activity (GO:0045737)	2/30	0.684369	1.0	0.864678	0.327936	CCND2;CCND1
activation of protein kinase B activity (GO:0032148)	2/30	0.684369	1.0	0.864678	0.327936	PARK7;FGF1
regulation of cation transmembrane transport (GO:1904062)	2/30	0.684369	1.0	0.864678	0.327936	CD63;FGF12
positive regulation of cation channel activity (GO:2001259)	2/30	0.684369	1.0	0.864678	0.327936	GSTO1;CASQ1
regulation of intracellular estrogen receptor signaling pathway (GO:0033146)	2/30	0.684369	1.0	0.864678	0.327936	UFM1;ESR1
phosphatidylinositol 3-kinase signaling (GO:0014065)	2/30	0.684369	1.0	0.864678	0.327936	GATA3;SIRT2
regulation of blood coagulation (GO:0030193)	2/30	0.684369	1.0	0.864678	0.327936	SERPINE2;ENPP4
regulation of protein polymerization (GO:0032271)	2/30	0.684369	1.0	0.864678	0.327936	TPPP3;HAX1
regulation of sodium ion transmembrane transport (GO:1902305)	2/30	0.684369	1.0	0.864678	0.327936	FXYD7;FGF12
negative regulation of cell morphogenesis involved in differentiation (GO:0010771)	2/30	0.684369	1.0	0.864678	0.327936	FBLN1;RTN4
positive regulation of blood vessel endothelial cell migration (GO:0043536)	3/45	0.684816	1.0	0.864678	0.327371	ANXA1;P2RX4;HIF1A
nicotinamide nucleotide metabolic process (GO:0046496)	3/45	0.684816	1.0	0.864678	0.327371	G6PD;PGAM1;ALDOA
negative regulation of ossification (GO:0030279)	3/45	0.684816	1.0	0.864678	0.327371	SRGN;SFRP1;CDK6
protein localization to cell periphery (GO:1990778)	8/117	0.688696	1.0	0.886849	0.330755	BBS2;EHD3;RAMP3;RAB37;PKP3;FGF13;TNF;RAB8A
response to reactive oxygen species (GO:0000302)	4/60	0.68945	1.0	0.864678	0.321541	PTPRN;APOD;MPV17;MAPK3
membrane lipid biosynthetic process (GO:0046467)	4/60	0.68945	1.0	0.864678	0.321541	ALDH3A2;ELOVL4;PPM1L;GBGT1
regulation of cell growth (GO:0001558)	14/201	0.692737	1.0	0.903395	0.331641	N6AMT1;SMAD4;EGLN2;FHL1;NAIF1;PHB;RTN4;ESR2;SFRP1;WT1;AGTR2;CRLF3;SGK2;IP6K2
regulation of cell cycle (GO:0051726)	15/215	0.694176	1.0	0.904895	0.330313	LIN37;NEK7;GATA3;SIRT2;RHOB;TGM1;BOP1;SFRP1;WEE1;CDK6;TAOK3;CCND1;ID2;PIM3;JUNB
retinoid metabolic process (GO:0001523)	5/75	0.69553	1.0	0.864678	0.313949	OPN1SW;RHO;APOA1;LRAT;DHRS3
regulation of defense response (GO:0031347)	5/75	0.69553	1.0	0.864678	0.313949	HCK;ANXA1;DHX58;PARK7;GGT1
protein complex disassembly (GO:0043241)	3/46	0.699232	1.0	0.845881	0.302633	LAMP2;DVL3;CHMP3
positive regulation of ion transport (GO:0043270)	3/46	0.699232	1.0	0.845881	0.302633	RAB3B;P2RX4;FHL1
negative regulation of autophagy (GO:0010507)	3/46	0.699232	1.0	0.845881	0.302633	LEPR;ATG7;SIRT2
regulation of cellular response to stress (GO:0080135)	7/104	0.699375	1.0	0.872992	0.312155	HSPA8;SEH1L;BAG2;FKBP4;NUPL2;RAE1;MAPK3
myeloid cell development (GO:0061515)	1/15	0.699994	1.0	0.864678	0.308417	GATA1
ubiquinone biosynthetic process (GO:0006744)	1/15	0.699994	1.0	0.864678	0.308417	COQ6
vitamin D metabolic process (GO:0042359)	1/15	0.699994	1.0	0.864678	0.308417	LGMN
negative regulation of peptidyl-threonine phosphorylation (GO:0010801)	1/15	0.699994	1.0	0.864678	0.308417	SIRT2
heparan sulfate proteoglycan biosynthetic process (GO:0015012)	1/15	0.699994	1.0	0.864678	0.308417	EXT2
selective autophagy (GO:0061912)	1/15	0.699994	1.0	0.864678	0.308417	BECN1
maintenance of protein location in nucleus (GO:0051457)	1/15	0.699994	1.0	0.864678	0.308417	SKP1
positive regulation of response to wounding (GO:1903036)	1/15	0.699994	1.0	0.864678	0.308417	ANXA1
negative regulation of adherens junction organization (GO:1903392)	1/15	0.699994	1.0	0.864678	0.308417	APOD
endocardial cushion morphogenesis (GO:0003203)	1/15	0.699994	1.0	0.864678	0.308417	ACVR1
positive regulation of glycolytic process (GO:0045821)	1/15	0.699994	1.0	0.864678	0.308417	HIF1A
negative regulation of platelet-derived growth factor receptor signaling pathway (GO:0010642)	1/15	0.699994	1.0	0.864678	0.308417	APOD
phototransduction, visible light (GO:0007603)	1/15	0.699994	1.0	0.864678	0.308417	RHO
substrate-dependent cell migration (GO:0006929)	1/15	0.699994	1.0	0.864678	0.308417	VEGFC
positive regulation of coenzyme metabolic process (GO:0051197)	1/15	0.699994	1.0	0.864678	0.308417	HIF1A
positive regulation of cytokine production involved in immune response (GO:0002720)	1/15	0.699994	1.0	0.864678	0.308417	B2M
regulation of interleukin-4 production (GO:0032673)	1/15	0.699994	1.0	0.864678	0.308417	GATA3
anterograde synaptic vesicle transport (GO:0048490)	1/15	0.699994	1.0	0.864678	0.308417	BLOC1S1
positive regulation of transcription elongation from RNA polymerase II promoter (GO:0032968)	1/15	0.699994	1.0	0.864678	0.308417	PAF1
unsaturated fatty acid biosynthetic process (GO:0006636)	1/15	0.699994	1.0	0.864678	0.308417	DECR2
negative regulation of coagulation (GO:0050819)	1/15	0.699994	1.0	0.864678	0.308417	SERPINE2
positive regulation of telomerase RNA localization to Cajal body (GO:1904874)	1/15	0.699994	1.0	0.864678	0.308417	DKC1
mesenchyme morphogenesis (GO:0072132)	1/15	0.699994	1.0	0.864678	0.308417	ACVR1
regulation of clathrin-dependent endocytosis (GO:2000369)	1/15	0.699994	1.0	0.864678	0.308417	DAB2
nitric oxide mediated signal transduction (GO:0007263)	1/15	0.699994	1.0	0.864678	0.308417	AGTR2
intra-S DNA damage checkpoint (GO:0031573)	1/15	0.699994	1.0	0.864678	0.308417	MRE11
negative regulation of lipid catabolic process (GO:0050995)	1/15	0.699994	1.0	0.864678	0.308417	TNF
cellular biogenic amine biosynthetic process (GO:0042401)	1/15	0.699994	1.0	0.864678	0.308417	HDC
regulation of mitotic sister chromatid separation (GO:0010965)	1/15	0.699994	1.0	0.864678	0.308417	CDC27
regulation of exit from mitosis (GO:0007096)	1/15	0.699994	1.0	0.864678	0.308417	SIRT2
regulation of delayed rectifier potassium channel activity (GO:1902259)	1/15	0.699994	1.0	0.864678	0.308417	SUMO1
negative regulation of muscle cell differentiation (GO:0051148)	1/15	0.699994	1.0	0.864678	0.308417	PTBP1
vasculature development (GO:0001944)	1/15	0.699994	1.0	0.864678	0.308417	TCF21
regulation of macrophage chemotaxis (GO:0010758)	1/15	0.699994	1.0	0.864678	0.308417	MIF
body fluid secretion (GO:0007589)	1/15	0.699994	1.0	0.864678	0.308417	CSN3
negative regulation of DNA-dependent DNA replication (GO:2000104)	1/15	0.699994	1.0	0.864678	0.308417	MRE11
positive regulation of NF-kappaB import into nucleus (GO:0042346)	1/15	0.699994	1.0	0.864678	0.308417	TNF
positive regulation of syncytium formation by plasma membrane fusion (GO:0060143)	1/15	0.699994	1.0	0.864678	0.308417	MYF5
positive regulation of double-strand break repair (GO:2000781)	1/15	0.699994	1.0	0.864678	0.308417	MGMT
positive regulation of exosomal secretion (GO:1903543)	1/15	0.699994	1.0	0.864678	0.308417	IFNG
JAK-STAT cascade involved in growth hormone signaling pathway (GO:0060397)	1/15	0.699994	1.0	0.864678	0.308417	MAPK3
positive regulation of potassium ion transport (GO:0043268)	1/15	0.699994	1.0	0.864678	0.308417	FHL1
protein targeting to peroxisome (GO:0006625)	1/15	0.699994	1.0	0.864678	0.308417	PEX10
synaptic vesicle transport along microtubule (GO:0099517)	1/15	0.699994	1.0	0.864678	0.308417	BLOC1S1
positive regulation of cysteine-type endopeptidase activity involved in apoptotic signaling pathway (GO:2001269)	1/15	0.699994	1.0	0.864678	0.308417	CASP8
regulation of cartilage development (GO:0061035)	1/15	0.699994	1.0	0.864678	0.308417	BMP1
cellular response to corticosteroid stimulus (GO:0071384)	1/15	0.699994	1.0	0.864678	0.308417	ANXA1
negative regulation of blood vessel endothelial cell migration (GO:0043537)	2/31	0.701786	1.0	0.836785	0.296328	PPARG;AGTR2
positive regulation of release of sequestered calcium ion into cytosol (GO:0051281)	2/31	0.701786	1.0	0.836785	0.296328	GSTO1;CASQ1
organelle transport along microtubule (GO:0072384)	2/31	0.701786	1.0	0.836785	0.296328	RAB1A;COPG2
regulation of protein tyrosine kinase activity (GO:0061097)	2/31	0.701786	1.0	0.836785	0.296328	RAP2C;MVP
regulation of protein export from nucleus (GO:0046825)	2/31	0.701786	1.0	0.836785	0.296328	PARK7;SOX4
positive regulation of insulin secretion (GO:0032024)	2/31	0.701786	1.0	0.836785	0.296328	SOX4;CFTR
response to cadmium ion (GO:0046686)	2/31	0.701786	1.0	0.836785	0.296328	SUMO1;MAPK3
sarcomere organization (GO:0045214)	2/31	0.701786	1.0	0.836785	0.296328	TNNT3;CASQ1
gene silencing by miRNA (GO:0035195)	2/31	0.701786	1.0	0.836785	0.296328	RBM4;MOV10
regulation of cytokine-mediated signaling pathway (GO:0001959)	6/90	0.702123	1.0	0.864678	0.30579	CASP8;SUMO1;IFNG;STAT1;ABCE1;TNF
protein transport (GO:0015031)	23/326	0.702384	1.0	0.915073	0.323273	BBS2;RAB3B;NSF;STX12;RAB1A;TMED9;RAMP3;STX16;RAB3D;STX11;DSCR3;RAB31;RAB37;LAMP2;RAB18;PICK1;STX5;RAB9A;PPARG;STX3;RAB5A;OPTN;RAB8A
protein targeting (GO:0006605)	9/133	0.705562	1.0	0.877681	0.306101	SPCS3;RTP3;GOSR2;LAMP2;PMM2;VPS41;ATG4A;AP1S3;OPTN
Fc-gamma receptor signaling pathway involved in phagocytosis (GO:0038096)	9/133	0.705562	1.0	0.877681	0.306101	HCK;ABI1;ELMO1;GRB2;FYN;ARPC5;CRK;ACTB;MAPK3
regulation of hematopoietic stem cell differentiation (GO:1902036)	5/76	0.706662	1.0	0.853301	0.296268	PSMD7;TAL1;GATA3;PSMF1;GATA1
positive regulation of JNK cascade (GO:0046330)	5/76	0.706662	1.0	0.853301	0.296268	TRAF4;TAOK3;CARD9;DVL3;TNF
positive regulation of ubiquitin-protein ligase activity involved in regulation of mitotic cell cycle transition (GO:0051437)	5/76	0.706662	1.0	0.853301	0.296268	PSMD7;CDC26;CDC27;PSMF1;SKP1
hemopoiesis (GO:0030097)	5/76	0.706662	1.0	0.853301	0.296268	CEBPA;SFRP1;TAL1;GLRX5;RTKN2
protein homooligomerization (GO:0051260)	13/190	0.712872	1.0	0.887433	0.300355	SMAD4;MLKL;DPYS;RASEF;APIP;MIF;TRPV1;EHD3;EHD4;STOM;DNM1L;ALDOA;CBR4
myofibril assembly (GO:0030239)	3/47	0.71314	1.0	0.827883	0.279889	TMOD3;TNNT3;CASQ1
positive regulation of pathway-restricted SMAD protein phosphorylation (GO:0010862)	3/47	0.71314	1.0	0.827883	0.279889	ACVR1;SMAD4;DAB2
Fc-gamma receptor signaling pathway (GO:0038094)	9/134	0.713897	1.0	0.871131	0.293585	HCK;ABI1;ELMO1;GRB2;FYN;ARPC5;CRK;ACTB;MAPK3
negative regulation of G2/M transition of mitotic cell cycle (GO:0010972)	4/62	0.714076	1.0	0.836785	0.2818	PSMD7;FHL1;PSMF1;SKP1
regulation of actin filament-based process (GO:0032970)	4/62	0.714076	1.0	0.836785	0.2818	RND3;CRK;RHOQ;RHOB
DNA damage response, signal transduction by p53 class mediator resulting in cell cycle arrest (GO:0006977)	4/62	0.714076	1.0	0.836785	0.2818	BTG2;PRMT1;E2F4;SOX4
negative regulation of peptidase activity (GO:0010466)	4/62	0.714076	1.0	0.836785	0.2818	SERPINE2;SERPINC1;TIMP3;PARK7
enzyme linked receptor protein signaling pathway (GO:0007167)	8/120	0.715526	1.0	0.864678	0.28944	HCK;CD4;GRAP2;ABI1;BLNK;GRB2;LCP2;FYN
positive regulation of cellular catabolic process (GO:0031331)	7/106	0.718118	1.0	0.856521	0.283613	IFNG;PHKG2;APOA1;TNF;HIF1A;SVIP;OPTN
positive regulation of cellular component organization (GO:0051130)	7/106	0.718118	1.0	0.856521	0.283613	CD63;DAB2;TMED9;SUMO1;IFNG;TAL1;TNF
RNA splicing (GO:0008380)	7/106	0.718118	1.0	0.856521	0.283613	PTBP1;SF3B2;RSRC1;WT1;TRA2B;RP9;ZCRB1
cellular response to amino acid stimulus (GO:0071230)	2/32	0.718396	1.0	0.810636	0.268105	XBP1;FYN
oxoacid metabolic process (GO:0043436)	2/32	0.718396	1.0	0.810636	0.268105	CHST1;MIF
microtubule bundle formation (GO:0001578)	2/32	0.718396	1.0	0.810636	0.268105	TPPP3;RSPH1
regulation of potassium ion transmembrane transport (GO:1901379)	2/32	0.718396	1.0	0.810636	0.268105	CD63;FHL1
negative regulation of receptor activity (GO:2000272)	2/32	0.718396	1.0	0.810636	0.268105	GSTO1;VPS25
positive regulation of tumor necrosis factor superfamily cytokine production (GO:1903557)	2/32	0.718396	1.0	0.810636	0.268105	IFNG;MIF
endodermal cell differentiation (GO:0035987)	2/32	0.718396	1.0	0.810636	0.268105	MMP2;PAF1
positive regulation of telomere maintenance via telomerase (GO:0032212)	2/32	0.718396	1.0	0.810636	0.268105	NEK7;MAPK3
positive regulation of T cell differentiation (GO:0045582)	2/32	0.718396	1.0	0.810636	0.268105	XBP1;GATA3
positive regulation of transcription factor import into nucleus (GO:0042993)	2/32	0.718396	1.0	0.810636	0.268105	HDAC3;TNF
vasculogenesis (GO:0001570)	2/32	0.718396	1.0	0.810636	0.268105	WT1;TNNI3
T cell receptor signaling pathway (GO:0050852)	11/163	0.720059	1.0	0.875287	0.287463	CD4;PSMD7;UBE2D2;GRAP2;UBE2N;LCP2;FYN;UBE2V1;GATA3;PSMF1;SKP1
Fc receptor mediated stimulatory signaling pathway (GO:0002431)	9/135	0.722078	1.0	0.864678	0.281558	HCK;ABI1;ELMO1;GRB2;FYN;ARPC5;CRK;ACTB;MAPK3
peptidyl-threonine dephosphorylation (GO:0035970)	1/16	0.723141	1.0	0.810636	0.262768	PPM1A
neural tube development (GO:0021915)	1/16	0.723141	1.0	0.810636	0.262768	SOX4
regulation of actin nucleation (GO:0051125)	1/16	0.723141	1.0	0.810636	0.262768	PICK1
negative regulation of NF-kappaB import into nucleus (GO:0042347)	1/16	0.723141	1.0	0.810636	0.262768	PPM1A
positive regulation of nuclear-transcribed mRNA catabolic process, deadenylation-dependent decay (GO:1900153)	1/16	0.723141	1.0	0.810636	0.262768	BTG2
DNA strand elongation involved in DNA replication (GO:0006271)	1/16	0.723141	1.0	0.810636	0.262768	PARP3
regulation of membrane depolarization (GO:0003254)	1/16	0.723141	1.0	0.810636	0.262768	FHL1
glucose 6-phosphate metabolic process (GO:0051156)	1/16	0.723141	1.0	0.810636	0.262768	G6PD
negative regulation of response to wounding (GO:1903035)	1/16	0.723141	1.0	0.810636	0.262768	CRK
regulation of RIG-I signaling pathway (GO:0039535)	1/16	0.723141	1.0	0.810636	0.262768	DHX58
regulation of cell cycle phase transition (GO:1901987)	1/16	0.723141	1.0	0.810636	0.262768	DDB1
regulation of reactive oxygen species biosynthetic process (GO:1903426)	1/16	0.723141	1.0	0.810636	0.262768	PARK7
regulation of exosomal secretion (GO:1903541)	1/16	0.723141	1.0	0.810636	0.262768	IFNG
cardiac ventricle development (GO:0003231)	1/16	0.723141	1.0	0.810636	0.262768	GATA3
stabilization of membrane potential (GO:0030322)	1/16	0.723141	1.0	0.810636	0.262768	KCNK6
negative regulation of striated muscle cell differentiation (GO:0051154)	1/16	0.723141	1.0	0.810636	0.262768	XBP1
regulation of histone H3-K4 methylation (GO:0051569)	1/16	0.723141	1.0	0.810636	0.262768	SMAD4
guanosine-containing compound metabolic process (GO:1901068)	1/16	0.723141	1.0	0.810636	0.262768	RHOQ
regulation of bicellular tight junction assembly (GO:2000810)	1/16	0.723141	1.0	0.810636	0.262768	TNF
positive regulation of antigen receptor-mediated signaling pathway (GO:0050857)	1/16	0.723141	1.0	0.810636	0.262768	CD226
regulation of energy homeostasis (GO:2000505)	1/16	0.723141	1.0	0.810636	0.262768	LEPR
negative regulation of transcription regulatory region DNA binding (GO:2000678)	1/16	0.723141	1.0	0.810636	0.262768	GATA1
negative regulation of translational initiation (GO:0045947)	1/16	0.723141	1.0	0.810636	0.262768	RBM4
cellular response to pH (GO:0071467)	1/16	0.723141	1.0	0.810636	0.262768	TRPV1
positive regulation of myotube differentiation (GO:0010831)	1/16	0.723141	1.0	0.810636	0.262768	MYF5
positive regulation of cilium assembly (GO:0045724)	1/16	0.723141	1.0	0.810636	0.262768	2007-09-01
regulation of osteoblast proliferation (GO:0033688)	1/16	0.723141	1.0	0.810636	0.262768	SFRP1
positive regulation of cyclic nucleotide metabolic process (GO:0030801)	1/16	0.723141	1.0	0.810636	0.262768	RAMP3
genitalia development (GO:0048806)	1/16	0.723141	1.0	0.810636	0.262768	WT1
negative regulation of peptide hormone secretion (GO:0090278)	1/16	0.723141	1.0	0.810636	0.262768	SFRP1
positive regulation of G2/M transition of mitotic cell cycle (GO:0010971)	1/16	0.723141	1.0	0.810636	0.262768	CCND1
mRNA transcription from RNA polymerase II promoter (GO:0042789)	1/16	0.723141	1.0	0.810636	0.262768	HIF1A
positive regulation of cell migration involved in sprouting angiogenesis (GO:0090050)	1/16	0.723141	1.0	0.810636	0.262768	ANXA1
regulation of stem cell proliferation (GO:0072091)	1/16	0.723141	1.0	0.810636	0.262768	FBLN1
regulation of necroptotic process (GO:0060544)	1/16	0.723141	1.0	0.810636	0.262768	CASP8
protein localization to chromatin (GO:0071168)	1/16	0.723141	1.0	0.810636	0.262768	ESR1
embryonic heart tube development (GO:0035050)	1/16	0.723141	1.0	0.810636	0.262768	ACVR1
detection of visible light (GO:0009584)	1/16	0.723141	1.0	0.810636	0.262768	RHO
linoleic acid metabolic process (GO:0043651)	1/16	0.723141	1.0	0.810636	0.262768	ACSL1
positive regulation of positive chemotaxis (GO:0050927)	1/16	0.723141	1.0	0.810636	0.262768	VEGFC
positive regulation of response to endoplasmic reticulum stress (GO:1905898)	1/16	0.723141	1.0	0.810636	0.262768	XBP1
stimulatory C-type lectin receptor signaling pathway (GO:0002223)	8/121	0.72412	1.0	0.857532	0.276809	PSMD7;UBE2D2;CARD9;UBE2N;FYN;UBE2V1;PSMF1;SKP1
kidney development (GO:0001822)	4/63	0.72584	1.0	0.823503	0.263872	WT1;TCF21;GATA3;SOX4
signal transduction involved in mitotic G1 DNA damage checkpoint (GO:0072431)	4/63	0.72584	1.0	0.823503	0.263872	BTG2;PRMT1;E2F4;SOX4
glycoprotein metabolic process (GO:0009100)	3/48	0.726546	1.0	0.810636	0.25896	EDEM1;PARK7;HIF1A
positive regulation of chemotaxis (GO:0050921)	3/48	0.726546	1.0	0.810636	0.25896	P2RX4;STX3;AIF1
negative regulation of inflammatory response (GO:0050728)	5/78	0.728063	1.0	0.831421	0.263867	CHID1;APOA1;PPARG;APOD;GATA3
cellular response to interleukin-1 (GO:0071347)	10/150	0.728463	1.0	0.864678	0.273946	CCL25;SFRP1;PSMD7;TNIP2;UBE2N;UBE2V1;PSMF1;HIF1A;SKP1;MAPK3
sulfur compound biosynthetic process (GO:0044272)	8/122	0.732538	1.0	0.850503	0.26471	GGT5;EXT2;GSTO1;LUM;CHST1;CHAC1;GGT1;CHST2
glycogen metabolic process (GO:0005977)	2/33	0.734219	1.0	0.786071	0.242855	UGP2;PHKG2
activation of MAPKK activity (GO:0000186)	2/33	0.734219	1.0	0.786071	0.242855	TAOK3;CRK
negative regulation of neurogenesis (GO:0050768)	2/33	0.734219	1.0	0.786071	0.242855	SOX2;ID2
entry into host cell (GO:0030260)	2/33	0.734219	1.0	0.786071	0.242855	CD4;GRB2
regulation of autophagosome assembly (GO:2000785)	2/33	0.734219	1.0	0.786071	0.242855	FEZ1;RAB5A
positive regulation of catalytic activity (GO:0043085)	2/33	0.734219	1.0	0.786071	0.242855	APOA1;MAPK3
negative regulation of multi-organism process (GO:0043901)	2/33	0.734219	1.0	0.786071	0.242855	FAM3A;SIRT2
positive regulation of organelle organization (GO:0010638)	2/33	0.734219	1.0	0.786071	0.242855	TMED9;ANXA1
regulation of interleukin-12 production (GO:0032655)	2/33	0.734219	1.0	0.786071	0.242855	IFNG;IRF5
nucleotide-excision repair (GO:0006289)	7/108	0.736053	1.0	0.840659	0.257622	RFC5;DDB1;SUMO1;OGG1;UBE2N;PPIE;CUL4B
positive regulation of protein polymerization (GO:0032273)	4/64	0.737238	1.0	0.810636	0.247118	HCK;TPPP3;RHOG;MAPRE1
glucose metabolic process (GO:0006006)	4/64	0.737238	1.0	0.810636	0.247118	PGAM1;ALDOC;APOD;ALDOA
positive regulation of transferase activity (GO:0051347)	9/137	0.737971	1.0	0.852055	0.258897	RFC5;CD4;MRE11;DKC1;MYC;NEK7;UBE2N;RPS2;MAPK3
non-recombinational repair (GO:0000726)	3/49	0.739456	1.0	0.794092	0.239689	MRE11;SUMO1;UBE2N
RNA methylation (GO:0001510)	3/49	0.739456	1.0	0.794092	0.239689	WTAP;DIMT1;NSUN6
organic hydroxy compound biosynthetic process (GO:1901617)	3/49	0.739456	1.0	0.794092	0.239689	ACOT8;SC5D;PARK7
regulation of megakaryocyte differentiation (GO:0045652)	3/49	0.739456	1.0	0.794092	0.239689	MOV10;PRMT1;GATA1
positive regulation of phosphorylation (GO:0042327)	14/208	0.739634	1.0	0.872992	0.263294	MRE11;HDAC3;ILK;MIF;HIF1A;TNF;DAB2;CD4;CCND2;CCND1;IFNG;NPTN;DVL3;MAPK3
regulation of protein sumoylation (GO:0033233)	1/17	0.744504	1.0	0.762951	0.225099	PARK7
positive regulation of protein processing (GO:0010954)	1/17	0.744504	1.0	0.762951	0.225099	PHB
regulation of cellular protein catabolic process (GO:1903362)	1/17	0.744504	1.0	0.762951	0.225099	RGP1
regulation of multicellular organism growth (GO:0040014)	1/17	0.744504	1.0	0.762951	0.225099	BBS2
high-density lipoprotein particle remodeling (GO:0034375)	1/17	0.744504	1.0	0.762951	0.225099	APOA1
regulation of tissue remodeling (GO:0034103)	1/17	0.744504	1.0	0.762951	0.225099	LEPR
positive regulation of transcription initiation from RNA polymerase II promoter (GO:0060261)	1/17	0.744504	1.0	0.762951	0.225099	ESR1
positive regulation of cell cycle G2/M phase transition (GO:1902751)	1/17	0.744504	1.0	0.762951	0.225099	CCND1
reverse cholesterol transport (GO:0043691)	1/17	0.744504	1.0	0.762951	0.225099	APOA1
positive regulation of focal adhesion assembly (GO:0051894)	1/17	0.744504	1.0	0.762951	0.225099	SFRP1
positive regulation of G-protein coupled receptor protein signaling pathway (GO:0045745)	1/17	0.744504	1.0	0.762951	0.225099	PHB
response to interferon-alpha (GO:0035455)	1/17	0.744504	1.0	0.762951	0.225099	GATA3
positive regulation of lymphocyte migration (GO:2000403)	1/17	0.744504	1.0	0.762951	0.225099	AIF1
cardiac muscle cell contraction (GO:0086003)	1/17	0.744504	1.0	0.762951	0.225099	FGF12
positive regulation of interleukin-6 secretion (GO:2000778)	1/17	0.744504	1.0	0.762951	0.225099	XBP1
regulation of lipid catabolic process (GO:0050994)	1/17	0.744504	1.0	0.762951	0.225099	TNF
positive regulation of fatty acid metabolic process (GO:0045923)	1/17	0.744504	1.0	0.762951	0.225099	APOA1
positive regulation of monocyte chemotaxis (GO:0090026)	1/17	0.744504	1.0	0.762951	0.225099	AIF1
negative regulation of B cell activation (GO:0050869)	1/17	0.744504	1.0	0.762951	0.225099	SFRP1
mRNA cis splicing, via spliceosome (GO:0045292)	1/17	0.744504	1.0	0.762951	0.225099	PSIP1
positive regulation of dendrite extension (GO:1903861)	1/17	0.744504	1.0	0.762951	0.225099	SYT4
negative regulation of cell development (GO:0010721)	1/17	0.744504	1.0	0.762951	0.225099	SMAD4
negative regulation of interleukin-8 production (GO:0032717)	1/17	0.744504	1.0	0.762951	0.225099	ANXA1
N-glycan processing (GO:0006491)	1/17	0.744504	1.0	0.762951	0.225099	EDEM1
negative regulation of tumor necrosis factor-mediated signaling pathway (GO:0010804)	1/17	0.744504	1.0	0.762951	0.225099	APOA1
positive regulation of stem cell proliferation (GO:2000648)	1/17	0.744504	1.0	0.762951	0.225099	PDCD2
maturation of 5.8S rRNA (GO:0000460)	1/17	0.744504	1.0	0.762951	0.225099	C1D
rRNA catabolic process (GO:0016075)	1/17	0.744504	1.0	0.762951	0.225099	DEDD2
pharyngeal system development (GO:0060037)	1/17	0.744504	1.0	0.762951	0.225099	GATA3
regulation of protein localization to membrane (GO:1905475)	1/17	0.744504	1.0	0.762951	0.225099	FYN
positive regulation of natural killer cell mediated cytotoxicity (GO:0045954)	1/17	0.744504	1.0	0.762951	0.225099	CD226
positive regulation of macrophage activation (GO:0043032)	1/17	0.744504	1.0	0.762951	0.225099	TNIP2
long-term memory (GO:0007616)	1/17	0.744504	1.0	0.762951	0.225099	RGS14
macrophage activation (GO:0042116)	1/17	0.744504	1.0	0.762951	0.225099	AIF1
regulation of transcription from RNA polymerase I promoter (GO:0006356)	1/17	0.744504	1.0	0.762951	0.225099	UTP15
virion assembly (GO:0019068)	1/17	0.744504	1.0	0.762951	0.225099	RAB1A
regulation of synaptic vesicle exocytosis (GO:2000300)	1/17	0.744504	1.0	0.762951	0.225099	RAB5A
heterocycle biosynthetic process (GO:0018130)	1/17	0.744504	1.0	0.762951	0.225099	HDC
nucleotide catabolic process (GO:0009166)	1/17	0.744504	1.0	0.762951	0.225099	ITPA
defense response to fungus (GO:0050832)	1/17	0.744504	1.0	0.762951	0.225099	FAM3A
regulation of cardiac muscle contraction by regulation of the release of sequestered calcium ion (GO:0010881)	1/17	0.744504	1.0	0.762951	0.225099	GSTO1
positive regulation by host of viral transcription (GO:0043923)	1/17	0.744504	1.0	0.762951	0.225099	TAF11
synaptic vesicle transport (GO:0048489)	1/17	0.744504	1.0	0.762951	0.225099	RAB5A
positive regulation of cartilage development (GO:0061036)	1/17	0.744504	1.0	0.762951	0.225099	BMP1
cellular response to inorganic substance (GO:0071241)	1/17	0.744504	1.0	0.762951	0.225099	AQP1
platelet-derived growth factor receptor signaling pathway (GO:0048008)	1/17	0.744504	1.0	0.762951	0.225099	RGS14
positive regulation of transcription of Notch receptor target (GO:0007221)	1/17	0.744504	1.0	0.762951	0.225099	STAT1
positive regulation of natural killer cell mediated immunity (GO:0002717)	1/17	0.744504	1.0	0.762951	0.225099	CD226
mitotic G2 DNA damage checkpoint (GO:0007095)	1/17	0.744504	1.0	0.762951	0.225099	TAOK3
organonitrogen compound biosynthetic process (GO:1901566)	12/181	0.747412	1.0	0.859901	0.25035	ALDH3A2;ELOVL4;PPM1L;SLC44A2;GSTO1;GADL1;ASNS;PEMT;APOA1;PPARG;CEPT1;NAT8L
glycolipid metabolic process (GO:0006664)	4/65	0.748274	1.0	0.798164	0.231456	HEXB;HEXA;GBGT1;ARSB
cellular response to hormone stimulus (GO:0032870)	5/80	0.748312	1.0	0.810636	0.235031	XBP1;RAMP3;WT1;JUNB;GATA1
negative regulation of defense response (GO:0031348)	5/80	0.748312	1.0	0.810636	0.235031	DHX58;APOA1;PPARG;GATA3;SIRT2
innate immune response activating cell surface receptor signaling pathway (GO:0002220)	8/124	0.748844	1.0	0.836785	0.242019	PSMD7;UBE2D2;CARD9;UBE2N;FYN;UBE2V1;PSMF1;SKP1
positive regulation of gene expression (GO:0010628)	55/771	0.748914	1.0	0.925239	0.267516	RNF10;PDCD5;ILK;PARK7;MED16;TNF;ACTB;ETS2;SOX2;MYC;HABP4;SOX4;PITX3;ACVR1;UTP15;DIMT1;NCOA4;CIRBP;RHOG;MED4;PPM1A;SFRP1;IFNG;CCNE1;IRF4;TAL1;IRF7;PPARG;PKP3;UBE2V1;ATF5;RAMP3;GATA3;PHB;GATA1;HIF1A;U2AF2;DVL3;MAPK3;SMAD4;NFYA;STAT1;ESR1;FLI1;KLF2;ESR2;CD4;DAB2;LHX3;FUBP3;WT1;KLHL6;ID2;HOXD3;CRLF3
apoptotic mitochondrial changes (GO:0008637)	2/34	0.749278	1.0	0.762951	0.220222	NAIF1;DNM1L
regulation of interleukin-8 production (GO:0032677)	2/34	0.749278	1.0	0.762951	0.220222	PARK7;TNF
positive regulation of muscle cell differentiation (GO:0051149)	2/34	0.749278	1.0	0.762951	0.220222	RBM4;MYF5
regulation of wound healing (GO:0061041)	2/34	0.749278	1.0	0.762951	0.220222	ANXA1;CRK
positive regulation of telomere maintenance via telomere lengthening (GO:1904358)	2/34	0.749278	1.0	0.762951	0.220222	NEK7;MAPK3
ventricular cardiac muscle tissue morphogenesis (GO:0055010)	2/34	0.749278	1.0	0.762951	0.220222	SMAD4;TNNI3
negative regulation of endothelial cell migration (GO:0010596)	2/34	0.749278	1.0	0.762951	0.220222	PPARG;AGTR2
positive regulation of cell development (GO:0010720)	2/34	0.749278	1.0	0.762951	0.220222	RGS14;MYF5
positive regulation of chemokine production (GO:0032722)	2/34	0.749278	1.0	0.762951	0.220222	TNF;HIF1A
anterior/posterior pattern specification (GO:0009952)	2/34	0.749278	1.0	0.762951	0.220222	WT1;HOXD3
macromolecule catabolic process (GO:0009057)	2/34	0.749278	1.0	0.762951	0.220222	BECN1;LGMN
regulation of heart contraction (GO:0008016)	6/95	0.750225	1.0	0.819169	0.235415	P2RX4;STIM1;HSPB7;FXYD7;TNNI3;CASQ1
regulation of cytoskeleton organization (GO:0051493)	6/95	0.750225	1.0	0.819169	0.235415	CLIC4;RND3;CRK;RHOQ;RHOB;MAPK3
fatty acid oxidation (GO:0019395)	3/50	0.751877	1.0	0.77821	0.221932	ALDH3A2;ACOX1;ACADM
myeloid leukocyte differentiation (GO:0002573)	3/50	0.751877	1.0	0.77821	0.221932	CEBPA;CASP8;PPARG
positive regulation of JUN kinase activity (GO:0043507)	3/50	0.751877	1.0	0.77821	0.221932	TAOK3;DVL3;TNF
double-strand break repair via nonhomologous end joining (GO:0006303)	3/50	0.751877	1.0	0.77821	0.221932	MRE11;SUMO1;UBE2N
macroautophagy (GO:0016236)	7/110	0.753178	1.0	0.825374	0.233956	BECN1;LAMP2;CHMP3;VPS36;VPS25;ATG7;VPS28
negative regulation of cytokine production (GO:0001818)	7/110	0.753178	1.0	0.825374	0.233956	CHID1;SRGN;TBK1;IFNG;DHX58;APOD;TNF
BMP signaling pathway (GO:0030509)	5/81	0.758008	1.0	0.800628	0.221822	ACVR1;SMAD4;FSTL1;RGMA;MAPK3
negative regulation of cell death (GO:0060548)	5/81	0.758008	1.0	0.800628	0.221822	BNIP3L;BECN1;PACRG;PARK7;SOX4
protein catabolic process (GO:0030163)	5/81	0.758008	1.0	0.800628	0.221822	DDB1;HSPA8;LAMP2;UBE2G1;CUL4B
cellular response to light stimulus (GO:0071482)	4/66	0.758952	1.0	0.786071	0.216811	OPN1SW;MYC;RHO;AQP1
purine ribonucleotide metabolic process (GO:0009150)	4/66	0.758952	1.0	0.786071	0.216811	HSPA8;OLA1;ADSSL1;RHOQ
positive regulation of NIK/NF-kappaB signaling (GO:1901224)	2/35	0.763597	1.0	0.741152	0.1999	ILK;TNF
regulation of endothelial cell apoptotic process (GO:2000351)	2/35	0.763597	1.0	0.741152	0.1999	TNIP2;GATA3
anatomical structure homeostasis (GO:0060249)	2/35	0.763597	1.0	0.741152	0.1999	PARP3;MRE11
erythrocyte differentiation (GO:0030218)	2/35	0.763597	1.0	0.741152	0.1999	TAL1;GATA1
regulation of sodium ion transport (GO:0002028)	2/35	0.763597	1.0	0.741152	0.1999	P2RX4;FGF12
regulation of cardiac muscle contraction (GO:0055117)	2/35	0.763597	1.0	0.741152	0.1999	P2RX4;TNNI3
carbohydrate catabolic process (GO:0016052)	2/35	0.763597	1.0	0.741152	0.1999	PGAM1;ALDOA
protein kinase B signaling (GO:0043491)	2/35	0.763597	1.0	0.741152	0.1999	TNF;SIRT2
peptidyl-tyrosine modification (GO:0018212)	3/51	0.763818	1.0	0.762951	0.205559	HCK;ABI1;FYN
regulation of cellular amine metabolic process (GO:0033238)	3/51	0.763818	1.0	0.762951	0.205559	PSMD7;PSMF1;AZIN1
regulation of cellular amino acid metabolic process (GO:0006521)	3/51	0.763818	1.0	0.762951	0.205559	PSMD7;PSMF1;AZIN1
coenzyme metabolic process (GO:0006732)	3/51	0.763818	1.0	0.762951	0.205559	THTPA;ACOT8;FTCD
glucan catabolic process (GO:0009251)	1/18	0.76422	1.0	0.720565	0.19376	PHKG2
regulation of telomerase RNA localization to Cajal body (GO:1904872)	1/18	0.76422	1.0	0.720565	0.19376	DKC1
regulation of viral process (GO:0050792)	1/18	0.76422	1.0	0.720565	0.19376	CHMP3
receptor localization to synapse (GO:0097120)	1/18	0.76422	1.0	0.720565	0.19376	RAB8A
actin filament polymerization (GO:0030041)	1/18	0.76422	1.0	0.720565	0.19376	AIF1
posttranscriptional gene silencing by RNA (GO:0035194)	1/18	0.76422	1.0	0.720565	0.19376	MOV10
regulation of cellular response to transforming growth factor beta stimulus (GO:1903844)	1/18	0.76422	1.0	0.720565	0.19376	SMAD4
regulation of keratinocyte proliferation (GO:0010837)	1/18	0.76422	1.0	0.720565	0.19376	TGM1
regulation of peptidyl-serine phosphorylation of STAT protein (GO:0033139)	1/18	0.76422	1.0	0.720565	0.19376	IFNG
glucan biosynthetic process (GO:0009250)	1/18	0.76422	1.0	0.720565	0.19376	UGP2
release of cytochrome c from mitochondria (GO:0001836)	1/18	0.76422	1.0	0.720565	0.19376	DNM1L
positive regulation of lipid catabolic process (GO:0050996)	1/18	0.76422	1.0	0.720565	0.19376	APOA1
endoplasmic reticulum calcium ion homeostasis (GO:0032469)	1/18	0.76422	1.0	0.720565	0.19376	TGM2
maintenance of protein localization in organelle (GO:0072595)	1/18	0.76422	1.0	0.720565	0.19376	SKP1
regulation of mitochondrial membrane permeability (GO:0046902)	1/18	0.76422	1.0	0.720565	0.19376	NAIF1
establishment or maintenance of apical/basal cell polarity (GO:0035088)	1/18	0.76422	1.0	0.720565	0.19376	CLIC4
regulation of dephosphorylation (GO:0035303)	1/18	0.76422	1.0	0.720565	0.19376	MTMR2
prostaglandin biosynthetic process (GO:0001516)	1/18	0.76422	1.0	0.720565	0.19376	MIF
negative regulation of microtubule depolymerization (GO:0007026)	1/18	0.76422	1.0	0.720565	0.19376	FGF13
regulation of cholesterol efflux (GO:0010874)	1/18	0.76422	1.0	0.720565	0.19376	SREBF2
tRNA metabolic process (GO:0006399)	1/18	0.76422	1.0	0.720565	0.19376	DTD1
positive regulation of p38MAPK cascade (GO:1900745)	1/18	0.76422	1.0	0.720565	0.19376	PRMT1
glycogen catabolic process (GO:0005980)	1/18	0.76422	1.0	0.720565	0.19376	PHKG2
phosphatidylglycerol acyl-chain remodeling (GO:0036148)	1/18	0.76422	1.0	0.720565	0.19376	CRLS1
glycogen biosynthetic process (GO:0005978)	1/18	0.76422	1.0	0.720565	0.19376	UGP2
regulation of cAMP-mediated signaling (GO:0043949)	1/18	0.76422	1.0	0.720565	0.19376	UBE2B
DNA conformation change (GO:0071103)	1/18	0.76422	1.0	0.720565	0.19376	HMGB3
positive regulation of peptidyl-serine phosphorylation of STAT protein (GO:0033141)	1/18	0.76422	1.0	0.720565	0.19376	IFNG
DNA methylation (GO:0006306)	1/18	0.76422	1.0	0.720565	0.19376	PICK1
regulation of microtubule polymerization or depolymerization (GO:0031110)	1/18	0.76422	1.0	0.720565	0.19376	FKBP4
positive regulation of carbohydrate metabolic process (GO:0045913)	1/18	0.76422	1.0	0.720565	0.19376	HIF1A
glyceraldehyde-3-phosphate metabolic process (GO:0019682)	1/18	0.76422	1.0	0.720565	0.19376	G6PD
cell-substrate adherens junction assembly (GO:0007045)	1/18	0.76422	1.0	0.720565	0.19376	ACTN1
regulation of dendrite extension (GO:1903859)	1/18	0.76422	1.0	0.720565	0.19376	SYT4
focal adhesion assembly (GO:0048041)	1/18	0.76422	1.0	0.720565	0.19376	ACTN1
negative regulation of calcium-mediated signaling (GO:0050849)	1/18	0.76422	1.0	0.720565	0.19376	GSTO1
positive regulation of protein secretion (GO:0050714)	5/82	0.767421	1.0	0.790864	0.209357	XBP1;MIF;DNM1L;TNF;SOX4
antigen processing and presentation of exogenous peptide antigen via MHC class II (GO:0019886)	6/97	0.767805	1.0	0.802278	0.211978	CAPZA1;AP1S2;AP1S3;KLC1;AP2M1;LGMN
antigen processing and presentation of exogenous peptide antigen (GO:0002478)	6/97	0.767805	1.0	0.802278	0.211978	CAPZA1;AP1S2;AP1S3;KLC1;AP2M1;LGMN
regulation of gene silencing by miRNA (GO:0060964)	4/67	0.769275	1.0	0.774338	0.203114	SEH1L;PPARG;NUPL2;RAE1
negative regulation of protein serine/threonine kinase activity (GO:0071901)	4/67	0.769275	1.0	0.774338	0.203114	CEBPA;UCHL1;RGS14;STK38
extrinsic apoptotic signaling pathway (GO:0097191)	4/67	0.769275	1.0	0.774338	0.203114	CASP8;IFNG;TNF;DEDD2
regulation of cyclin-dependent protein serine/threonine kinase activity (GO:0000079)	4/67	0.769275	1.0	0.774338	0.203114	CEBPA;CCND2;CCND1;CCNE2
regulation of cardiac conduction (GO:1903779)	4/67	0.769275	1.0	0.774338	0.203114	STIM1;FXYD7;TNNI3;CASQ1
cellular response to UV (GO:0034644)	4/67	0.769275	1.0	0.774338	0.203114	DDB1;MYC;AQP1;CUL4B
regulation of cell-matrix adhesion (GO:0001952)	3/52	0.775287	1.0	0.748279	0.190454	CCL25;SFRP1;CDK6
positive regulation of mitotic cell cycle (GO:0045931)	3/52	0.775287	1.0	0.748279	0.190454	EPGN;TAL1;ASNS
positive regulation of intracellular signal transduction (GO:1902533)	33/479	0.775991	1.0	0.893561	0.22662	BECN1;SEH1L;CANT1;HDAC3;RAMP3;SLC44A2;ILK;GATA3;PARK7;FGF1;TNF;RTN4;SOX2;TBK1;CASP8;TFG;DHX58;FYN;DNM1L;APOL3;CARD9;MIF;ESR1;PPM1A;CD4;HAX1;P2RX4;RHEB;NRG4;TNIP2;UBE2N;GRB2;UBE2V1
phosphatidylinositol biosynthetic process (GO:0006661)	6/98	0.776243	1.0	0.794092	0.201135	DPM3;MTMR2;IMPA1;PIGP;PIGL;RAB5A
antigen processing and presentation of peptide antigen via MHC class II (GO:0002495)	6/98	0.776243	1.0	0.794092	0.201135	CAPZA1;AP1S2;AP1S3;KLC1;AP2M1;LGMN
response to UV (GO:0009411)	6/98	0.776243	1.0	0.794092	0.201135	CCND1;UBE2B;MYC;CIRBP;UBE2A;AQP1
regulation of potassium ion transport (GO:0043266)	2/36	0.7772	1.0	0.720565	0.181624	CD63;FHL1
actin polymerization or depolymerization (GO:0008154)	2/36	0.7772	1.0	0.720565	0.181624	ABI1;AIF1
natural killer cell activation (GO:0030101)	2/36	0.7772	1.0	0.720565	0.181624	CASP8;PRDX1
regulation of filopodium assembly (GO:0051489)	2/36	0.7772	1.0	0.720565	0.181624	RAB5A;RHOQ
Wnt signaling pathway, calcium modulating pathway (GO:0007223)	2/36	0.7772	1.0	0.720565	0.181624	MOV10;PLCB3
acylglycerol metabolic process (GO:0006639)	2/36	0.7772	1.0	0.720565	0.181624	PGS1;ABHD6
cardiac muscle contraction (GO:0060048)	2/36	0.7772	1.0	0.720565	0.181624	TNNT3;TNNI3
axonal transport (GO:0098930)	2/36	0.7772	1.0	0.720565	0.181624	BLOC1S1;HIF1A
regulation of cysteine-type endopeptidase activity (GO:2000116)	2/36	0.7772	1.0	0.720565	0.181624	SOX2;FYN
secondary alcohol biosynthetic process (GO:1902653)	2/36	0.7772	1.0	0.720565	0.181624	G6PD;APOA1
termination of RNA polymerase II transcription (GO:0006369)	4/68	0.779249	1.0	0.762951	0.190299	CPSF7;PCF11;U2AF2;SSU72
positive regulation of T cell activation (GO:0050870)	4/68	0.779249	1.0	0.762951	0.190299	XBP1;ANXA1;GATA3;AIF1
regulation of mitotic spindle assembly (GO:1901673)	1/19	0.782415	1.0	0.68264	0.1675	CEP97
error-free translesion synthesis (GO:0070987)	1/19	0.782415	1.0	0.68264	0.1675	RFC5
histone methylation (GO:0016571)	1/19	0.782415	1.0	0.68264	0.1675	PRMT1
cellular polysaccharide catabolic process (GO:0044247)	1/19	0.782415	1.0	0.68264	0.1675	PHKG2
NADP metabolic process (GO:0006739)	1/19	0.782415	1.0	0.68264	0.1675	G6PD
regulation of long-term synaptic potentiation (GO:1900271)	1/19	0.782415	1.0	0.68264	0.1675	NSG1
positive regulation of STAT cascade (GO:1904894)	1/19	0.782415	1.0	0.68264	0.1675	CRLF3
negative regulation of double-strand break repair (GO:2000780)	1/19	0.782415	1.0	0.68264	0.1675	OGG1
negative regulation of proteolysis involved in cellular protein catabolic process (GO:1903051)	1/19	0.782415	1.0	0.68264	0.1675	PSMF1
maturation of 5.8S rRNA from tricistronic rRNA transcript (SSU-rRNA, 5.8S rRNA, LSU-rRNA) (GO:0000466)	1/19	0.782415	1.0	0.68264	0.1675	RRS1
vesicle transport along microtubule (GO:0047496)	1/19	0.782415	1.0	0.68264	0.1675	RAB1A
production of small RNA involved in gene silencing by RNA (GO:0070918)	1/19	0.782415	1.0	0.68264	0.1675	TSNAX
sulfur compound transport (GO:0072348)	1/19	0.782415	1.0	0.68264	0.1675	SLC6A6
[truncated: 987 more rows]

## Sheet: WikiPathways_2019_Human_table
Supplementary Table 6. Pathway analysis: WikiPathways
Term	Overlap	P-value	Adjusted P-value	Odds Ratio	Combined Score	Genes
Transcriptional cascade regulating adipogenesis WP4211	5/13	0.00206001	0.9723236193071814	4.98853	30.8543	CEBPA;SREBF1;PPARG;GATA3;KLF2
Glycosylation and related congenital defects. WP4521	6/25	0.0102948	1.0	3.11284	14.2447	DPM3;PMM2;ALG14;ALG13;ALG12;ALG11
EV release from cardiac cells and their functional effects WP3297	3/7	0.012642	1.0	5.55864	24.2953	RGS16;TNF;KLF2
HIF1A and PPARG regulation of glycolysis WP2456	3/8	0.0190789	1.0	4.86381	19.2567	GPD1;PPARG;HIF1A
Glycerophospholipid Biosynthetic Pathway WP2533	5/21	0.01943	1.0	3.08814	12.1702	PGS1;GPD1;PEMT;CEPT1;CRLS1
Mammary gland development pathway - Embryonic development (Stage 1 of 4) WP2813	4/15	0.024143	1.0	3.45871	12.8794	SFRP1;CCND1;MYC;TNF
miRNAs involved in DNA damage response WP1545	4/15	0.024143	1.0	3.45871	12.8794	CDK6;CCND1;CCNE1;MYC
White fat cell differentiation WP4149	6/32	0.0332885	1.0	2.43191	8.27467	CEBPA;SREBF1;IRF4;PPARG;GATA3;KLF2
Interleukin-1 Induced Activation of NF-kappa-B WP3656	3/10	0.0364021	1.0	3.89105	12.8916	TIFA;UBE2N;UBE2V1
Spinal Cord Injury WP2431	15/118	0.0377228	1.0	1.64875	5.40376	C1QB;BTG2;ANXA1;MIF;TNF;AIF1;RTN4;AQP1;RGMA;RHOB;MAG;CCND1;IFNG;MYC;MAPK3
IL-7 Signaling Pathway WP205	5/25	0.0393302	1.0	2.59403	8.39367	CCND1;STAT1;MYC;FYN;MAPK3
IL-2 Signaling Pathway WP49	7/42	0.0399482	1.0	2.16169	6.96103	CCND2;STAT1;MYC;IL2RB;FYN;GRB2;MAPK3
Methionine metabolism leading to Sulphur Amino Acids and related disorders WP4292	3/11	0.0472489	1.0	3.53732	10.7971	BHMT;AHCY;ADK
G1 to S cell cycle control WP45	9/64	0.0559513	1.0	1.82393	5.25889	WEE1;CCND2;CDK6;CCND1;CCNE2;CCNE1;MYC;CCNG2;MCM4
Viral Acute Myocarditis WP4298	11/84	0.0574347	1.0	1.69847	4.85272	CD4;CASP8;CCND1;IFNG;STAT1;FYN;TNF;AIF1;ACTB;MAPK3;NFKB2
BMP Signaling Pathway in Eyelid Development WP3927	4/20	0.0631629	1.0	2.59403	7.16482	SMAD4;SFRP1;PITX2;MAPK3
Metastatic brain tumor WP2249	2/6	0.0723333	1.0	4.32339	11.3553	CDK6;MYC
let-7 inhibition of ES cell reprogramming WP3299	2/6	0.0723333	1.0	4.32339	11.3553	SOX2;MYC
Mammary gland development pathway - Puberty (Stage 2 of 4) WP2814	3/13	0.0730386	1.0	2.99312	7.83229	CCND1;MYC;ESR1
Integrated Breast Cancer Pathway WP1984	17/151	0.0739431	1.0	1.46022	3.80308	UBE2F;SMAD4;GRN;MRE11;ANXA1;STAT1;PHB;ERAL1;ESR1;WEE1;CASP8;CCND1;IMPA1;RHEB;MYC;RHO;RPP38
Hepatitis C and Hepatocellular Carcinoma WP3646	7/49	0.0803027	1.0	1.85288	4.67288	UCHL1;SMAD4;CCND1;MYC;GRB2;HIF1A;MAPK3
Ferroptosis WP4313	6/40	0.0841495	1.0	1.94553	4.81549	ACSL1;NCOA4;VDAC3;VDAC2;ACSL4;ATG7
Methionine De Novo and Salvage Pathway WP3580	4/22	0.0845339	1.0	2.35821	5.82621	MTAP;BHMT;AHCY;APIP
Development and heterogeneity of the ILC family WP3893	5/32	0.0961157	1.0	2.02659	4.74668	NFIL3;IFNG;ID2;GATA3;TNF
Mammary gland development pathway - Pregnancy and lactation (Stage 3 of 4) WP2817	5/32	0.0961157	1.0	2.02659	4.74668	CEBPA;CCND1;MYC;ESR1;ESR2
MicroRNA for Targeting Cancer Growth and Vascularization in Glioblastoma WP3593	2/7	0.0962098	1.0	3.70576	8.67602	VEGFC;HIF1A
Pentose Phosphate Metabolism WP134	2/7	0.0962098	1.0	3.70576	8.67602	G6PD;TKT
T-Cell antigen Receptor (TCR) pathway during Staphylococcus aureus infection WP3863	8/62	0.102564	1.0	1.67357	3.81116	CD4;IFNG;GRAP2;LCP2;FYN;GRB2;TNF;MAPK3
IL-4 Signaling Pathway WP395	7/54	0.119668	1.0	1.68132	3.5695	CEBPA;DOK2;NFIL3;STAT1;GRB2;GATA3;MAPK3
ID signaling pathway WP53	3/16	0.120697	1.0	2.43191	5.1422	SREBF1;CCNE1;ID2
ApoE and miR-146 in inflammation and atherosclerosis WP3926	2/8	0.12192	1.0	3.24254	6.82357	TRAF4;NFKB2
Photodynamic therapy-induced NF-kB survival signaling WP3617	5/35	0.128726	1.0	1.85288	3.79853	EGLN2;CCND1;MMP2;TNF;NFKB2
EPO Receptor Signaling WP581	4/26	0.136116	1.0	1.99541	3.97934	STAT1;GRB2;EPOR;MAPK3
PPAR Alpha Pathway WP2878	4/26	0.136116	1.0	1.99541	3.97934	CCND1;MYC;APOA1;ACADM
IL-9 Signaling Pathway WP22	3/17	0.138582	1.0	2.28885	4.52345	STAT1;GRB2;MAPK3
Mitochondrial LC-Fatty Acid Beta-Oxidation WP368	3/17	0.138582	1.0	2.28885	4.52345	ACSL1;ACSL4;ACADM
PPAR signaling pathway WP3942	8/67	0.142549	1.0	1.54868	3.01693	ACSL1;ACOX1;ILK;APOA1;ACSL4;PPARG;ACADM;ACOX3
Thymic Stromal LymphoPoietin (TSLP) Signaling Pathway WP2203	6/47	0.151055	1.0	1.65577	3.12958	HCK;STAT1;MYC;FYN;MAPK3;NFKB2
DNA Damage Response WP707	8/68	0.151359	1.0	1.5259	2.88106	MRE11;CASP8;CCND2;CDK6;CCND1;CCNE2;CCNE1;MYC
Simplified Depiction of MYD88 Distinct Input-Output Pathway WP3877	3/18	0.15729	1.0	2.16169	3.99841	TIFA;UBE2N;UBE2V1
Parkinsons Disease Pathway WP2371	5/38	0.165638	1.0	1.7066	3.06838	UCHL1;CCNE2;CCNE1;UBE2G1;PARK7
Type III interferon signaling WP2113	2/10	0.177199	1.0	2.59403	4.48892	STAT1;IRF9
miRNA Regulation of DNA Damage Response WP1530	8/71	0.179288	1.0	1.46143	2.51185	MRE11;CASP8;CCND2;CDK6;CCND1;CCNE2;CCNE1;MYC
Photodynamic therapy-induced AP-1 survival signaling. WP3611	6/50	0.185294	1.0	1.55642	2.62383	CCND1;IFNG;CCNE1;MMP2;TNF;JUNB
One Carbon Metabolism WP241	4/30	0.197311	1.0	1.72936	2.8067	BHMT;AHCY;GLRX;FTCD
Synaptic Vesicle Pathway WP2267	6/51	0.197331	1.0	1.5259	2.47635	NSF;PARK7;STX3;DNM1L;CPLX1;AP2M1
NAD metabolism, sirtuins and aging WP3630	2/11	0.206077	1.0	2.35821	3.72481	PPARG;HIF1A
Cell Cycle WP179	12/120	0.214194	1.0	1.29702	1.99854	SMAD4;WEE1;CCND2;CDK6;CCND1;CCNE2;CCNE1;MYC;CDC27;MCM4;E2F4;SKP1
Ciliary landscape WP4352	20/216	0.227572	1.0	1.20094	1.77774	BBS2;NUDC;UBE2H;EXOC8;EXOC7;UBE2D2;NEK7;MYL6B;EHD3;WEE1;PSMD7;APMAP;DVL3;MCM4;STOM;BBS7;EXOC5;CEP97;RAB8A;ARL8B
IL-6 signaling pathway WP364	5/43	0.234812	1.0	1.50816	2.18528	HCK;STAT1;GRB2;JUNB;MAPK3
Nanoparticle triggered regulated necrosis WP2513	2/12	0.235396	1.0	2.16169	3.12686	CASP8;TNF
Transcription factor regulation in adipogenesis WP3599	3/22	0.238268	1.0	1.76866	2.5369	CEBPA;PPARG;TNF
Human Thyroid Stimulating Hormone (TSH) signaling pathway WP2032	7/66	0.245003	1.0	1.37562	1.93479	CCNE1;STAT1;MYC;TSHB;TSHR;GNAI2;MAPK3
Interleukin-11 Signaling Pathway WP2332	5/44	0.249534	1.0	1.47388	2.04599	PTPA;STAT1;FYN;GRB2;MAPK3
Androgen receptor signaling pathway WP138	9/90	0.25697	1.0	1.29702	1.76238	SMAD4;CCND1;SUMO1;CCNE1;PRDX1;NCOA4;PARK7;FKBP4;RHOB
T-Cell antigen Receptor (TCR) Signaling Pathway WP69	9/90	0.25697	1.0	1.29702	1.76238	CD4;IRF4;GRAP2;LCP2;FYN;GRB2;GATA3;CRK;MAPK3
Glutathione metabolism WP100	3/23	0.259551	1.0	1.69176	2.28185	GGT5;G6PD;GGT1
Nanoparticle triggered autophagic cell death WP2509	3/23	0.259551	1.0	1.69176	2.28185	BECN1;ATG4A;ATG7
Development of pulmonary dendritic cells and macrophage subsets WP3892	2/13	0.264915	1.0	1.99541	2.6506	IRF4;ID2
Estrogen Receptor Pathway WP2881	2/13	0.264915	1.0	1.99541	2.6506	ACOX1;ESR1
Genes targeted by miRNAs in adipocytes WP1992	2/13	0.264915	1.0	1.99541	2.6506	ERG;PTBP2
Kennedy pathway from Sphingolipids WP3933	2/13	0.264915	1.0	1.99541	2.6506	PEMT;CEPT1
Purine metabolism WP4224	2/13	0.264915	1.0	1.99541	2.6506	PRPS1;AMPD1
Fatty Acid Beta Oxidation WP143	4/34	0.265057	1.0	1.5259	2.02611	LIPE;ACSL1;ACSL4;ACADM
RAC1/PAK1/p38/MMP2 Pathway WP3303	7/68	0.269074	1.0	1.33516	1.75276	DOK2;TNIP2;MYC;MMP2;GRB2;CRK;MAPK3
H19 action Rb-E2F1 signaling and CDK-Beta-catenin activity WP3969	2/14	0.294431	1.0	1.85288	2.26554	CCND1;SOX4
Kit receptor signaling pathway WP304	6/59	0.302034	1.0	1.319	1.57913	STAT1;FYN;GRB2;JUNB;CRK;MAPK3
Differentiation of white and brown adipocyte WP2895	3/25	0.302729	1.0	1.55642	1.8598	CEBPA;HSPB7;PPARG
Signal Transduction of S1P Receptor WP26	3/25	0.302729	1.0	1.55642	1.8598	PLCB3;GNAI2;MAPK3
Non-genomic actions of 1,25 dihydroxyvitamin D3 WP4341	7/71	0.306259	1.0	1.27875	1.51317	PLCB3;RSAD2;IFNG;STAT1;TNF;MAPK3;NFKB2
Exercise-induced Circadian Regulation WP410	5/48	0.310366	1.0	1.35106	1.58074	HSPA8;UGP2;SUMO1;NCOA4;AZIN1
RIG-I-like Receptor Signaling WP3865	6/60	0.315861	1.0	1.29702	1.49475	CASP8;TBK1;IFNG;DHX58;IRF7;TNF
Type II interferon signaling (IFNG) WP619	4/37	0.318286	1.0	1.40218	1.60522	IFNG;STAT1;IRF4;IRF9
miRNAs involvement in the immune response in sepsis WP4329	4/37	0.318286	1.0	1.40218	1.60522	IRF7;IRF5;TNF;NFKB2
Oxysterols derived from cholesterol WP4545	2/15	0.323767	1.0	1.72936	1.95025	ESR1;ESR2
Cytokines and Inflammatory Response WP530	3/26	0.324461	1.0	1.49656	1.68451	CD4;IFNG;TNF
Notch Signaling Pathway WP61	6/61	0.329784	1.0	1.27575	1.41522	CCND1;MYC;FHL1;GATA3;HIF1A;SKP1
Prader-Willi and Angelman Syndrome WP3998	6/61	0.329784	1.0	1.27575	1.41522	POMC;CCND2;CDK6;CCND1;FEZ1;TYR
TCA Cycle Nutrient Utilization and Invasiveness of Ovarian Cancer WP2868	1/5	0.330493	1.0	2.59403	2.87204	MAPK3
miR-517 relationship with ARCN1 and USP1 WP3596	1/5	0.330493	1.0	2.59403	2.87204	ID2
Striated Muscle Contraction Pathway WP383	4/38	0.336245	1.0	1.36528	1.48804	TPM4;MYL1;TNNT3;TNNI3
Photodynamic therapy-induced unfolded protein response WP3613	3/27	0.34619	1.0	1.44113	1.52871	XBP1;EDEM1;ASNS
Cori Cycle WP1946	2/16	0.352777	1.0	1.62127	1.68923	G6PD;PGAM1
SREBF and miR33 in cholesterol and lipid homeostasis WP2011	2/16	0.352777	1.0	1.62127	1.68923	SREBF1;SREBF2
Retinoblastoma Gene in Cancer WP2446	8/87	0.355843	1.0	1.19266	1.23233	RFC5;WEE1;CDK6;CCND1;CCNE2;CCNE1;MYC;MCM4
Endometrial cancer WP4155	6/63	0.357833	1.0	1.23525	1.26946	CCND1;MYC;ILK;GRB2;FGF1;MAPK3
TLR4 Signaling and Tolerance WP3851	3/28	0.367849	1.0	1.38966	1.38978	TBK1;IRF7;TNF
Leptin signaling pathway WP2034	7/76	0.370078	1.0	1.19462	1.1875	CCND1;STAT1;LEPR;FYN;GRB2;ESR1;MAPK3
IL-5 Signaling Pathway WP127	4/40	0.372233	1.0	1.29702	1.28176	STAT1;MYC;GRB2;MAPK3
Wnt Signaling Pathway WP363	5/52	0.37291	1.0	1.24713	1.23019	CDK6;CCND1;MYC;DVL3;PPARG
Canonical and Non-Canonical TGF-B signaling WP3874	2/17	0.381337	1.0	1.5259	1.47108	SMAD4;BMP1
Serotonin and anxiety WP3947	2/17	0.381337	1.0	1.5259	1.47108	POMC;TRPV1
Benzene metabolism WP3891	1/6	0.382124	1.0	2.16169	2.07957	DHDH
LncRNA-mediated mechanisms of therapeutic resistance WP3672	1/6	0.382124	1.0	2.16169	2.07957	HIF1A
Thyroxine (Thyroid Hormone) Production WP1981	1/6	0.382124	1.0	2.16169	2.07957	TSHR
mir-124 predicted interactions with cell cycle and differentiation WP3595	1/6	0.382124	1.0	2.16169	2.07957	PTBP1
Oncostatin M Signaling Pathway WP2374	6/65	0.386025	1.0	1.19725	1.1396	STAT1;TIMP3;GRB2;JUNB;HIF1A;MAPK3
PDGFR-beta pathway WP3972	3/29	0.389377	1.0	1.34174	1.26554	STAT1;GRB2;MAPK3
Selective expression of chemokine receptors during T-cell polarization WP4494	3/29	0.389377	1.0	1.34174	1.26554	CD4;IFNG;CXCR3
Interferon type I signaling pathways WP585	5/54	0.404275	1.0	1.20094	1.08764	PRMT1;STAT1;FYN;CRK;IRF9
TGF-beta Receptor Signaling WP560	5/54	0.404275	1.0	1.20094	1.08764	SMAD4;IFNG;STAT1;TNF;MAPK3
TNF related weak inducer of apoptosis (TWEAK) Signaling Pathway WP2036	4/42	0.408065	1.0	1.23525	1.1072	CASP8;TNF;MAPK3;NFKB2
Inhibition of exosome biogenesis and secretion by Manumycin A in CRPC cells WP4301	2/18	0.409342	1.0	1.44113	1.28722	RAB5A;MAPK3
TGF-B Signaling in Thyroid Cells for Epithelial-Mesenchymal Transition WP3859	2/18	0.409342	1.0	1.44113	1.28722	SMAD4;MAPK3
Ebola Virus Pathway on Host WP4217	11/129	0.40979	1.0	1.10598	0.986658	TBK1;STAT1;ACTN1;VPS41;IRF7;RAB9A;RAB5A;ACTB;NFKB2;RHOB;MAPK3
Matrix Metalloproteinases WP129	3/30	0.410717	1.0	1.29702	1.15415	MMP2;TIMP3;TNF
Adipogenesis WP236	11/130	0.419864	1.0	1.09748	0.952417	LIPE;SREBF1;CEBPA;BMP1;STAT1;PPARG;MIF;GATA3;E2F4;TNF;HIF1A
Eukaryotic Transcription Initiation WP405	4/43	0.425834	1.0	1.20653	1.03002	TAF12;ILK;TAF7;GTF2E2
Acetylcholine Synthesis WP528	1/7	0.429777	1.0	1.85288	1.56474	PEMT
DDX1 as a regulatory component of the Drosha microprocessor WP2942	1/7	0.429777	1.0	1.85288	1.56474	MRE11
Glial Cell Differentiation WP2276	1/7	0.429777	1.0	1.85288	1.56474	MAG
Non-homologous end joining WP438	1/7	0.429777	1.0	1.85288	1.56474	MRE11
Toll-like Receptor Signaling WP3858	3/31	0.43182	1.0	1.25518	1.05403	TBK1;IRF7;NFKB2
Cell Differentiation - Index expanded WP2023	2/19	0.43671	1.0	1.36528	1.13112	SOX2;ID2
Extracellular vesicles in the crosstalk of cardiac cells WP4300	2/19	0.43671	1.0	1.36528	1.13112	CD63;ETS2
TP53 Network WP1742	2/19	0.43671	1.0	1.36528	1.13112	SUMO1;MYC
Integrated Cancer Pathway WP1971	4/44	0.443464	1.0	1.17911	0.958777	MRE11;CASP8;STAT1;MYC
Hypertrophy Model WP516	2/20	0.463372	1.0	1.29702	0.997698	IFNG;IFRD1
Imatinib and Chronic Myeloid Leukemia WP3640	2/20	0.463372	1.0	1.29702	0.997698	MYC;ABCG2
Apoptosis WP254	7/84	0.472888	1.0	1.08085	0.809444	BNIP3L;CASP8;IRF4;MYC;IRF7;IRF5;TNF
Fluoropyrimidine Activity WP1601	3/33	0.473136	1.0	1.17911	0.882411	DPYS;UPP1;ABCG2
Prion disease pathway WP3995	3/33	0.473136	1.0	1.17911	0.882411	IRF4;FYN;MAPK3
Resistin as a regulator of inflammation WP4481	3/33	0.473136	1.0	1.17911	0.882411	PLCB3;TNF;MAPK3
NAD Biosynthesis II (from tryptophan) WP2485	1/8	0.473756	1.0	1.62127	1.21119	AFMID
DNA Damage Response (only ATM dependent) WP710	9/110	0.477077	1.0	1.0612	0.785366	SMAD4;CCND2;CCND1;MLKL;MYC;CCNG2;DVL3;GRB2;NFKB2
Signaling of Hepatocyte Growth Factor Receptor WP313	3/34	0.493272	1.0	1.14443	0.808759	GRB2;CRK;MAPK3
Type 2 papillary renal cell carcinoma WP4241	3/34	0.493272	1.0	1.14443	0.808759	EGLN2;CUL2;HIF1A
p38 MAPK Signaling Pathway WP400	3/34	0.493272	1.0	1.14443	0.808759	STAT1;MYC;GRB2
Composition of Lipid Particles WP3601	1/9	0.514346	1.0	1.44113	0.958149	APOA1
Degradation pathway of sphingolipids, including diseases WP4153	1/9	0.514346	1.0	1.44113	0.958149	HEXA
Heme Biosynthesis WP561	1/9	0.514346	1.0	1.44113	0.958149	PPOX
Macrophage markers WP4146	1/9	0.514346	1.0	1.44113	0.958149	CD68
Pyrimidine metabolism and related diseases WP4225	1/9	0.514346	1.0	1.44113	0.958149	DPYS
Role Altered Glycolysation of MUC1 in Tumour Microenvironment WP4480	1/9	0.514346	1.0	1.44113	0.958149	TNF
Thiamine metabolic pathways WP4297	1/9	0.514346	1.0	1.44113	0.958149	TKT
Fatty Acid Biosynthesis WP357	2/22	0.514375	1.0	1.17911	0.783874	ACSL1;ACSL4
Vitamin D in inflammatory diseases WP4482	2/22	0.514375	1.0	1.17911	0.783874	SMAD4;TNF
Proteasome Degradation WP183	5/62	0.526067	1.0	1.04598	0.671862	UCHL1;PSMD7;IFNG;UBE2B;UBE2D2
Breast cancer pathway WP4262	12/154	0.528283	1.0	1.01066	0.644927	MRE11;CDK6;CCND1;MYC;DVL3;GRB2;FGF1;ESR1;ESR2;SKP1;NFKB2;MAPK3
IL-3 Signaling Pathway WP286	4/49	0.528593	1.0	1.05879	0.675016	HCK;FYN;GRB2;MAPK3
EBV LMP1 signaling WP262	2/23	0.538644	1.0	1.12784	0.697797	TNF;NFKB2
The human immune response to tuberculosis WP4197	2/23	0.538644	1.0	1.12784	0.697797	STAT1;IRF9
Toll-like Receptor Signaling Pathway WP75	8/103	0.544475	1.0	1.00739	0.612427	TBK1;CASP8;STAT1;IRF7;IRF5;TNF;NFKB2;MAPK3
Vitamin B12 Metabolism WP1533	4/50	0.544859	1.0	1.03761	0.630068	IFNG;APOA1;TNF;NFKB2
Gamma-Glutamyl Cycle for the biosynthesis and degradation of glutathione, including diseases WP4518	1/10	0.551807	1.0	1.29702	0.771151	GGT1
Leptin and adiponectin WP3934	1/10	0.551807	1.0	1.29702	0.771151	LEPR
Liver X Receptor Pathway WP2874	1/10	0.551807	1.0	1.29702	0.771151	SREBF1
Mammary gland development pathway - Involution (Stage 4 of 4) WP2815	1/10	0.551807	1.0	1.29702	0.771151	MYC
Trans-sulfuration pathway WP2333	1/10	0.551807	1.0	1.29702	0.771151	AHCY
Amino Acid metabolism WP3925	7/91	0.559105	1.0	0.997705	0.580083	BHMT;PPM1L;P4HA2;HDC;ASNS;ACADM;FTCD
Angiogenesis WP1539	2/24	0.56206	1.0	1.08085	0.622727	TIMP3;HIF1A
Triacylglyceride Synthesis WP325	2/24	0.56206	1.0	1.08085	0.622727	LIPE;GPD1
miRNA regulation of p53 pathway in prostate cancer WP3982	2/24	0.56206	1.0	1.08085	0.622727	CASP8;PERP
Senescence and Autophagy in Cancer WP615	8/105	0.566765	1.0	0.988203	0.561112	BECN1;SMAD4;IFNG;CREG1;LAMP2;IRF7;IRF5;ATG7
Amyotrophic lateral sclerosis (ALS) WP2447	3/38	0.569662	1.0	1.02396	0.576195	CCS;TNF;RAB5A
Nuclear Receptors WP170	3/38	0.569662	1.0	1.02396	0.576195	PPARG;ESR1;ESR2
TGF-beta Signaling Pathway WP366	10/132	0.570333	1.0	0.982589	0.551758	PPM1A;SMAD4;DAB2;CCND1;SUMO1;MYC;GRB2;E2F4;JUNB;SKP1
TNF alpha Signaling Pathway WP231	7/92	0.570918	1.0	0.986861	0.553145	CASP8;TBK1;GRB2;TNF;SKP1;MAPK3;NFKB2
AGE/RAGE pathway WP2324	5/66	0.582768	1.0	0.982589	0.530564	CASP8;STAT1;MMP2;HIF1A;MAPK3
Folate Metabolism WP176	5/66	0.582768	1.0	0.982589	0.530564	AHCY;IFNG;APOA1;TNF;NFKB2
Non-small cell lung cancer WP4255	5/66	0.582768	1.0	0.982589	0.530564	CDK6;CCND1;GRB2;FHIT;MAPK3
Hypothesized Pathways in Pathogenesis of Cardiovascular Disease WP3668	2/25	0.58461	1.0	1.03761	0.557001	SMAD4;MAPK3
MTHFR deficiency WP4288	2/25	0.58461	1.0	1.03761	0.557001	BHMT;PEMT
SRF and miRs in Smooth Muscle Differentiation and Proliferation WP1991	1/11	0.586379	1.0	1.17911	0.629393	CCND2
PDGF Pathway WP2526	3/39	0.587614	1.0	0.997705	0.530465	STAT1;GRB2;MAPK3
Thermogenesis WP4321	8/108	0.599257	1.0	0.960753	0.491968	LIPE;ACSL1;RHEB;DPF3;ACSL4;GRB2;PPARG;ACTB
Bladder Cancer WP2828	3/40	0.605077	1.0	0.972763	0.488715	CCND1;MYC;MMP2
Glycogen Synthesis and Degradation WP500	3/40	0.605077	1.0	0.972763	0.488715	PTPA;UGP2;PHKG2
Microglia Pathogen Phagocytosis Pathway WP3937	3/40	0.605077	1.0	0.972763	0.488715	C1QB;HCK;NCF2
Wnt/beta-catenin Signaling Pathway in Leukemia WP3658	2/26	0.606289	1.0	0.997705	0.49925	CCND1;MYC
Signaling Pathways in Glioblastoma WP2261	6/82	0.613052	1.0	0.949037	0.464369	CCND2;CDK6;CCND1;CCNE1;GRB2;MAPK3
Bile Acids synthesis and enterohepatic circulation WP4389	1/12	0.618287	1.0	1.08085	0.519674	MAPK3
Bone Morphogenic Protein (BMP) Signalling and Regulation WP1425	1/12	0.618287	1.0	1.08085	0.519674	SMAD4
IL-10 Anti-inflammatory Signaling Pathway WP4495	1/12	0.618287	1.0	1.08085	0.519674	STAT1
RalA downstream regulated genes WP2290	1/12	0.618287	1.0	1.08085	0.519674	EXOC8
Sterol Regulatory Element-Binding Proteins (SREBP) signalling WP1982	5/69	0.622786	1.0	0.939867	0.445077	SREBF1;SAR1A;NFYA;PPARG;SREBF2
Follicle Stimulating Hormone (FSH) signaling pathway WP2035	2/27	0.627097	1.0	0.960753	0.448339	RHEB;MAPK3
B Cell Receptor Signaling Pathway WP23	7/97	0.627601	1.0	0.935992	0.436032	IRF4;MYC;BLNK;DAPP1;GRB2;FYN;CRK
Parkin-Ubiquitin Proteasomal System pathway WP2359	5/70	0.635602	1.0	0.926441	0.419846	HSPA8;CASP8;PSMD7;CCNE1;UBE2G1
Common Pathways Underlying Drug Addiction WP2636	3/42	0.638502	1.0	0.926441	0.41563	PPP1CC;ACTB;MAPK3
Fas Ligand (FasL) pathway and Stress induction of Heat Shock Proteins (HSP) regulation WP314	3/42	0.638502	1.0	0.926441	0.41563	CASP8;TNF;ACTB
Metabolic reprogramming in colon cancer WP4290	3/42	0.638502	1.0	0.926441	0.41563	G6PD;PGAM1;TKT
BMP2-WNT4-FOXO1 Pathway in Human Primary Endometrial Stromal Cell Differentiation WP3876	1/13	0.647735	1.0	0.997705	0.433277	SFRP1
Disorders of Folate Metabolism and Transport WP4259	1/13	0.647735	1.0	0.997705	0.433277	FTCD
Dopamine metabolism WP2436	1/13	0.647735	1.0	0.997705	0.433277	TYR
EDA Signalling in Hair Follicle Development WP3930	1/13	0.647735	1.0	0.997705	0.433277	BMP1
Homologous recombination WP186	1/13	0.647735	1.0	0.997705	0.433277	MRE11
Irinotecan Pathway WP229	1/13	0.647735	1.0	0.997705	0.433277	ABCG2
MFAP5-mediated ovarian cancer cell motility and invasiveness WP3301	1/13	0.647735	1.0	0.997705	0.433277	MAPK3
Osteopontin Signaling WP1434	1/13	0.647735	1.0	0.997705	0.433277	MAPK3
ncRNAs involved in STAT3 signaling in hepatocellular carcinoma WP4337	1/13	0.647735	1.0	0.997705	0.433277	SOX4
Vitamin D Receptor Pathway WP2877	13/182	0.653655	1.0	0.926441	0.3939	CEBPA;G6PD;HIF1A;SFRP1;CCND1;CCNE1;IRF4;MYC;CREG2;TIMP3;CD9;IRF5;JUNB
Selenium Micronutrient Network WP15	6/86	0.659397	1.0	0.904895	0.376825	IFNG;PRDX1;APOA1;GGT1;TNF;NFKB2
MAPK Cascade WP422	2/29	0.666125	1.0	0.894494	0.363413	PLCB3;MAPK3
miRs in Muscle Cell Differentiation WP2012	2/29	0.666125	1.0	0.894494	0.363413	ID2;MYF5
Heart Development WP1591	3/44	0.66989	1.0	0.88433	0.354299	SMAD4;VEGFC;PITX2
Hair Follicle Development: Cytodifferentiation (Part 3 of 3) WP2840	6/87	0.670426	1.0	0.894494	0.357656	SOX2;SFRP1;SMAD4;IFNG;PERP;GATA3
Chromosomal and microsatellite instability in colorectal cancer WP4216	5/73	0.672405	1.0	0.888368	0.352588	SMAD4;TBK1;CCND1;MYC;MAPK3
Cysteine and methionine catabolism WP4504	1/14	0.674912	1.0	0.926441	0.364251	BHMT
Wnt Signaling Pathway and Pluripotency WP399	7/102	0.679833	1.0	0.89011	0.343501	SOX2;PTPA;CCND2;CCND1;NFYA;MYC;DVL3
Dopaminergic Neurogenesis WP2855	2/30	0.684369	1.0	0.864678	0.327936	SOX2;PITX3
Inflammatory Response Pathway WP453	2/30	0.684369	1.0	0.864678	0.327936	IFNG;IL2RB
Oligodendrocyte Specification and differentiation(including remyelination), leading to Myelin Components for CNS WP4304	2/30	0.684369	1.0	0.864678	0.327936	MAG;TNF
ATM Signaling Network in Development and Disease WP3878	3/45	0.684816	1.0	0.864678	0.327371	PTPA;G6PD;MRE11
Glycolysis and Gluconeogenesis WP534	3/45	0.684816	1.0	0.864678	0.327371	PGAM1;ALDOC;ALDOA
Prostaglandin Synthesis and Regulation WP98	3/45	0.684816	1.0	0.864678	0.327371	ANXA1;ANXA3;PPARG
Pancreatic adenocarcinoma pathway WP4263	6/89	0.691792	1.0	0.874393	0.322188	SMAD4;CDK6;CCND1;STAT1;RIPK4;MAPK3
Circadian rhythm related genes WP3594	14/201	0.692737	1.0	0.903395	0.331641	SREBF1;AHCY;HDAC3;GFPT1;CREM;HEBP1;PPP1CC;RBM4;NFIL3;PSPC1;ID2;PPARG;ATF5;SKP1
Aryl Hydrocarbon Receptor Pathway WP2873	3/46	0.699232	1.0	0.845881	0.302633	IFNG;TNF;JUNB
Aryl Hydrocarbon Receptor WP2586	3/46	0.699232	1.0	0.845881	0.302633	MYC;TNF;ESR1
Tryptophan metabolism WP465	3/46	0.699232	1.0	0.845881	0.302633	ALDH3A2;PRMT1;AFMID
Biogenic Amine Synthesis WP550	1/15	0.699994	1.0	0.864678	0.308417	HDC
Cholesterol Biosynthesis Pathway WP197	1/15	0.699994	1.0	0.864678	0.308417	SC5D
GPCRs, Class C Metabotropic glutamate, pheromone WP501	1/15	0.699994	1.0	0.864678	0.308417	CASR
GPR40 Pathway WP3958	1/15	0.699994	1.0	0.864678	0.308417	PLCB3
Ethanol effects on histone modifications WP3996	2/31	0.701786	1.0	0.836785	0.296328	AHCY;HDAC3
Trans-sulfuration and one carbon metabolism WP2525	2/31	0.701786	1.0	0.836785	0.296328	BHMT;AHCY
Tumor suppressor activity of SMARCB1 WP4204	2/31	0.701786	1.0	0.836785	0.296328	CDK6;DPF3
TYROBP Causal Network WP3945	4/61	0.701947	1.0	0.850503	0.300991	CD4;NCF2;HLX;CYTL1
Prolactin Signaling Pathway WP2037	5/76	0.706662	1.0	0.853301	0.296268	STAT1;MYC;FYN;GRB2;MAPK3
ErbB Signaling Pathway WP673	6/91	0.712218	1.0	0.855176	0.290222	CCND1;NRG4;MYC;GRB2;CRK;MAPK3
MECP2 and Associated Rett Syndrome WP3584	4/62	0.714076	1.0	0.836785	0.2818	MPP1;MAG;CSRP1;FKBP5
Ovarian Infertility Genes WP34	2/32	0.718396	1.0	0.810636	0.268105	CCND2;ESR2
Interactome of polycomb repressive complex 2 (PRC2) WP2916	1/16	0.723141	1.0	0.810636	0.262768	STK38
Metabolic pathway of LDL, HDL and TG, including diseases WP4522	1/16	0.723141	1.0	0.810636	0.262768	APOA1
NAD+ metabolism WP3644	1/16	0.723141	1.0	0.810636	0.262768	SIRT2
Tryptophan catabolism leading to NAD+ production WP4210	1/16	0.723141	1.0	0.810636	0.262768	AFMID
Chemokine signaling pathway WP3929	11/164	0.727425	1.0	0.86995	0.276856	CCL25;HCK;PLCB3;STAT1;CXCR3;ELMO1;CCR9;GRB2;CRK;GNAI2;MAPK3
Alpha 6 Beta 4 signaling pathway WP244	2/33	0.734219	1.0	0.786071	0.242855	GRB2;MAPK3
miRNA regulation of prostate cancer signaling pathways WP3981	2/33	0.734219	1.0	0.786071	0.242855	CCND1;GRB2
Structural Pathway of Interleukin 1 (IL-1) WP2637	3/49	0.739456	1.0	0.794092	0.239689	MYC;IRF7;MAPK3
LncRNA involvement in canonical Wnt signaling and colorectal cancer WP4258	6/94	0.74108	1.0	0.827883	0.248073	SFRP1;CCND2;CDK6;CCND1;MYC;DVL3
ACE Inhibitor Pathway WP554	1/17	0.744504	1.0	0.762951	0.225099	AGTR2
Cells and Molecules involved in local acute inflammatory response WP4493	1/17	0.744504	1.0	0.762951	0.225099	TNF
Leptin Insulin Overlap WP3935	1/17	0.744504	1.0	0.762951	0.225099	LEPR
Sulfation Biotransformation Reaction WP692	1/17	0.744504	1.0	0.762951	0.225099	G6PD
BDNF-TrkB Signaling WP3676	2/34	0.749278	1.0	0.762951	0.220222	RHEB;GRB2
Regulation of toll-like receptor signaling pathway WP1449	9/139	0.753237	1.0	0.839795	0.237978	TBK1;CASP8;STAT1;TIFA;IRF7;IRF5;TNF;NFKB2;MAPK3
4-hydroxytamoxifen, Dexamethasone, and Retinoic Acids Regulation of p27 Expression WP3879	1/18	0.76422	1.0	0.720565	0.19376	MAPK3
Transcription co-factors SKI and SKIL protein partners WP4533	1/18	0.76422	1.0	0.720565	0.19376	HDAC3
Copper homeostasis WP3286	3/52	0.775287	1.0	0.748279	0.190454	CCS;CCND1;XAF1
One carbon metabolism and related pathways WP3940	3/52	0.775287	1.0	0.748279	0.190454	BHMT;PEMT;CEPT1
Alzheimers Disease WP2059	5/83	0.776553	1.0	0.781335	0.197592	PLCB3;CASP8;CHP2;TNF;MAPK3
Target Of Rapamycin (TOR) Signaling WP1471	2/36	0.7772	1.0	0.720565	0.181624	RHEB;DDIT4L
Apoptosis Modulation by HSP70 WP384	1/19	0.782415	1.0	0.68264	0.1675	CASP8
Farnesoid X Receptor Pathway WP2879	1/19	0.782415	1.0	0.68264	0.1675	FKBP5
Nucleotide Metabolism WP404	1/19	0.782415	1.0	0.68264	0.1675	PRPS1
Overview of nanoparticle effects WP3287	1/19	0.782415	1.0	0.68264	0.1675	TNF
Serotonin Receptor 4/6/7 and NR3C Signaling WP734	1/19	0.782415	1.0	0.68264	0.1675	MAPK3
Sudden Infant Death Syndrome (SIDS) Susceptibility Pathways WP706	10/158	0.784797	1.0	0.820897	0.198928	SOX2;NFYA;CREM;GATA3;ACADM;ALDOA;TNF;HIF1A;ESR2;NFKB2
Cardiac Progenitor Differentiation WP2406	3/53	0.786294	1.0	0.73416	0.17651	SOX2;BMP1;TNNI3
Photodynamic therapy-induced HIF-1 survival signaling WP3614	2/37	0.790112	1.0	0.70109	0.165163	BNIP3L;HIF1A
Pathways in clear cell renal cell carcinoma WP4018	5/85	0.793986	1.0	0.762951	0.176005	RHEB;SSPN;ALDOC;ALDOA;HIF1A
Pyrimidine metabolism WP4022	5/85	0.793986	1.0	0.762951	0.176005	POLR3GL;DPYS;CMPK2;UPP1;UCKL1
Hematopoietic Stem Cell Gene Regulation by GABP alpha/beta Complex WP3657	1/20	0.799206	1.0	0.648508	0.145354	SMAD4
Hereditary leiomyomatosis and renal cell carcinoma pathway WP4206	1/20	0.799206	1.0	0.648508	0.145354	HIF1A
Nanomaterial induced apoptosis WP2507	1/20	0.799206	1.0	0.648508	0.145354	CASP8
Serotonin Receptor 2 and ELK-SRF/GATA4 signaling WP732	1/20	0.799206	1.0	0.648508	0.145354	MAPK3
Urea cycle and metabolism of amino groups WP497	1/20	0.799206	1.0	0.648508	0.145354	ACY1
ESC Pluripotency Pathways WP3931	7/116	0.79972	1.0	0.782683	0.174924	ACVR1;SMAD4;DVL3;GRB2;FGF1;FGF13;FGF12
Integrin-mediated Cell Adhesion WP185	6/101	0.80017	1.0	0.770505	0.171769	CAPNS1;RHO;ILK;GRB2;FYN;CRK
ncRNAs involved in Wnt signaling in hepatocellular carcinoma WP4336	5/86	0.802294	1.0	0.75408	0.166109	SFRP1;CCND2;CCND1;MYC;DVL3
Hematopoietic Stem Cell Differentiation WP2849	3/55	0.806968	1.0	0.707464	0.151731	IRF5;GATA1;FLI1
IL-1 signaling pathway WP195	3/55	0.806968	1.0	0.707464	0.151731	UBE2N;UBE2V1;MAPK3
Pathogenic Escherichia coli infection WP2272	3/55	0.806968	1.0	0.707464	0.151731	FYN;ARPC5;ACTB
RANKL/RANK (Receptor activator of NFKB (ligand)) Signaling Pathway WP2018	3/55	0.806968	1.0	0.707464	0.151731	STAT1;MAPK3;NFKB2
Mesodermal Commitment Pathway WP2857	9/147	0.808034	1.0	0.794092	0.169262	SOX2;ACVR1;EXT2;SMAD4;ARL4A;CCND1;GATA3;PITX2;CUL4B
Neovascularisation processes WP4331	1/21	0.814703	1.0	0.617627	0.126572	MAPK3
Nicotine Activity on Dopaminergic Neurons WP1602	1/21	0.814703	1.0	0.617627	0.126572	PPP1R1B
VEGFA-VEGFR2 Signaling Pathway WP3888	15/236	0.816499	1.0	0.824375	0.167125	ANXA1;STAT1;NCF2;MMP2;EPN1;PLCB3;CCND1;RCAN2;TXNIP;GRB2;FYN;ERG;RAB5A;CRK;MAPK3
ATM Signaling Pathway WP2516	2/40	0.824961	1.0	0.648508	0.124785	MRE11;CCNE1
Oxidative Damage WP3941	2/40	0.824961	1.0	0.648508	0.124785	C1QB;TNF
Allograft Rejection WP2328	5/89	0.825631	1.0	0.728661	0.139616	C1QB;CASP8;IFNG;STAT1;TNF
Regulation of Actin Cytoskeleton WP51	9/150	0.826048	1.0	0.77821	0.148717	MYL1;ACTN1;ARPC5;FGF1;FGF13;FGF12;CRK;ACTB;MAPK3
Complement Activation WP545	1/22	0.829004	1.0	0.589553	0.110559	C1QB
Globo Sphingolipid Metabolism WP1424	1/22	0.829004	1.0	0.589553	0.110559	GBGT1
NAD+ biosynthetic pathways WP3645	1/22	0.829004	1.0	0.589553	0.110559	SIRT2
PI3K/AKT/mTOR - VitD3 Signalling WP4141	1/22	0.829004	1.0	0.589553	0.110559	MYC
Regulation of Apoptosis by Parathyroid Hormone-related Protein WP3872	1/22	0.829004	1.0	0.589553	0.110559	MYC
Type II diabetes mellitus WP1584	1/22	0.829004	1.0	0.589553	0.110559	TNF
Peptide GPCRs WP24	4/74	0.83206	1.0	0.70109	0.128896	CXCR3;CCR9;AGTR2;TSHR
Preimplantation Embryo WP3527	3/58	0.834796	1.0	0.670871	0.121138	SOX2;IRF4;GATA3
Nucleotide-binding Oligomerization Domain (NOD) pathway WP1433	2/41	0.835368	1.0	0.632691	0.113811	CASP8;CARD9
Estrogen signaling pathway WP712	1/23	0.842202	1.0	0.56392	0.0968449	ESR1
NRF2-ARE regulation WP4357	1/23	0.842202	1.0	0.56392	0.0968449	FYN
MET in type 1 papillary renal cell carcinoma WP4205	3/59	0.843272	1.0	0.6595	0.112422	GRB2;CRK;MAPK3
Ectoderm Differentiation WP2858	8/138	0.843492	1.0	0.751894	0.127976	SOX2;SMAD4;RIT1;ELOVL4;STX16;MYC;FYN;RGMA
Focal Adhesion WP306	12/198	0.843992	1.0	0.786071	0.133327	HCK;PPP1CC;CCND2;CCND1;ACTN1;VEGFC;ILK;GRB2;FYN;CRK;ACTB;MAPK3
DNA Replication WP466	2/42	0.845211	1.0	0.617627	0.103866	RFC5;MCM4
IL1 and megakaryocytes in obesity WP2865	1/24	0.854382	1.0	0.540424	0.08505	IFNG
Photodynamic therapy-induced NFE2L2 (NRF2) survival signaling WP3612	1/24	0.854382	1.0	0.540424	0.08505	ABCG2
Vitamin A and Carotenoid Metabolism WP716	2/43	0.854516	1.0	0.603264	0.0948451	LRAT;DHRS3
Nuclear Receptors Meta-Pathway WP2882	20/319	0.860934	1.0	0.813177	0.121763	SRGN;SREBF1;G6PD;APOA1;TNF;ESR1;NFKB2;PTPA;SLC6A6;CCND1;IFNG;ACOX1;MYC;PRDX1;STOM;ACADM;GGT1;FGF13;JUNB;FKBP5
Hedgehog Signaling Pathway WP4249	2/44	0.863308	1.0	0.589553	0.0866549	CCND2;CCND1
Lung fibrosis WP3624	3/63	0.873502	1.0	0.617627	0.0835312	MMP2;FGF1;TNF
Glucuronidation WP698	1/26	0.875996	1.0	0.498853	0.0660449	UGP2
Regulation of Microtubule Cytoskeleton WP2038	2/46	0.879445	1.0	0.56392	0.0724436	RHO;MAPRE1
Selenium Metabolism and Selenoproteins WP28	2/46	0.879445	1.0	0.56392	0.0724436	CREM;SCLY
Eicosanoid Synthesis WP167	1/27	0.885569	1.0	0.480377	0.0583776	GGT1
Wnt Signaling WP428	6/115	0.886451	1.0	0.676704	0.0815632	SFRP1;PLCB3;CCND2;CCND1;MYC;DVL3
Energy Metabolism WP1541	2/47	0.886836	1.0	0.551922	0.066283	PRMT1;PPARG
NO/cGMP/PKG mediated Neuroprotection WP4008	2/47	0.886836	1.0	0.551922	0.066283	IFNG;TNF
Angiopoietin Like Protein 8 Regulatory Pathway WP3915	7/132	0.891068	1.0	0.687812	0.0793288	SREBF1;RHEB;EXOC7;CRK;SREBF2;RHOQ;MAPK3
Association Between Physico-Chemical Features and Toxicity Associated Pathways WP3680	3/66	0.892664	1.0	0.589553	0.0669405	MYL1;MYC;GRB2
Rett syndrome causing genes WP4312	2/48	0.893806	1.0	0.540424	0.0606718	IMPDH2;CRK
Nanoparticle-mediated activation of receptor signaling WP2643	1/28	0.894404	1.0	0.46322	0.0516945	GRB2
Neural Crest Differentiation WP2064	5/101	0.897543	1.0	0.642088	0.069406	HDAC3;MYC;DVL3;NFKB2;RHOB
Cannabinoid receptor signaling WP3869	1/29	0.902556	1.0	0.447247	0.0458537	MAPK3
Gastric Cancer Network 1 WP2361	1/29	0.902556	1.0	0.447247	0.0458537	MCM4
Lipid Metabolism Pathway WP3965	1/29	0.902556	1.0	0.447247	0.0458537	LIPE
Statin Pathway WP430	1/29	0.902556	1.0	0.447247	0.0458537	APOA1
T-Cell Receptor and Co-stimulatory Signaling WP2583	1/29	0.902556	1.0	0.447247	0.0458537	FYN
Synaptic signaling pathways associated with autism spectrum disorder WP4539	2/50	0.906561	1.0	0.518807	0.0508934	RHEB;MAPK3
AMP-activated Protein Kinase (AMPK) Signaling WP1403	3/69	0.90918	1.0	0.56392	0.0536919	LIPE;SREBF1;LEPR
Extracellular vesicle-mediated signaling in recipient cells WP2870	1/30	0.91008	1.0	0.432339	0.0407362	SMAD4
PI3K-AKT-mTOR signaling pathway and therapeutic opportunities WP3844	1/30	0.91008	1.0	0.432339	0.0407362	RHEB
Factors and pathways affecting insulin-like growth factor (IGF1)-Akt signaling WP3850	1/31	0.917023	1.0	0.418393	0.0362423	ILK
GABA receptor Signaling WP4159	1/31	0.917023	1.0	0.418393	0.0362423	AP2M1
Gastric Cancer Network 2 WP2363	1/31	0.917023	1.0	0.418393	0.0362423	MYC
IL17 signaling pathway WP2112	1/31	0.917023	1.0	0.418393	0.0362423	MAPK3
Myometrial Relaxation and Contraction Pathways WP289	8/156	0.920978	1.0	0.665137	0.0547535	PLCB3;RAMP3;RGS14;GSTO1;RGS16;ATF5;ACTB;ETS2
Primary Focal Segmental Glomerulosclerosis FSGS WP2572	3/72	0.923356	1.0	0.540424	0.0430934	WT1;ILK;FYN
Constitutive Androstane Receptor Pathway WP2875	1/32	0.92343	1.0	0.405318	0.0322876	PTPA
Initiation of transcription and translation elongation at the HIV-1 LTR WP3414	1/32	0.92343	1.0	0.405318	0.0322876	HDAC3
Monoamine Transport WP727	1/32	0.92343	1.0	0.405318	0.0322876	TNF
Endoderm Differentiation WP2853	7/141	0.924911	1.0	0.643909	0.0502622	SOX2;SFRP1;SMAD4;DAB2;STAT1;PAF1;CUL4B
Endothelin Pathways WP2197	1/33	0.929343	1.0	0.393035	0.0288005	MYL1
Nuclear Receptors in Lipid Metabolism and Toxicity WP299	1/33	0.929343	1.0	0.393035	0.0288005	PPARG
Oxidative Stress WP408	1/33	0.929343	1.0	0.393035	0.0288005	JUNB
Signal transduction through IL1R WP4496	1/33	0.929343	1.0	0.393035	0.0288005	TNF
mRNA Processing WP411	6/126	0.929911	1.0	0.617627	0.0448804	PTBP1;SF3B2;PRMT1;U2AF2;TRA2B;PTBP2
Cardiac Hypertrophic Response WP2795	2/55	0.932447	1.0	0.471642	0.0329881	TNF;MAPK3
Insulin Signaling WP481	8/160	0.932802	1.0	0.648508	0.0451115	LIPE;XBP1;RHEB;GRB2;SGK2;CRK;RHOQ;MAPK3
Brain-Derived Neurotrophic Factor (BDNF) signaling pathway WP2380	7/144	0.933951	1.0	0.630494	0.0430828	NSF;NCF2;STAT1;RHOG;GRB2;FYN;MAPK3
Corticotropin-releasing hormone signaling pathway WP2355	4/93	0.934761	1.0	0.557857	0.0376355	POMC;JUNB;GNAI2;MAPK3
EGF/EGFR Signaling Pathway WP437	8/162	0.938113	1.0	0.640502	0.0409181	DOK2;STAT1;ABI1;GRB2;RAB5A;CRK;AP2M1;EPN1
Wnt Signaling in Kidney Disease WP4150	1/36	0.944482	1.0	0.360282	0.0205789	DVL3
Complement and Coagulation Cascades WP558	2/58	0.944549	1.0	0.447247	0.0255143	C1QB;SERPINC1
Fibrin Complement Receptor 3 Signaling Pathway WP4136	1/37	0.94877	1.0	0.350545	0.0184349	TNF
The effect of progerin on the involved genes in Hutchinson-Gilford Progeria Syndrome WP4320	1/37	0.94877	1.0	0.350545	0.0184349	SREBF1
Sleep regulation WP3591	1/38	0.952727	1.0	0.34132	0.0165292	AHCY
G13 Signaling Pathway WP524	1/39	0.956378	1.0	0.332568	0.0148331	MYL1
Genotoxicity pathway WP4286	2/63	0.96026	1.0	0.411751	0.0166972	BTG2;ID2
Endochondral Ossification WP474	2/64	0.962842	1.0	0.405318	0.0153477	STAT1;TIMP3
Pathways Affected in Adenoid Cystic Carcinoma WP3651	2/65	0.965263	1.0	0.399082	0.0141095	CEBPA;MYC
Splicing factor NOVA regulated synaptic proteins WP4148	1/42	0.965727	1.0	0.308814	0.0107696	CSN3
MAPK Signaling Pathway WP382	12/246	0.970547	1.0	0.632691	0.0189149	HSPA8;PPM1A;TAOK3;MYC;GRB2;FGF1;FGF13;TNF;FGF12;CRK;NFKB2;MAPK3
Notch Signaling WP268	1/45	0.973073	1.0	0.288226	0.00786752	DVL3
Apoptosis Modulation and Signaling WP1772	3/91	0.975142	1.0	0.427588	0.0107631	CASP8;CAPNS1;MAPK3
Mechanoregulation and pathology of YAP/TAZ via Hippo and non-Hippo mechanisms WP4534	1/47	0.977073	1.0	0.275961	0.00640053	ACTB
Differentiation Pathway WP2848	1/48	0.978845	1.0	0.270212	0.00577768	FGF1
Arrhythmogenic Right Ventricular Cardiomyopathy WP2118	2/74	0.981193	1.0	0.350545	0.00665544	ACTN1;ACTB
Nonalcoholic fatty liver disease WP4396	6/155	0.982752	1.0	0.502071	0.00873529	SREBF1;CEBPA;XBP1;CASP8;LEPR;TNF
Human Complement System WP2806	3/97	0.982844	1.0	0.401139	0.00694158	SELL;APOA1;GNAI2
Hippo-Merlin Signaling Dysregulation WP4541	4/120	0.985418	1.0	0.432339	0.00635091	DDB1;PPP1CC;CCND1;MYC
Apoptosis-related network due to altered Notch3 in ovarian cancer WP2864	1/53	0.98585	1.0	0.24472	0.00348753	TNF
Phosphodiesterases in neuronal function WP4222	1/53	0.98585	1.0	0.24472	0.00348753	PPP1R1B
Epithelial to mesenchymal transition in colorectal cancer WP4239	6/159	0.985961	1.0	0.48944	0.00691995	SMAD4;ID2;MMP2;GRB2;HIF1A;MAPK3
DNA IR-Double Strand Breaks (DSBs) and cellular response via ATM WP3959	1/55	0.987953	1.0	0.235821	0.00285823	MRE11
Genes related to primary cilium development (based on CRISPR) WP4536	3/103	0.988231	1.0	0.377772	0.0044725	BBS2;BBS7;CEP97
NRF2 pathway WP2884	5/146	0.989827	1.0	0.444184	0.00454162	SLC6A6;G6PD;PRDX1;GGT1;FGF13
PI3K-Akt Signaling Pathway WP4172	16/340	0.990137	1.0	0.610361	0.0060497	VEGFC;FGF1;EPOR;CCND2;CDK6;CCND1;CCNE2;CCNE1;RHEB;MYC;IL2RB;GRB2;FGF13;SGK2;FGF12;MAPK3
MicroRNAs in cardiomyocyte hypertrophy WP1544	2/84	0.990613	1.0	0.308814	0.00291248	TNF;MAPK3
Calcium Regulation in the Cardiac Cell WP536	5/149	0.991396	1.0	0.435241	0.00376095	PLCB3;RGS14;RGS16;CASQ1;GNAI2
Cytoplasmic Ribosomal Proteins WP477	2/89	0.993397	1.0	0.291464	0.00193091	RPL34;RPS2
GPCRs, Other WP117	2/91	0.994268	1.0	0.285059	0.0016387	CXCR3;GPR18
Focal Adhesion-PI3K-Akt-mTOR-signaling pathway WP3932	13/303	0.994347	1.0	0.556476	0.00315458	SREBF1;VEGFC;FGF1;HIF1A;EPOR;LIPE;RHEB;IL2RB;GRB2;FGF13;FGF12;RAB8A;MAPK3
G Protein Signaling Pathways WP35	2/93	0.995026	1.0	0.278928	0.00139093	PLCB3;GNAI2
Metapathway biotransformation Phase I and II WP702	6/183	0.996123	1.0	0.425251	0.00165209	GSTO1;GSTCD;CHST1;NAT9;NAT8L;CHST2
Pathways Regulating Hippo Signaling WP4540	2/98	0.996516	1.0	0.264697	0.00092381	PLCB3;GNAI2
DNA IR-damage and cellular response via ATR WP4016	1/80	0.998388	1.0	0.162127	0.000261546	MRE11
Ras Signaling WP4223	5/184	0.998883	1.0	0.35245	0.000393765	GRB2;RAB5A;ETS2;PLA1A;MAPK3
GPCRs, Class A Rhodopsin-like WP455	7/257	0.999814	1.0	0.353273	6.55612e-05	OPN1SW;CXCR3;CCR9;RHO;PRLHR;AGTR2;GPR18

## Sheet: KEGG_2019_Human_table
Supplementary Table 6. Pathway analysis: KEGG
Term	Overlap	P-value	Adjusted P-value	Odds Ratio	Combined Score	Genes
Taurine and hypotaurine metabolism	3/11	0.0472489	1.0	3.53732	10.7971	GGT5;GADL1;GGT1
Thyroid cancer	6/37	0.0617836	1.0	2.10327	5.85575	CCND1;TFG;MYC;NCOA4;PPARG;MAPK3
Pentose phosphate pathway	5/30	0.0770359	1.0	2.16169	5.54147	PRPS1;G6PD;ALDOC;ALDOA;TKT
Ferroptosis	6/40	0.0841495	1.0	1.94553	4.81549	ACSL1;NCOA4;VDAC3;VDAC2;ACSL4;ATG7
TGF-beta signaling pathway	11/90	0.085276	1.0	1.58524	3.90265	ACVR1;SMAD4;IFNG;MYC;ID2;E2F4;PITX2;TNF;SKP1;RGMA;MAPK3
Peroxisome	10/83	0.10502	1.0	1.56267	3.52164	ACOT8;ACSL1;ACOX1;PRDX1;ACSL4;PEX10;MPV17;ACOX3;DECR2;DHRS4
Ubiquitin mediated proteolysis	15/137	0.106478	1.0	1.42009	3.18075	UBE2F;UBE2H;UBE2B;UBE2D2;UBE2E3;CUL2;UBE2G1;UBE2A;DDB1;CDC26;CDC27;UBE2N;SAE1;SKP1;CUL4B
Thyroid hormone signaling pathway	13/116	0.110711	1.0	1.45355	3.19903	HDAC3;STAT1;MED4;MED16;HIF1A;ESR1;ACTB;PLCB3;CCND1;RHEB;MYC;RCAN2;MAPK3
SNARE interactions in vesicular transport	5/34	0.117348	1.0	1.90738	4.08677	STX16;GOSR2;STX5;STX3;STX11
Fatty acid degradation	6/44	0.119987	1.0	1.76866	3.75022	ALDH3A2;ACSL1;ACOX1;ACSL4;ACADM;ACOX3
Legionellosis	7/55	0.128553	1.0	1.65075	3.38637	HBS1L;RAB1A;HSPA8;CASP8;SAR1A;TNF;NFKB2
Cell cycle	13/124	0.159509	1.0	1.35978	2.49608	SMAD4;WEE1;CCND2;CDK6;CCND1;CCNE2;CCNE1;CDC26;MYC;CDC27;MCM4;E2F4;SKP1
Amino sugar and nucleotide sugar metabolism	6/48	0.162137	1.0	1.62127	2.9496	UGP2;HEXB;FPGT;HEXA;GFPT1;PMM2
Glycosaminoglycan degradation	3/19	0.176715	1.0	2.04792	3.54949	HEXB;HEXA;ARSB
Osteoclast differentiation	13/127	0.180271	1.0	1.32766	2.27466	NCF2;STAT1;TNF;NFKB2;IFNG;BLNK;GRB2;LCP2;PPARG;FYN;JUNB;IRF9;MAPK3
p53 signaling pathway	8/72	0.189067	1.0	1.44113	2.40042	CASP8;CCND2;CDK6;CCND1;CCNE2;CCNE1;PERP;CCNG2
Bacterial invasion of epithelial cells	8/74	0.209275	1.0	1.40218	2.19316	SEPT8;RHOG;ELMO1;ILK;ARPC5;CRK;ACTB;SEPT2
PPAR signaling pathway	8/74	0.209275	1.0	1.40218	2.19316	ACSL1;ACOX1;ILK;APOA1;ACSL4;PPARG;ACADM;ACOX3
beta-Alanine metabolism	4/31	0.213757	1.0	1.67357	2.58217	ALDH3A2;DPYS;GADL1;ACADM
Shigellosis	7/65	0.23323	1.0	1.39679	2.03335	UBE2D2;RHOG;ELMO1;ARPC5;CRK;ACTB;MAPK3
Antigen processing and presentation	8/77	0.241047	1.0	1.34755	1.91725	HSPA8;CD4;IFNG;NFYA;NFYC;TNF;B2M;LGMN
Fructose and mannose metabolism	4/33	0.247679	1.0	1.57214	2.19411	FPGT;PMM2;ALDOC;ALDOA
Histidine metabolism	3/23	0.259551	1.0	1.69176	2.28185	ALDH3A2;HDC;FTCD
Basal transcription factors	5/45	0.26448	1.0	1.44113	1.91669	TAF6L;TAF12;TAF11;TAF7;GTF2E2
Fatty acid biosynthesis	2/13	0.264915	1.0	1.99541	2.6506	ACSL1;ACSL4
Measles	13/138	0.266163	1.0	1.22183	1.61727	HSPA8;STAT1;CCND2;TBK1;CDK6;CASP8;CCND1;CCNE2;CCNE1;IL2RB;IRF7;RAB9A;IRF9
Alanine, aspartate and glutamate metabolism	4/35	0.282648	1.0	1.4823	1.87297	GFPT1;ADSSL1;ASNS;NAT8L
Prolactin signaling pathway	7/70	0.293741	1.0	1.29702	1.58892	CCND2;CCND1;STAT1;GRB2;ESR1;ESR2;MAPK3
NOD-like receptor signaling pathway	16/178	0.297906	1.0	1.16586	1.41183	CASR;GBP7;STAT1;NEK7;CARD9;TNF;PLCB3;TBK1;CASP8;VDAC3;IRF7;TXNIP;VDAC2;DNM1L;IRF9;MAPK3
Glycosylphosphatidylinositol (GPI)-anchor biosynthesis	3/25	0.302729	1.0	1.55642	1.8598	PIGP;PIGL;PIGX
African trypanosomiasis	4/37	0.318286	1.0	1.40218	1.60522	PLCB3;IFNG;APOA1;TNF
N-Glycan biosynthesis	5/50	0.341537	1.0	1.29702	1.39338	DPM3;ALG14;ALG13;ALG12;ALG11
Biosynthesis of unsaturated fatty acids	3/27	0.34619	1.0	1.44113	1.52871	ELOVL4;ACOX1;ACOX3
Cellular senescence	14/160	0.351044	1.0	1.13489	1.18805	MRE11;LIN37;PPP1CC;CCND2;CDK6;CCND1;CCNE2;CCNE1;RHEB;MYC;VDAC3;VDAC2;E2F4;MAPK3
Chronic myeloid leukemia	7/76	0.370078	1.0	1.19462	1.1875	SMAD4;CDK6;CCND1;MYC;GRB2;CRK;MAPK3
Phosphonate and phosphinate metabolism	1/6	0.382124	1.0	2.16169	2.07957	CEPT1
Bladder cancer	4/41	0.390187	1.0	1.26538	1.19089	CCND1;MYC;MMP2;MAPK3
Other glycan degradation	2/18	0.409342	1.0	1.44113	1.28722	HEXB;HEXA
Glyoxylate and dicarboxylate metabolism	3/30	0.410717	1.0	1.29702	1.15415	GRHPR;AFMID;HYI
Hepatitis C	13/155	0.41802	1.0	1.08782	0.948827	RSAD2;STAT1;TNF;TBK1;CDK6;CASP8;CCND1;IFNG;MYC;IRF7;GRB2;IRF9;MAPK3
Glutathione metabolism	5/56	0.43544	1.0	1.15805	0.962802	GGT5;G6PD;GSTO1;CHAC1;GGT1
Pantothenate and CoA biosynthesis	2/19	0.43671	1.0	1.36528	1.13112	DPYS;GADL1
Renal cell carcinoma	6/69	0.442247	1.0	1.12784	0.920191	EGLN2;CUL2;GRB2;CRK;HIF1A;MAPK3
Th17 cell differentiation	9/107	0.443677	1.0	1.09095	0.886569	SMAD4;CD4;IFNG;IRF4;STAT1;IL2RB;GATA3;HIF1A;MAPK3
Pyrimidine metabolism	5/57	0.450891	1.0	1.13773	0.906239	CANT1;DPYS;CMPK2;UPP1;UCKL1
Endometrial cancer	5/58	0.466228	1.0	1.11812	0.853215	CCND1;MYC;ILK;GRB2;MAPK3
Epstein-Barr virus infection	16/201	0.48493	1.0	1.03245	0.747237	STAT1;TNF;NFKB2;PSMD7;TBK1;CCND2;CDK6;CASP8;CCND1;CCNE2;CCNE1;MYC;BLNK;IRF7;B2M;IRF9
Viral carcinogenesis	16/201	0.48493	1.0	1.03245	0.747237	HDAC3;ACTN1;GTF2E2;NFKB2;DDB1;CCND2;CDK6;CASP8;CCND1;CCNE2;CCNE1;VDAC3;IRF7;GRB2;IRF9;MAPK3
Estrogen signaling pathway	11/137	0.489985	1.0	1.0414	0.742914	POMC;HSPA8;PLCB3;MMP2;GRB2;FKBP4;ESR1;ESR2;FKBP5;GNAI2;MAPK3
Hepatitis B	13/163	0.491429	1.0	1.03443	0.734899	SMAD4;STAT1;TNF;DDB1;TBK1;CASP8;CCNE2;CCNE1;MYC;VDAC3;IRF7;GRB2;MAPK3
Pentose and glucuronate interconversions	3/34	0.493272	1.0	1.14443	0.808759	UGP2;DHDH;CRYL1
Cysteine and methionine metabolism	4/47	0.495241	1.0	1.10384	0.775683	MTAP;BHMT;AHCY;APIP
AGE-RAGE signaling pathway in diabetic complications	8/100	0.510226	1.0	1.03761	0.698211	SMAD4;PLCB3;CCND1;STAT1;MMP2;VEGFC;TNF;MAPK3
Prion diseases	3/35	0.513018	1.0	1.11173	0.742016	C1QB;FYN;MAPK3
Endocytosis	19/244	0.516779	1.0	1.00997	0.666723	HSPA8;SNX12;ARPC5;EPN1;EHD3;DAB2;SNX2;EHD4;RAB31;CAPZA1;IL2RB;CHMP3;VPS36;VPS25;RAB5A;VPS28;RAB8A;AP2M1;SPG21
T cell receptor signaling pathway	8/101	0.521741	1.0	1.02734	0.66837	CD4;IFNG;GRAP2;GRB2;LCP2;FYN;TNF;MAPK3
Human T-cell leukemia virus 1 infection	17/219	0.525046	1.0	1.00682	0.648661	SMAD4;TNF;ETS2;NFKB2;CD4;CCND2;CCND1;CCNE2;CCNE1;CDC26;MYC;CDC27;IL2RB;VDAC3;VDAC2;B2M;MAPK3
Tyrosine metabolism	3/36	0.532347	1.0	1.08085	0.681431	FAHD1;MIF;TYR
Vitamin digestion and absorption	2/24	0.56206	1.0	1.08085	0.622727	APOA1;LRAT
Central carbon metabolism in cancer	5/65	0.568932	1.0	0.997705	0.562701	G6PD;MYC;PGAM1;HIF1A;MAPK3
Mitophagy	5/65	0.568932	1.0	0.997705	0.562701	BNIP3L;BECN1;TBK1;HIF1A;OPTN
Small cell lung cancer	7/93	0.582581	1.0	0.976249	0.527455	CDK6;CCND1;TRAF4;CCNE2;CCNE1;MYC;FHIT
Acute myeloid leukemia	5/66	0.582768	1.0	0.982589	0.530564	CEBPA;CCND1;MYC;GRB2;MAPK3
Non-small cell lung cancer	5/66	0.582768	1.0	0.982589	0.530564	CDK6;CCND1;GRB2;FHIT;MAPK3
alpha-Linolenic acid metabolism	2/25	0.58461	1.0	1.03761	0.557001	ACOX1;ACOX3
Ubiquinone and other terpenoid-quinone biosynthesis	1/11	0.586379	1.0	1.17911	0.629393	COQ6
Glycosaminoglycan biosynthesis	4/53	0.591826	1.0	0.978881	0.513464	EXT2;EXTL2;CHST1;CHST2
Glycine, serine and threonine metabolism	3/40	0.605077	1.0	0.972763	0.488715	GRHPR;BHMT;PGAM1
Fc epsilon RI signaling pathway	5/68	0.609703	1.0	0.953689	0.471869	LCP2;FYN;GRB2;TNF;MAPK3
Lysosome	9/123	0.614069	1.0	0.949037	0.462795	CD63;HEXB;LAMP2;HEXA;AP1S2;AP1S3;CD68;ARSB;LGMN
Insulin signaling pathway	10/137	0.618197	1.0	0.946728	0.455327	PPP1CC;LIPE;SREBF1;RHEB;EXOC7;PHKG2;GRB2;CRK;RHOQ;MAPK3
Regulation of lipolysis in adipocytes	4/55	0.621492	1.0	0.943285	0.448657	LIPE;TSHB;TSHR;GNAI2
Adipocytokine signaling pathway	5/69	0.622786	1.0	0.939867	0.445077	POMC;ACSL1;LEPR;ACSL4;TNF
RIG-I-like receptor signaling pathway	5/70	0.635602	1.0	0.926441	0.419846	CASP8;TBK1;DHX58;IRF7;TNF
Non-homologous end-joining	1/13	0.647735	1.0	0.997705	0.433277	MRE11
Type I diabetes mellitus	3/43	0.654452	1.0	0.904895	0.383637	IFNG;PTPRN;TNF
Salmonella infection	6/86	0.659397	1.0	0.904895	0.376825	IFNG;RHOG;ARPC5;KLC1;ACTB;MAPK3
Adherens junction	5/72	0.660416	1.0	0.900706	0.373689	SMAD4;ACTN1;FYN;ACTB;MAPK3
Purine metabolism	9/129	0.670699	1.0	0.904895	0.361447	PRPS1;CANT1;IMPDH2;ADK;ADSSL1;AMPD1;ENPP4;FHIT;ITPA
Viral myocarditis	4/59	0.676585	1.0	0.879333	0.343553	CASP8;CCND1;FYN;ACTB
Leishmaniasis	5/74	0.68411	1.0	0.876363	0.332699	IFNG;NCF2;STAT1;TNF;MAPK3
Glycosphingolipid biosynthesis	3/45	0.684816	1.0	0.864678	0.327371	HEXB;HEXA;GBGT1
Proteasome	3/45	0.684816	1.0	0.864678	0.327371	PSMD7;IFNG;PSMF1
Chagas disease (American trypanosomiasis)	7/103	0.689703	1.0	0.881468	0.32746	C1QB;PLCB3;CASP8;IFNG;TNF;GNAI2;MAPK3
Pancreatic cancer	5/75	0.69553	1.0	0.864678	0.313949	SMAD4;CDK6;CCND1;STAT1;MAPK3
FoxO signaling pathway	9/132	0.697073	1.0	0.88433	0.319124	SMAD4;CCND2;CCND1;PRMT1;CCNG2;GRB2;SGK2;KLF2;MAPK3
C-type lectin receptor signaling pathway	7/104	0.699375	1.0	0.872992	0.312155	CASP8;STAT1;CARD9;TNF;IRF9;NFKB2;MAPK3
Toll-like receptor signaling pathway	7/104	0.699375	1.0	0.872992	0.312155	TBK1;CASP8;STAT1;IRF7;IRF5;TNF;MAPK3
Thiamine metabolism	1/15	0.699994	1.0	0.864678	0.308417	THTPA
Breast cancer	10/147	0.705015	1.0	0.882324	0.308404	CDK6;CCND1;MYC;DVL3;GRB2;FGF1;ESR1;ESR2;NFKB2;MAPK3
JAK-STAT signaling pathway	11/162	0.712567	1.0	0.88069	0.29845	CCND2;CCND1;IFNG;STAT1;MYC;FHL1;IL2RB;LEPR;GRB2;IRF9;EPOR
Necroptosis	11/162	0.712567	1.0	0.88069	0.29845	PARP3;CASP8;MLKL;IFNG;STAT1;VDAC3;VDAC2;CHMP3;DNM1L;TNF;IRF9
Nucleotide excision repair	3/47	0.71314	1.0	0.827883	0.279889	RFC5;DDB1;CUL4B
AMPK signaling pathway	8/120	0.715526	1.0	0.864678	0.28944	LIPE;SREBF1;CCND1;RHEB;LEPR;PPARG;CFTR;RAB8A
Th1 and Th2 cell differentiation	6/92	0.722077	1.0	0.845881	0.275439	CD4;IFNG;STAT1;IL2RB;GATA3;MAPK3
Endocrine and other factor-regulated calcium reabsorption	3/48	0.726546	1.0	0.810636	0.25896	PLCB3;ESR1;AP2M1
IL-17 signaling pathway	6/93	0.731697	1.0	0.836785	0.261402	CASP8;TBK1;IFNG;TRAF4;TNF;MAPK3
Base excision repair	2/33	0.734219	1.0	0.786071	0.242855	PARP3;OGG1
Arginine and proline metabolism	3/49	0.739456	1.0	0.794092	0.239689	ALDH3A2;P4HA1;P4HA2
Phenylalanine metabolism	1/17	0.744504	1.0	0.762951	0.225099	MIF
Primary bile acid biosynthesis	1/17	0.744504	1.0	0.762951	0.225099	ACOT8
Selenocompound metabolism	1/17	0.744504	1.0	0.762951	0.225099	SCLY
Inflammatory bowel disease (IBD)	4/65	0.748274	1.0	0.798164	0.231456	IFNG;STAT1;GATA3;TNF
Platelet activation	8/124	0.748844	1.0	0.836785	0.242019	PPP1CC;PLCB3;STIM1;LCP2;FYN;ACTB;GNAI2;MAPK3
Cholesterol metabolism	3/50	0.751877	1.0	0.77821	0.221932	VDAC3;APOA1;VDAC2
TNF signaling pathway	7/110	0.753178	1.0	0.825374	0.233956	CASP8;MLKL;VEGFC;DNM1L;TNF;JUNB;MAPK3
Fluid shear stress and atherosclerosis	9/139	0.753237	1.0	0.839795	0.237978	ACVR1;SUMO1;IFNG;NCF2;GSTO1;MMP2;TNF;ACTB;KLF2
Signaling pathways regulating pluripotency of stem cells	9/139	0.753237	1.0	0.839795	0.237978	SOX2;ACVR1;SMAD4;MYC;ID2;DVL3;GRB2;MYF5;MAPK3
Amyotrophic lateral sclerosis (ALS)	3/51	0.763818	1.0	0.762951	0.205559	CCS;TNF;RAB5A
Human immunodeficiency virus 1 infection	14/212	0.76424	1.0	0.856521	0.230296	TNF;GNAI2;DDB1;CD4;WEE1;TBK1;CASP8;AP1S2;AP1S3;B2M;CRK;SKP1;MAPK3;CUL4B
Glycerophospholipid metabolism	6/97	0.767805	1.0	0.802278	0.211978	PGS1;GPD1;PEMT;CEPT1;CRLS1;PISD
Prostate cancer	6/97	0.767805	1.0	0.802278	0.211978	CCND1;CCNE2;CCNE1;GRB2;ERG;MAPK3
Influenza A	11/171	0.775402	1.0	0.834338	0.212234	HSPA8;TBK1;RSAD2;IFNG;STAT1;IRF7;TNF;RAE1;ACTB;IRF9;MAPK3
DNA replication	2/36	0.7772	1.0	0.720565	0.181624	RFC5;MCM4
Toxoplasmosis	7/113	0.777347	1.0	0.803462	0.202366	HSPA8;CASP8;IFNG;STAT1;TNF;GNAI2;MAPK3
Glycolysis / Gluconeogenesis	4/68	0.779249	1.0	0.762951	0.190299	ALDH3A2;PGAM1;ALDOC;ALDOA
Kaposi sarcoma-associated herpesvirus infection	12/186	0.779321	1.0	0.836785	0.208637	HCK;BECN1;TBK1;CDK6;CASP8;CCND1;STAT1;MYC;IRF7;HIF1A;IRF9;MAPK3
Steroid biosynthesis	1/19	0.782415	1.0	0.68264	0.1675	SC5D
Proteoglycans in cancer	13/201	0.783272	1.0	0.838867	0.204914	CD63;LUM;MMP2;HIF1A;TNF;ESR1;ACTB;PPP1CC;CCND1;MYC;TIMP3;GRB2;MAPK3
Primary immunodeficiency	2/37	0.790112	1.0	0.70109	0.165163	CD4;BLNK
HIF-1 signaling pathway	6/100	0.792424	1.0	0.77821	0.181058	EGLN2;IFNG;CUL2;ALDOA;HIF1A;MAPK3
ErbB signaling pathway	5/85	0.793986	1.0	0.762951	0.176005	NRG4;MYC;GRB2;CRK;MAPK3
Hippo signaling pathway	10/160	0.79747	1.0	0.810636	0.183456	SOX2;PPP1CC;SMAD4;CCND2;CCND1;MYC;ID2;DVL3;FGF1;ACTB
One carbon pool by folate	1/20	0.799206	1.0	0.648508	0.145354	FTCD
Melanogenesis	6/101	0.80017	1.0	0.770505	0.171769	POMC;PLCB3;DVL3;TYR;GNAI2;MAPK3
Colorectal cancer	5/86	0.802294	1.0	0.75408	0.166109	SMAD4;CCND1;MYC;GRB2;MAPK3
Allograft rejection	2/38	0.802359	1.0	0.68264	0.150316	IFNG;TNF
Pathogenic Escherichia coli infection	3/55	0.806968	1.0	0.707464	0.151731	FYN;ARPC5;ACTB
B cell receptor signaling pathway	4/71	0.807123	1.0	0.730714	0.156577	BLNK;DAPP1;GRB2;MAPK3
Pyruvate metabolism	2/39	0.813967	1.0	0.665137	0.136909	ALDH3A2;GRHPR
Arginine biosynthesis	1/21	0.814703	1.0	0.617627	0.126572	ACY1
Melanoma	4/72	0.815753	1.0	0.720565	0.146739	CDK6;CCND1;FGF1;MAPK3
Gastric cancer	9/149	0.820193	1.0	0.783433	0.155288	SMAD4;CCND1;CCNE2;CCNE1;MYC;DVL3;GRB2;FGF1;MAPK3
Inositol phosphate metabolism	4/74	0.83206	1.0	0.70109	0.128896	PLCB3;MTMR2;IMPA1;ITPK1
Graft-versus-host disease	2/41	0.835368	1.0	0.632691	0.113811	IFNG;TNF
Apelin signaling pathway	8/137	0.837822	1.0	0.757382	0.134018	LIPE;BECN1;SMAD4;PLCB3;CCND1;KLF2;GNAI2;MAPK3
Gastric acid secretion	4/75	0.839752	1.0	0.691742	0.120812	PLCB3;ACTB;CFTR;GNAI2
Glioma	4/75	0.839752	1.0	0.691742	0.120812	CDK6;CCND1;GRB2;MAPK3
mRNA surveillance pathway	5/91	0.839913	1.0	0.712647	0.124326	HBS1L;PPP1CC;CPSF7;PCF11;SSU72
Mismatch repair	1/23	0.842202	1.0	0.56392	0.0968449	RFC5
Protein export	1/23	0.842202	1.0	0.56392	0.0968449	SPCS3
Proximal tubule bicarbonate reclamation	1/23	0.842202	1.0	0.56392	0.0968449	AQP1
Renin-angiotensin system	1/23	0.842202	1.0	0.56392	0.0968449	AGTR2
Hepatocellular carcinoma	10/168	0.842674	1.0	0.772034	0.132153	SMAD4;CDK6;CCND1;GSTO1;MYC;DPF3;DVL3;GRB2;ACTB;MAPK3
Tryptophan metabolism	2/42	0.845211	1.0	0.617627	0.103866	ALDH3A2;AFMID
Pertussis	4/76	0.847146	1.0	0.68264	0.113238	C1QB;TNF;GNAI2;MAPK3
Drug metabolism	6/108	0.848251	1.0	0.720565	0.11859	GSTO1;DPYS;IMPDH2;UPP1;ITPA;UCKL1
Long-term depression	3/60	0.851368	1.0	0.648508	0.104352	PLCB3;GNAI2;MAPK3
Cushing syndrome	9/155	0.853141	1.0	0.753107	0.119616	POMC;PLCB3;CDK6;CCND1;CCNE2;CCNE1;DVL3;GNAI2;MAPK3
Oocyte meiosis	7/125	0.85656	1.0	0.726329	0.112458	PPP1CC;CCNE2;CCNE1;CDC26;CDC27;SKP1;MAPK3
Synaptic vesicle cycle	4/78	0.86107	1.0	0.665137	0.0994907	NSF;STX3;CPLX1;AP2M1
Vasopressin-regulated water reabsorption	2/44	0.863308	1.0	0.589553	0.0866549	NSF;RAB5A
Leukocyte transendothelial migration	6/112	0.871203	1.0	0.69483	0.0958038	NCF2;ACTN1;MMP2;ACTB;CD99;GNAI2
Amoebiasis	5/96	0.871439	1.0	0.67553	0.0929589	PLCB3;IFNG;ACTN1;TNF;RAB5A
ABC transporters	2/45	0.87161	1.0	0.576452	0.0792123	CFTR;ABCG2
Autophagy	7/128	0.872315	1.0	0.709306	0.0968949	BECN1;RHEB;LAMP2;ATG4A;HIF1A;ATG7;MAPK3
Cytosolic DNA-sensing pathway	3/63	0.873502	1.0	0.617627	0.0835312	TBK1;POLR3GL;IRF7
Chemokine signaling pathway	11/190	0.874647	1.0	0.750904	0.100573	CCL25;HCK;PLCB3;STAT1;CXCR3;ELMO1;CCR9;GRB2;CRK;GNAI2;MAPK3
Adrenergic signaling in cardiomyocytes	8/145	0.878886	1.0	0.715596	0.0923835	PPP1CC;PLCB3;TPM4;CREM;TNNI3;AGTR2;GNAI2;MAPK3
Type II diabetes mellitus	2/46	0.879445	1.0	0.56392	0.0724436	TNF;MAPK3
Ascorbate and aldarate metabolism	1/27	0.885569	1.0	0.480377	0.0583776	ALDH3A2
Fatty acid elongation	1/27	0.885569	1.0	0.480377	0.0583776	ELOVL4
Hedgehog signaling pathway	2/47	0.886836	1.0	0.551922	0.066283	CCND2;CCND1
Choline metabolism in cancer	5/99	0.887708	1.0	0.655059	0.0780259	RHEB;SLC44A2;GRB2;HIF1A;MAPK3
Phosphatidylinositol signaling system	5/99	0.887708	1.0	0.655059	0.0780259	MTMR2;PLCB3;IMPA1;ITPK1;IP6K2
Pathways in cancer	34/530	0.890182	1.0	0.832049	0.0967921	CEBPA;CUL2;FGF1;HIF1A;GNAI2;CCND2;CASP8;TFG;CCND1;MYC;DVL3;SKP1;MAPK3;SMAD4;EGLN2;GSTO1;STAT1;MMP2;NCOA4;VEGFC;ESR1;ESR2;EPOR;NFKB2;PLCB3;CDK6;TRAF4;CCNE2;IFNG;CCNE1;IL2RB;PPARG;GRB2;CRK
Tuberculosis	10/179	0.891497	1.0	0.72459	0.0832219	CASP8;IFNG;NFYA;STAT1;NFYC;LAMP2;CARD9;TNF;RAB5A;MAPK3
Human cytomegalovirus infection	13/225	0.892482	1.0	0.749388	0.0852424	TNF;GNAI2;PLCB3;TBK1;CDK6;CASP8;CCND1;RHEB;MYC;GRB2;B2M;CRK;MAPK3
Intestinal immune network for IgA production	2/48	0.893806	1.0	0.540424	0.0606718	CCL25;CCR9
Valine, leucine and isoleucine degradation	2/48	0.893806	1.0	0.540424	0.0606718	ALDH3A2;ACADM
Phototransduction	1/28	0.894404	1.0	0.46322	0.0516945	RHO
Protein processing in endoplasmic reticulum	9/165	0.897196	1.0	0.707464	0.0767461	HSPA8;XBP1;SAR1A;BAG2;UBE2D2;EDEM1;UBE2G1;SVIP;SKP1
Long-term potentiation	3/67	0.898448	1.0	0.580754	0.0621907	PPP1CC;PLCB3;MAPK3
Retinol metabolism	3/67	0.898448	1.0	0.580754	0.0621907	LRAT;DHRS3;DHRS4
Spliceosome	7/134	0.899539	1.0	0.677546	0.0717334	HSPA8;SF3B2;SYF2;U2AF2;TRA2B;PPIE;RP9
cAMP signaling pathway	12/212	0.89978	1.0	0.73416	0.0775311	POMC;LIPE;PPP1CC;ACOX1;PPP1R1B;TNNI3;ACOX3;CFTR;TSHB;TSHR;GNAI2;MAPK3
Cocaine addiction	2/49	0.900374	1.0	0.529395	0.0555576	PPP1R1B;GNAI2
Malaria	2/49	0.900374	1.0	0.529395	0.0555576	IFNG;TNF
Hypertrophic cardiomyopathy (HCM)	4/85	0.901562	1.0	0.610361	0.0632492	TPM4;TNNI3;TNF;ACTB
Vibrio cholerae infection	2/50	0.906561	1.0	0.518807	0.0508934	ACTB;CFTR
Focal adhesion	11/199	0.90745	1.0	0.716944	0.0696274	PPP1CC;CCND2;CCND1;ACTN1;VEGFC;ILK;GRB2;FYN;CRK;ACTB;MAPK3
Renin secretion	3/69	0.90918	1.0	0.56392	0.0536919	PLCB3;AQP1;GNAI2
Gap junction	4/88	0.91546	1.0	0.589553	0.0520747	PLCB3;GRB2;GNAI2;MAPK3
Asthma	1/31	0.917023	1.0	0.418393	0.0362423	TNF
Circadian rhythm	1/31	0.917023	1.0	0.418393	0.0362423	SKP1
Galactose metabolism	1/31	0.917023	1.0	0.418393	0.0362423	UGP2
RNA polymerase	1/31	0.917023	1.0	0.418393	0.0362423	POLR3GL
Parathyroid hormone synthesis, secretion and action	5/106	0.918923	1.0	0.6118	0.0517298	CASR;PLCB3;GATA3;GNAI2;MAPK3
Autoimmune thyroid disease	2/53	0.923031	1.0	0.48944	0.0392005	TSHB;TSHR
Bile secretion	3/72	0.923356	1.0	0.540424	0.0430934	CFTR;AQP1;ABCG2
Propanoate metabolism	1/32	0.92343	1.0	0.405318	0.0322876	ACADM
Insulin resistance	5/108	0.926306	1.0	0.600471	0.0459664	PTPA;PPP1CC;SREBF1;GFPT1;TNF
Wnt signaling pathway	8/158	0.927098	1.0	0.656717	0.049711	SFRP1;SMAD4;PLCB3;CCND2;CCND1;MYC;DVL3;SKP1
Dilated cardiomyopathy (DCM)	4/91	0.927577	1.0	0.570117	0.0428612	TPM4;TNNI3;TNF;ACTB
Fc gamma R-mediated phagocytosis	4/91	0.927577	1.0	0.570117	0.0428612	HCK;ARPC5;CRK;MAPK3
Thyroid hormone synthesis	3/74	0.931649	1.0	0.525818	0.0372273	PLCB3;TSHB;TSHR
GnRH signaling pathway	4/93	0.934761	1.0	0.557857	0.0376355	PLCB3;MMP2;GRB2;MAPK3
Relaxin signaling pathway	6/130	0.941624	1.0	0.598623	0.036007	PLCB3;MMP2;VEGFC;GRB2;GNAI2;MAPK3
Natural killer cell mediated cytotoxicity	6/131	0.944264	1.0	0.594054	0.0340685	IFNG;GRB2;LCP2;FYN;TNF;MAPK3
Starch and sucrose metabolism	1/36	0.944482	1.0	0.360282	0.0205789	UGP2
Hematopoietic cell lineage	4/97	0.947222	1.0	0.534852	0.0290004	CD4;CD9;TNF;EPOR
Aldosterone-regulated sodium reabsorption	1/37	0.94877	1.0	0.350545	0.0184349	MAPK3
Pancreatic secretion	4/98	0.949977	1.0	0.529395	0.0271673	PLCB3;RAB3D;CFTR;RAB8A
Progesterone-mediated oocyte maturation	4/99	0.952599	1.0	0.524047	0.0254486	CDC26;CDC27;GNAI2;MAPK3
Transcriptional misregulation in cancer	9/186	0.954707	1.0	0.627589	0.0290894	CEBPA;CCND2;WT1;MYC;ID2;IL2RB;PPARG;ERG;FLI1
Oxytocin signaling pathway	7/153	0.955578	1.0	0.593406	0.0269639	PPP1CC;PLCB3;CCND1;MYL6B;ACTB;GNAI2;MAPK3
Sphingolipid signaling pathway	5/119	0.95717	1.0	0.544965	0.0238554	PLCB3;FYN;TNF;GNAI2;MAPK3
Ribosome biogenesis in eukaryotes	4/101	0.957467	1.0	0.51367	0.0223263	UTP15;DKC1;PWP2;RPP38
Arachidonic acid metabolism	2/63	0.96026	1.0	0.411751	0.0166972	GGT5;GGT1
Glucagon signaling pathway	4/103	0.961869	1.0	0.503696	0.0195822	PLCB3;PRMT1;PGAM1;PHKG2
Fat digestion and absorption	1/41	0.962857	1.0	0.316346	0.0119737	APOA1
Homologous recombination	1/41	0.962857	1.0	0.316346	0.0119737	MRE11
Cortisol synthesis and secretion	2/65	0.965263	1.0	0.399082	0.0141095	POMC;PLCB3
Porphyrin and chlorophyll metabolism	1/42	0.965727	1.0	0.308814	0.0107696	PPOX
Parkinson disease	6/142	0.966979	1.0	0.548035	0.0184019	UCHL1;VDAC3;VDAC2;UBE2G1;PARK7;GNAI2
Apoptosis	6/143	0.968553	1.0	0.544203	0.0173884	BECN1;PARP3;CASP8;TNF;ACTB;MAPK3
Amphetamine addiction	2/68	0.971648	1.0	0.381476	0.0109718	PPP1CC;PPP1R1B
Non-alcoholic fatty liver disease (NAFLD)	6/149	0.976634	1.0	0.522289	0.0123489	SREBF1;CEBPA;XBP1;CASP8;LEPR;TNF
Cholinergic synapse	4/112	0.976919	1.0	0.46322	0.0108167	PLCB3;FYN;GNAI2;MAPK3
Ether lipid metabolism	1/47	0.977073	1.0	0.275961	0.00640053	CEPT1
Vascular smooth muscle contraction	5/132	0.9782	1.0	0.491294	0.0108285	PPP1CC;PLCB3;RAMP3;MYL6B;MAPK3
Notch signaling pathway	1/48	0.978845	1.0	0.270212	0.00577768	DVL3
Tight junction	7/170	0.979903	1.0	0.534066	0.0108424	RAP2C;CCND1;ACTN1;MYL6B;ACTB;CFTR;RAB8A
mTOR signaling pathway	6/152	0.979908	1.0	0.51198	0.0103912	SEH1L;RHEB;DVL3;GRB2;TNF;MAPK3
NF-kappa B signaling pathway	3/95	0.980573	1.0	0.409584	0.00803515	BLNK;TNF;NFKB2
Rap1 signaling pathway	9/206	0.980792	1.0	0.566658	0.01099	PLCB3;RGS14;VEGFC;LCP2;FGF1;CRK;ACTB;GNAI2;MAPK3
Metabolism of xenobiotics by cytochrome P450	2/74	0.981193	1.0	0.350545	0.00665544	GSTO1;DHDH
Circadian entrainment	3/97	0.982844	1.0	0.401139	0.00694158	PLCB3;GNAI2;MAPK3
Aldosterone synthesis and secretion	3/98	0.983882	1.0	0.397046	0.00645168	POMC;LIPE;PLCB3
Huntington disease	8/193	0.984346	1.0	0.537624	0.0084827	PLCB3;CASP8;VDAC3;VDAC2;PPARG;DNAL4;AP2M1;TGM2
Cardiac muscle contraction	2/78	0.985736	1.0	0.332568	0.004778	TPM4;TNNI3
Inflammatory mediator regulation of TRP channels	3/100	0.98578	1.0	0.389105	0.00557268	PPP1CC;PLCB3;TRPV1
Complement and coagulation cascades	2/79	0.986693	1.0	0.328359	0.00439892	C1QB;SERPINC1
RNA degradation	2/79	0.986693	1.0	0.328359	0.00439892	BTG2;C1D
Longevity regulating pathway	3/102	0.987463	1.0	0.381476	0.00481285	HSPA8;RHEB;PPARG
Cell adhesion molecules (CAMs)	5/145	0.989247	1.0	0.447247	0.00483542	MAG;CD4;SELL;CD226;CD99
RNA transport	6/165	0.989741	1.0	0.471642	0.00486359	SEH1L;SUMO1;RPP14;NUPL2;RAE1;RPP38
cGMP-PKG signaling pathway	6/166	0.990269	1.0	0.468801	0.00458431	PPP1CC;PLCB3;VDAC3;VDAC2;GNAI2;MAPK3
Phospholipase D signaling pathway	5/148	0.990901	1.0	0.438181	0.00400537	PLCB3;RHEB;GRB2;FYN;MAPK3
Lysine degradation	1/59	0.991268	1.0	0.219833	0.00192807	ALDH3A2
VEGF signaling pathway	1/59	0.991268	1.0	0.219833	0.00192807	MAPK3
Dopaminergic synapse	4/131	0.992378	1.0	0.396036	0.00303027	PPP1CC;PLCB3;PPP1R1B;GNAI2
Glycerolipid metabolism	1/61	0.992566	1.0	0.212626	0.00158663	ALDH3A2
Phagosome	5/152	0.992733	1.0	0.42665	0.0031119	STX12;NCF2;LAMP2;RAB5A;ACTB
Systemic lupus erythematosus	4/133	0.993239	1.0	0.39008	0.00264631	C1QB;IFNG;ACTN1;TNF
GABAergic synapse	2/89	0.993397	1.0	0.291464	0.00193091	NSF;GNAI2
Basal cell carcinoma	1/63	0.993671	1.0	0.205876	0.00130718	DVL3
Serotonergic synapse	3/113	0.993793	1.0	0.344341	0.00214393	PLCB3;GNAI2;MAPK3
Glutamatergic synapse	3/114	0.994182	1.0	0.34132	0.00199155	PLCB3;GNAI2;MAPK3
Rheumatoid arthritis	2/91	0.994268	1.0	0.285059	0.0016387	IFNG;TNF
Alcoholism	6/180	0.995426	1.0	0.432339	0.00198213	PPP1CC;HDAC3;PPP1R1B;GRB2;GNAI2;MAPK3
Staphylococcus aureus infection	1/68	0.995767	1.0	0.190738	0.000809065	C1QB
Neurotrophin signaling pathway	3/119	0.995798	1.0	0.326979	0.00137677	GRB2;CRK;MAPK3
Human papillomavirus infection	14/330	0.99628	1.0	0.55025	0.00205083	STAT1;TNF;TBK1;CCND2;CDK6;CASP8;CCND1;CCNE2;CCNE1;RHEB;DVL3;GRB2;IRF9;MAPK3
Arrhythmogenic right ventricular cardiomyopathy (ARVC)	1/72	0.996932	1.0	0.180141	0.000553509	ACTB
Calcium signaling pathway	6/188	0.997063	1.0	0.413942	0.00121735	PLCB3;P2RX4;STIM1;PHKG2;VDAC3;VDAC2
Retrograde endocannabinoid signaling	4/148	0.997295	1.0	0.350545	0.000949494	PLCB3;ABHD6;GNAI2;MAPK3
Alzheimer disease	5/171	0.997575	1.0	0.379245	0.000920665	PLCB3;CASP8;TNF;RTN4;MAPK3
Thermogenesis	8/231	0.997636	1.0	0.449183	0.00106319	LIPE;ACSL1;RHEB;DPF3;ACSL4;GRB2;PPARG;ACTB
Ras signaling pathway	8/232	0.997756	1.0	0.447247	0.00100469	TBK1;VEGFC;GRB2;FGF1;RAB5A;ETS2;PLA1A;MAPK3
Regulation of actin cytoskeleton	7/214	0.997916	1.0	0.424258	0.000885186	PPP1CC;ACTN1;ARPC5;FGF1;CRK;ACTB;MAPK3
MAPK signaling pathway	11/295	0.998404	1.0	0.483633	0.000772551	HSPA8;PPM1A;TAOK3;MYC;VEGFC;GRB2;FGF1;TNF;CRK;NFKB2;MAPK3
Chemical carcinogenesis	1/82	0.998628	1.0	0.158173	0.000217232	GSTO1
Axon guidance	5/181	0.998663	1.0	0.358292	0.000479513	ILK;FYN;RGMA;GNAI2;MAPK3
PI3K-Akt signaling pathway	14/354	0.998717	1.0	0.512945	0.000658311	VEGFC;FGF1;EPOR;CCND2;CDK6;CCND1;CCNE2;CCNE1;RHEB;MYC;IL2RB;GRB2;SGK2;MAPK3
Insulin secretion	1/86	0.999005	1.0	0.150816	0.000150147	PLCB3
Protein digestion and absorption	1/90	0.999278	1.0	0.144113	0.000104036	SLC15A1
Salivary secretion	1/90	0.999278	1.0	0.144113	0.000104036	PLCB3
Morphine addiction	1/91	0.999334	1.0	0.142529	9.49545e-05	GNAI2
Cytokine-cytokine receptor interaction	10/294	0.999343	1.0	0.441162	0.000290058	ACVR1;CCL25;CD4;IFNG;CXCR3;IL2RB;CCR9;LEPR;TNF;EPOR
MicroRNAs in cancer	10/299	0.999492	1.0	0.433785	0.000220377	CCND2;CDK6;CCND1;CCNE2;CCNE1;MYC;TIMP3;GRB2;CRK;SOX4
Ribosome	2/153	0.999935	1.0	0.169545	1.10436e-05	RPL34;RPS2
Neuroactive ligand-receptor interaction	8/338	0.99999	1.0	0.306986	2.96836e-06	POMC;P2RX4;LEPR;PRLHR;AGTR2;TRPV1;TSHB;TSHR
Herpes simplex virus 1 infection	11/492	0.999995	1.0	0.289983	1.4767e-06	PPP1CC;TBK1;CASP8;IFNG;STAT1;RHEB;CARD9;IRF7;TNF;B2M;IRF9
